# Supplementary material for: Exome sequencing of 20,979 individuals with epilepsy reveals shared and distinct ultra-rare genetic risk across disorder subtypes
Source: medRxiv. 2024 Sep 20:2023.02.22.23286310. Originally published 2023 Feb 24. Preprint. [Version 2] doi: 10.1101/2023.02.22.23286310 (PMC9980234; doi:10.1101/2023.02.22.23286310)
Supplement: Supplement 2 [file media-2.xlsx]

## Sheet: SD1a-gene_burden_ptv
gene	EPI_carrier	control_carrier	EPI_logOR	EPI_logOR_lci	EPI_logOR_hci	EPI_pval	DEE_carrier	DEE_logOR	DEE_logOR_lci	DEE_logOR_hci	DEE_pval	GGE_carrier	GGE_logOR	GGE_logOR_lci	GGE_logOR_hci	GGE_pval	NAFE_carrier	NAFE_logOR	NAFE_logOR_lci	NAFE_logOR_hci	NAFE_pval
A1BG	4	8	-0.286573	-1.5647	0.864729	0.631581	0	0.194648	-4.6786	2.33045	0.89754	1	-0.0469665	-2.31072	1.49346	0.958446	1	-0.309742	-2.56711	1.21963	0.722237
A1CF	7	10	-0.0282582	-1.0428	0.938495	0.954675	1	1.09771	-1.15645	2.60837	0.2798	3	0.496732	-0.908331	1.66103	0.452791	3	0.130072	-1.30641	1.3196	0.84336
A2M	16	21	0.393401	-0.184258	0.992822	0.179884	1	1.03887	-0.458181	2.12291	0.145676	4	0.216781	-0.959729	1.17384	0.689907	8	0.583095	-0.130566	1.27623	0.104173
A2ML1	30	37	0.131075	-0.375372	0.6307	0.608782	1	0.0209973	-2.17888	1.37959	0.980291	10	0.596636	-0.15098	1.25949	0.112528	12	-0.0258704	-0.75994	0.643665	0.941902
A3GALT2	1	3	-0.334469	-2.6949	1.50801	0.732101	1	2.26824	-0.230245	4.3134	0.0706131	0	-0.0322248	-4.93415	2.30349	0.982937	0	-0.216987	-5.12092	2.1271	0.883087
A4GALT	0	1	2.3063	-2.6811	5.24801	0.257355	0	4.69572	-0.319674	7.70811	0.0604378	0	3.33129	-1.6633	6.29092	0.136464	0	3.41092	-1.584	6.37137	0.129956
A4GNT	0	1	-0.226878	-5.21007	2.70437	0.887493	0	2.42117	-2.56287	5.35452	0.239018	0	1.12946	-3.85394	4.06126	0.533418	0	0.537485	-4.44584	3.46907	0.753717
AAAS	15	16	0.416733	-0.300777	1.12996	0.251472	1	0.383751	-1.90717	1.91555	0.689154	4	0.530979	-0.65356	1.50831	0.348202	8	0.7027	-0.200549	1.53464	0.122218
AACS	7	21	-0.912588	-1.83403	-0.0981988	0.0273675	2	0.319356	-1.3564	1.58853	0.668796	1	-0.88974	-3.09502	0.487989	0.236806	4	-0.695105	-1.88588	0.278387	0.170973
AADAC	6	6	0.378541	-0.784114	1.53954	0.515644	1	0.982438	-1.4387	2.94961	0.376483	0	-0.89071	-5.78293	1.33543	0.503396	3	0.788499	-0.686753	2.09604	0.272113
AADACL2	5	5	0.679373	-0.566381	1.94364	0.277372	0	1.08334	-3.80503	3.31415	0.527984	3	1.42394	-0.0790503	2.80623	0.0619654	2	0.730075	-1.01511	2.21825	0.374644
AADACL3	2	6	-0.539274	-2.30267	0.914738	0.481336	0	0.112266	-4.79188	2.40771	0.941714	1	0.580597	-1.69418	2.16933	0.550968	1	-0.452113	-2.79709	1.24926	0.629554
AADACL4	1	3	-1.09298	-3.64415	0.929727	0.304853	0	0.412453	-4.55732	2.99049	0.804989	0	-0.434951	-5.34912	1.93931	0.764464	0	-2.04856	-7.03617	0.746807	0.161289
AADAT	4	3	0.512088	-0.916965	2.02619	0.476047	0	0.670107	-4.29267	3.28691	0.695175	0	-0.516043	-5.42267	1.83739	0.717665	3	1.29499	-0.261635	2.85201	0.0986309
AAGAB	11	13	0.38614	-0.459324	1.22519	0.365368	1	0.586388	-1.7022	2.15299	0.550291	4	0.798011	-0.422172	1.83792	0.183408	3	0.0961669	-1.28364	1.22044	0.877536
AAK1	1	2	-0.0612659	-2.45365	1.95743	0.952617	0	1.97405	-2.97325	4.56363	0.310183	0	0.094687	-4.8401	2.63202	0.952093	1	0.807409	-1.59552	2.84288	0.457764
AAMDC	2	6	-0.929211	-2.64211	0.463914	0.197219	1	0.52568	-1.9562	2.5207	0.639496	0	-0.855715	-5.73353	1.31588	0.513846	0	-1.65414	-6.53699	0.530175	0.163373
AAMP	3	4	0.349651	-1.27072	1.9343	0.661044	0	1.16393	-3.76354	3.58668	0.510296	0	-0.460464	-5.37745	1.91639	0.751138	2	0.895377	-0.992995	2.61255	0.327935
AANAT	4	5	0.161267	-1.19817	1.4686	0.807973	0	0.997005	-3.91461	3.3355	0.562114	1	0.172582	-2.14087	1.84885	0.858014	3	0.841873	-0.662069	2.20901	0.252971
AAR2	3	11	-0.609583	-2.0088	0.546828	0.314962	1	1.53541	-0.700568	3.00206	0.146357	1	-0.134522	-2.37793	1.34814	0.877594	1	-0.638807	-2.88833	0.85633	0.441798
AARD	1	6	-1.11684	-3.4111	0.508296	0.19076	0	-0.278796	-5.23578	2.2279	0.856862	0	-0.648824	-5.53004	1.52882	0.631831	1	-0.291447	-2.60832	1.36433	0.753001
AARS2	24	39	0.144162	-0.385023	0.654451	0.586863	1	-0.285606	-2.50889	1.1213	0.732218	6	0.0699943	-0.867062	0.844232	0.871561	13	0.445905	-0.226708	1.05786	0.185366
AARSD1	15	15	0.482002	-0.27688	1.24916	0.21171	2	0.544542	-1.18605	1.91203	0.494202	3	0.237275	-1.13248	1.33394	0.703873	9	0.95369	0.0232604	1.84047	0.0447777
AASDH	28	22	0.572352	0.00932807	1.1509	0.0463193	2	1.04154	-0.454535	2.10511	0.144446	11	1.04131	0.303927	1.74254	0.00676505	11	0.453389	-0.316038	1.16681	0.23737
AASDHPPT	5	5	0.0806093	-1.17591	1.3311	0.897143	1	1.14683	-1.19462	2.88993	0.285067	0	-0.862946	-5.74254	1.32347	0.511245	4	0.584516	-0.82653	1.91923	0.400305
AASS	7	8	0.175895	-0.869119	1.20855	0.735819	1	0.572132	-1.87821	2.39871	0.599747	2	0.639782	-1.0441	1.96066	0.410279	3	0.0874621	-1.37329	1.35311	0.897531
AATF	11	15	0.0970504	-0.708209	0.874853	0.808443	0	-1.1272	-6.01184	1.02407	0.373311	0	-1.88593	-6.73931	0.137786	0.07428	6	0.445649	-0.567224	1.34499	0.367421
AATK	11	6	1.05757	0.113422	2.08807	0.0280258	3	2.42048	0.912038	3.77335	0.00318727	4	1.28727	-0.00688781	2.49246	0.0511267	2	0.471907	-1.22774	1.84369	0.543317
ABAT	2	5	-0.126399	-1.84923	1.30546	0.868235	0	1.0172	-3.87868	3.26577	0.551765	1	0.577954	-1.71018	2.20928	0.556679	0	-0.892599	-5.7738	1.301	0.496126
ABCA1	11	12	0.568443	-0.289911	1.42399	0.191114	1	1.81169	-0.420094	3.26482	0.0959427	2	0.528521	-1.12023	1.76731	0.478685	5	0.619784	-0.557111	1.669	0.283504
ABCA10	22	49	-0.453732	-0.996304	0.0607965	0.0846159	2	-0.154069	-1.76816	0.985157	0.81588	5	-0.38134	-1.39533	0.427857	0.380709	11	-0.414903	-1.15643	0.250389	0.229635
ABCA12	17	37	-0.37207	-0.967598	0.184137	0.19315	2	-0.00535944	-1.58524	1.07074	0.993371	6	-0.0700354	-0.979429	0.677388	0.864382	7	-0.313159	-1.19092	0.424782	0.425697
ABCA13	108	149	0.0879765	-0.160255	0.334629	0.485415	13	0.273103	-0.270956	0.755228	0.300445	24	0.0156864	-0.423989	0.402892	0.940448	49	0.107629	-0.227336	0.422862	0.518951
ABCA2	8	7	0.451166	-0.565232	1.4852	0.379644	1	0.961359	-1.39867	2.70889	0.367329	0	-1.11851	-5.99115	1.01476	0.370857	5	0.89669	-0.288923	2.01808	0.132105
ABCA3	9	11	0.482576	-0.433863	1.37979	0.294869	0	0.227726	-4.64674	2.35012	0.880864	2	0.480742	-1.16931	1.72505	0.517747	3	0.252774	-1.13676	1.39532	0.692446
ABCA4	36	41	0.374529	-0.0825845	0.827889	0.107569	2	0.0603929	-1.54712	1.1948	0.928898	6	-0.0191515	-0.952054	0.748669	0.964131	20	0.709914	0.149923	1.24203	0.0138831
ABCA5	21	23	0.397458	-0.21005	1.00207	0.197679	1	0.413644	-1.79539	1.79946	0.647767	6	0.435139	-0.53153	1.26093	0.352633	6	0.0157119	-0.955706	0.847461	0.972334
ABCA6	23	31	0.112283	-0.45263	0.665275	0.692933	3	0.289758	-1.0671	1.34495	0.638898	5	0.162577	-0.870288	1.00482	0.733648	11	0.347857	-0.40229	1.03137	0.348854
ABCA7	70	88	0.198652	-0.121206	0.516449	0.222327	10	0.533351	-0.147764	1.14366	0.119896	13	-0.14288	-0.76937	0.403053	0.62442	28	0.155224	-0.305816	0.586453	0.498826
ABCA8	21	45	-0.445248	-0.993019	0.0732798	0.0932529	1	-0.999329	-3.26384	0.442882	0.201892	5	-0.428866	-1.44229	0.380325	0.321194	10	-0.364192	-1.11605	0.298993	0.293299
ABCA9	41	43	0.373636	-0.0710734	0.81794	0.0992595	4	0.108945	-1.07443	1.06067	0.840053	13	0.65494	-0.00347568	1.25024	0.0511477	16	0.237518	-0.385912	0.81617	0.442855
ABCB1	4	9	-0.14288	-1.40837	0.985546	0.809221	2	1.3504	-0.41434	2.79099	0.121111	0	-0.982905	-5.84953	1.11933	0.43599	1	-0.245257	-2.49737	1.27308	0.778674
ABCB10	14	13	0.457125	-0.282832	1.2304	0.226566	0	-0.485757	-5.36012	1.6443	0.723392	2	0.0807175	-1.56186	1.30441	0.909068	9	0.793134	-0.0707171	1.66766	0.0715931
ABCB11	12	13	0.391273	-0.420918	1.20185	0.340563	2	1.01433	-0.734874	2.38454	0.226398	4	0.662014	-0.542353	1.67935	0.257334	3	-0.201792	-1.59893	0.926222	0.743046
ABCB4	8	11	0.00272062	-0.935029	0.901164	0.995295	3	2.0531	0.62295	3.23079	0.00770312	1	-0.359947	-2.58686	1.08437	0.666306	0	-2.12428	-6.98823	-0.0476144	0.0434839
ABCB5	35	53	-0.0562677	-0.48692	0.359135	0.793094	2	-0.721411	-2.3582	0.453086	0.255037	7	-0.122848	-0.909272	0.524481	0.729371	11	-0.305732	-1.00412	0.300068	0.338006
ABCB6	24	25	0.261529	-0.252717	0.780431	0.31695	7	0.892989	0.0346963	1.67109	0.0421369	8	0.5559	-0.166554	1.20708	0.124441	8	0.224827	-0.515697	0.889078	0.529743
ABCB8	10	6	0.710338	-0.135331	1.65885	0.100043	2	1.6948	0.222814	2.97208	0.0286494	0	-0.273234	-4.84101	1.30881	0.798643	4	0.8935	-0.119621	1.93406	0.0813088
ABCB9	3	10	-0.544183	-1.92463	0.398125	0.295278	0	0.391155	-4.28377	1.50045	0.705145	1	-0.0565592	-2.23057	0.968267	0.935412	1	-0.457603	-2.7285	0.678694	0.526178
ABCC1	10	21	-0.202577	-0.994801	0.529997	0.594856	0	-0.854184	-5.70706	1.16346	0.49648	4	0.23408	-0.932208	1.17566	0.663529	2	-0.777807	-2.38789	0.370407	0.203735
ABCC10	20	38	-0.302929	-0.884495	0.250868	0.287563	4	0.389463	-0.79201	1.33283	0.48229	4	-0.406108	-1.54485	0.480261	0.397322	7	-0.556153	-1.45819	0.21561	0.165529
ABCC11	30	29	0.481161	-0.0471563	1.01288	0.0741025	1	-0.244926	-2.53255	1.25415	0.782862	9	0.613362	-0.187762	1.32692	0.127015	12	0.42923	-0.302026	1.10453	0.240126
ABCC12	28	42	0.121521	-0.309294	0.540832	0.57084	2	0.0311247	-1.60197	1.19721	0.964085	6	0.0414394	-0.792302	0.731937	0.913987	16	0.470371	-0.0341968	0.968436	0.0665409
ABCC2	28	40	-0.0454949	-0.497202	0.406257	0.841687	4	0.317471	-0.843755	1.14897	0.547111	8	0.367146	-0.319639	0.931692	0.269567	11	-0.321953	-1.01139	0.278991	0.301663
ABCC3	21	29	0.0322487	-0.522898	0.560512	0.906915	4	0.703327	-0.434532	1.5107	0.195386	8	0.558227	-0.174159	1.17863	0.126138	9	0.00370451	-0.81441	0.716075	0.992396
ABCC4	12	14	0.0246654	-0.724823	0.768014	0.947651	2	1.03426	-0.603633	2.18911	0.184996	2	-0.212943	-1.8368	0.940833	0.748342	7	0.25529	-0.659399	1.129	0.573043
ABCC5	6	7	0.254491	-0.845507	1.32772	0.640299	0	0.0397215	-4.84282	2.22076	0.978754	0	-1.08336	-5.95256	1.03611	0.38585	4	0.820067	-0.456683	1.9793	0.19406
ABCC6	24	34	0.118364	-0.420012	0.644051	0.661761	2	0.0974187	-1.51469	1.21725	0.886056	9	0.463791	-0.30337	1.13726	0.22104	7	-0.25938	-1.1466	0.490958	0.518144
ABCC8	15	21	0.256904	-0.432177	0.92501	0.457528	0	-0.147832	-4.99574	1.84525	0.915992	3	0.0290634	-1.29965	1.04687	0.960207	7	0.366133	-0.550922	1.17644	0.412254
ABCC9	15	21	0.374933	-0.327014	1.05857	0.289563	0	-0.947288	-5.80853	1.11173	0.450192	8	1.12442	0.254952	1.90858	0.013077	3	-0.4229	-1.78282	0.646013	0.464
ABCD1	1	3	-0.528971	-3.01598	1.47604	0.6189	0	1.84803	-3.07934	4.33587	0.332316	0	-0.0210883	-4.94056	2.40448	0.989029	1	0.20729	-2.33683	2.25115	0.85554
ABCD2	2	7	-0.527332	-2.23908	0.848171	0.469513	1	0.559333	-1.87396	2.50211	0.608403	1	0.173416	-2.11161	1.75753	0.853541	0	-1.13602	-6.01398	1.02731	0.367137
ABCD3	4	10	-0.361634	-1.61914	0.741388	0.531141	0	-0.894767	-5.80968	1.42529	0.515022	0	-1.2586	-6.12372	0.829906	0.296416	3	0.208827	-1.22808	1.40217	0.752596
ABCD4	8	19	-0.430035	-1.27141	0.319089	0.267055	0	-0.326626	-4.90715	1.24432	0.760106	4	0.286496	-0.815836	1.17799	0.571458	2	-0.819502	-2.42229	0.286932	0.163071
ABCE1	1	0	1.34174	-1.5896	6.32495	0.372411	0					0					0
ABCF1	5	5	0.544334	-0.680605	1.76882	0.373094	0	0.744673	-4.13614	2.93558	0.64926	2	0.95493	-0.767264	2.38565	0.245703	2	0.585116	-1.13548	2.01363	0.463325
ABCF2	9	9	0.319549	-0.622689	1.27254	0.501784	2	0.774091	-0.953153	2.17633	0.340621	2	0.168656	-1.49849	1.45084	0.817778	3	0.338918	-1.07637	1.53663	0.608128
ABCF3	4	8	0.0871139	-1.17835	1.2202	0.884294	0	0.825624	-4.04562	2.95453	0.615766	2	0.791341	-0.885617	2.0991	0.312886	1	-0.121405	-2.37372	1.39538	0.890806
ABCG1	3	7	-0.327725	-1.69304	0.751789	0.571028	0	0.564449	-3.68826	2.07096	0.63208	1	0.133351	-1.988	1.40703	0.867141	1	-0.0817652	-2.23	1.20633	0.916733
ABCG2	19	20	0.443495	-0.206639	1.09318	0.179505	3	1.07086	-0.36673	2.23209	0.131723	8	0.951943	0.0795558	1.74105	0.0335825	5	0.179556	-0.884953	1.078	0.71897
ABCG4	7	17	-0.204871	-1.01579	0.53831	0.593344	0	0.203215	-4.52493	1.87579	0.879233	0	-1.50244	-6.33759	0.393247	0.155066	4	0.115848	-1.01369	1.02082	0.819649
ABCG5	9	13	0.0014947	-0.913261	0.88198	0.997364	3	0.942955	-0.622527	2.29153	0.221631	2	0.177699	-1.46847	1.40681	0.804116	2	-0.672112	-2.39456	0.6657	0.347589
ABCG8	15	30	-0.0560001	-0.721678	0.574756	0.864278	2	0.147952	-1.47687	1.32183	0.832038	4	0.0503443	-1.10311	0.966261	0.922668	5	-0.147564	-1.19623	0.720715	0.754995
ABHD1	10	20	-0.247422	-1.04933	0.499538	0.522277	1	-0.275264	-2.50793	1.16845	0.745214	6	0.556983	-0.429019	1.41419	0.249934	1	-1.2811	-3.48918	0.104782	0.0739588
ABHD10	2	8	-0.735317	-2.40407	0.557359	0.280468	0	0.620089	-4.24719	2.72771	0.697671	1	-0.0229222	-2.26627	1.47384	0.979366	1	-0.306315	-2.55114	1.19378	0.721588
ABHD12	7	10	0.292107	-0.707833	1.24735	0.554679	0	-0.0749651	-4.95971	2.09187	0.959335	3	0.642466	-0.747647	1.78844	0.331575	3	0.390262	-1.00581	1.5483	0.548882
ABHD12B	16	18	0.396874	-0.295139	1.082	0.257313	1	-0.000834336	-2.32034	1.57786	0.999294	5	0.513721	-0.551666	1.41682	0.318927	8	0.503598	-0.383754	1.31233	0.252916
ABHD13	1	1	0.380785	-2.1499	2.91144	0.745198	0	2.11379	-2.87058	5.04796	0.289919	1	1.75317	-0.775994	4.28226	0.154544	0	0.382964	-4.6004	3.31464	0.820621
ABHD14A	4	3	0.460782	-1.00822	2.05195	0.536544	1	0.986965	-1.45131	3.03111	0.378477	3	1.51672	-0.0891837	3.14749	0.0631522	0	-0.952384	-5.88685	1.57612	0.50168
ABHD14B	7	9	-0.145352	-1.17692	0.856966	0.775319	2	1.11914	-0.692304	2.57163	0.201744	3	0.723746	-0.675423	1.89322	0.281403	2	-0.450247	-2.19051	0.947097	0.54848
ABHD15	15	10	0.829887	0.0105779	1.69835	0.0470937	1	0.396854	-2.02871	2.18466	0.708482	4	0.928997	-0.333903	2.04764	0.139394	7	1.24263	0.21969	2.23872	0.018486
ABHD16A	5	5	0.536659	-0.718746	1.78634	0.391766	0	0.506875	-4.44467	2.98201	0.76106	1	0.432579	-1.85626	2.06651	0.655595	4	1.06506	-0.333844	2.38967	0.129431
ABHD16B	6	4	0.914853	-0.341841	2.26702	0.152887	1	1.96884	-0.365182	3.72193	0.0874408	1	0.82259	-1.48485	2.52219	0.420439	2	0.608457	-1.26855	2.26158	0.49439
ABHD17A	1	3	-0.486827	-2.85323	1.35957	0.616789	0	1.52592	-3.38928	3.91767	0.404723	1	0.689075	-1.66838	2.52583	0.508917	0	-0.615159	-5.51826	1.72521	0.661472
ABHD17B	3	6	-0.179036	-1.63711	1.10818	0.789935	0	0.0242555	-4.9164	2.43921	0.987659	3	1.16239	-0.288003	2.44221	0.108313	0	-1.16646	-6.04063	0.984501	0.349558
ABHD17C	0	1	-1.03046	-6.01383	1.90126	0.498963	0	-0.503685	-5.48817	2.43077	0.748868	0	0.105644	-4.87826	3.03866	0.948908	0	0.3286	-4.65512	3.26115	0.845023
ABHD18	3	12	-1.06505	-2.44436	0.0502266	0.0619963	0	-1.02871	-5.91826	1.15817	0.427784	0	-1.63935	-6.49851	0.414056	0.142783	1	-0.978053	-3.21476	0.476974	0.211294
ABHD2	0	2	-0.82229	-5.77594	1.79492	0.576153	0	1.47784	-3.46143	4.03323	0.422024	0	0.356709	-4.57788	2.89342	0.825925	0	0.122936	-4.85477	2.90985	0.940307
ABHD3	3	7	-0.347311	-1.77493	0.882025	0.589565	0	0.867263	-4.0104	3.02844	0.601438	0	-0.831895	-5.69885	1.2775	0.519724	1	-0.397117	-2.65715	1.14274	0.646827
ABHD4	8	12	-0.26552	-1.24252	0.670139	0.579642	0	-0.503112	-5.41552	1.75727	0.724985	4	0.665734	-0.573749	1.7341	0.270003	2	-1.13084	-2.86204	0.255025	0.114316
ABHD5	6	3	0.901385	-0.39247	2.36801	0.173631	2	1.44339	-0.654915	3.83459	0.171698	2	1.11238	-0.717604	2.79713	0.21295	2	0.838666	-0.959522	2.4826	0.330569
ABHD6	4	6	-0.132004	-1.47203	1.13596	0.838161	0	-0.734364	-5.69752	1.82476	0.623379	2	0.640852	-1.07624	2.04504	0.422092	0	-1.37808	-6.25995	0.816785	0.263088
ABHD8	5	1	1.75704	0.0720543	4.07434	0.0404521	1	0.103972	-2.51869	2.72466	0.932831	2	1.96235	-0.0653276	4.36157	0.0573286	1	1.96183	-0.740114	4.66798	0.142364
ABI2	3	2	0.549602	-1.14524	2.38035	0.517782	0	1.61141	-3.35856	4.32525	0.394076	0	0.15331	-4.77487	2.66714	0.922596	3	1.41342	-0.36797	3.28816	0.115981
ABI3	5	9	-0.0331443	-0.814439	0.689425	0.928744	0	0.376604	-3.25134	1.62911	0.697756	0	-0.553565	-4.80123	0.794844	0.518582	4	0.376886	-0.451	1.14173	0.350505
ABL1	1	0	1.1379	-1.7935	6.12115	0.453012	0					0					1	2.28122	-0.650651	7.26466	0.123988
ABL2	5	20	-0.645632	-1.73399	0.271608	0.17666	0	-0.387401	-5.18264	1.37501	0.756546	0	-1.66857	-6.51287	0.284238	0.114128	2	-0.754143	-2.42763	0.498957	0.260097
ABLIM1	7	10	0.136996	-0.863502	1.09124	0.780732	1	0.817712	-1.51633	2.48638	0.429961	3	0.744837	-0.648088	1.89402	0.265777	2	-0.0732201	-1.73568	1.19583	0.918049
ABLIM2	3	10	-0.854964	-2.27187	0.327555	0.162408	0	-0.514822	-5.40131	1.68877	0.710958	1	-0.263691	-2.50889	1.22058	0.759579	2	-0.405526	-2.09386	0.904998	0.568261
ABLIM3	2	2	0.695288	-1.2195	2.61715	0.455635	0	2.30289	-2.67535	5.08714	0.256582	1	1.37906	-1.08693	3.48947	0.237145	1	1.12309	-1.29095	3.17879	0.314949
ABR	4	5	0.298875	-1.03317	1.57772	0.645788	0	-1.08033	-6.07484	1.92196	0.487203	2	0.978004	-0.74972	2.41629	0.237054	0	-0.823257	-5.70314	1.36489	0.533286
ABRA	10	22	-0.482773	-1.29852	0.274961	0.21556	1	-0.163729	-2.40884	1.30441	0.850703	1	-0.871718	-3.0724	0.493815	0.243822	4	-0.635041	-1.84254	0.36211	0.224317
ABRAXAS1	14	7	1.09796	0.201377	2.075	0.0160612	1	0.813176	-1.81087	2.8836	0.508708	6	1.69484	0.56483	2.80218	0.00423514	6	1.12236	-0.0625798	2.27101	0.0627085
ABRAXAS2	5	4	0.583367	-0.731307	1.94982	0.379367	1	0.882397	-2.14485	3.34619	0.573831	1	0.657778	-1.68271	2.4121	0.522008	3	1.126	-0.439319	2.61524	0.149468
ABT1	0	4	-1.51674	-6.40445	0.724427	0.217478	0	1.2641	-3.6271	3.5219	0.471981	0	-0.413379	-5.30157	1.83002	0.769884	0	-0.640998	-5.53298	1.61851	0.641837
ABTB1	9	13	0.437445	-0.410588	1.28601	0.304824	0	0.238386	-4.62038	2.29426	0.873937	2	0.395378	-1.25563	1.63609	0.591558	4	0.19727	-1.12716	1.3487	0.753725
ABTB2	9	8	0.549492	-0.4072	1.52162	0.256776	1	1.25875	-1.02436	2.82293	0.230458	3	1.02247	-0.387923	2.21442	0.141558	5	0.696897	-0.457202	1.77013	0.223688
ACAA1	1	21	-2.32499	-4.53576	-0.936053	0.000232436	0	-0.590083	-5.44201	1.42206	0.652512	0	-1.88427	-6.7314	0.103983	0.0683786	1	-1.59639	-3.82273	-0.175051	0.024511
ACAA2	6	15	-0.345081	-1.26467	0.46919	0.415594	0	-1.28586	-6.15422	0.817936	0.287247	4	0.580788	-0.438451	1.45427	0.240601	2	-0.663277	-2.31019	0.544593	0.308255
ACACA	7	10	-0.0383732	-0.993199	0.836319	0.932801	1	0.668946	-1.52534	1.98231	0.466969	1	-0.202761	-2.36484	1.07846	0.794419	5	0.451555	-0.602574	1.37562	0.372344
ACACB	31	47	-0.011338	-0.474532	0.441391	0.961123	4	0.280435	-0.954531	1.27089	0.625098	6	-0.19528	-1.12263	0.562971	0.636503	9	-0.451343	-1.23777	0.231001	0.20411
ACAD10	24	29	0.298771	-0.252238	0.845883	0.284875	4	0.820945	-0.406967	1.8339	0.173906	5	0.342957	-0.596303	1.12161	0.443425	11	0.367438	-0.386828	1.06035	0.326382
ACAD11	8	19	-0.324245	-1.21456	0.489272	0.442708	0	-0.571875	-5.42559	1.45323	0.664376	2	-0.144267	-1.76401	1.02461	0.829587	6	0.130785	-0.88604	1.02847	0.787494
ACAD8	8	10	0.299569	-0.6842	1.2664	0.542861	1	0.69409	-1.60829	2.33248	0.489169	0	-1.32088	-6.18916	0.783188	0.271664	6	0.90253	-0.197223	1.9423	0.10408
ACAD9	12	15	0.377961	-0.408685	1.1468	0.339655	1	0.497784	-1.75536	1.98631	0.599236	3	0.350428	-1.00884	1.42642	0.574581	7	0.694899	-0.258053	1.56363	0.145475
ACADL	11	19	-0.222315	-0.956367	0.446869	0.52317	0	-0.900637	-5.75685	1.06307	0.468026	4	0.132838	-0.960565	0.976615	0.784541	6	0.0830524	-0.836434	0.851446	0.844663
ACADM	14	22	0.00941351	-0.697183	0.688189	0.978579	2	0.517586	-1.1623	1.75539	0.495683	2	-0.356678	-1.96629	0.790059	0.579792	6	0.165931	-0.822752	1.01809	0.723315
ACADS	2	8	-0.698889	-2.3913	0.628947	0.319014	0	0.753473	-4.1227	2.89394	0.644748	0	-0.913257	-5.77816	1.18228	0.472693	1	-0.462751	-2.75714	1.11372	0.601323
ACADSB	10	13	0.0253115	-0.846258	0.871981	0.953452	0	-0.0944287	-4.9819	2.06793	0.948757	1	-0.275559	-2.49392	1.14317	0.741232	7	0.424893	-0.624342	1.40713	0.414598
ACADVL	8	24	-0.443826	-1.30207	0.320184	0.26324	0	-0.806516	-5.65468	1.18681	0.520936	2	-0.477213	-2.07993	0.65434	0.447167	3	-0.395359	-1.7251	0.622425	0.476408
ACAN	3	6	-0.112195	-1.55669	1.15818	0.866093	0	0.0101139	-4.93748	2.46337	0.99488	1	0.177107	-2.0938	1.75672	0.849105	2	0.491586	-1.20427	1.85718	0.526036
ACAP1	7	10	-0.0250927	-1.06866	0.981945	0.961172	2	1.61255	-0.134387	3.01529	0.0672656	0	-1.00095	-5.86186	1.06938	0.421529	4	0.181834	-1.14899	1.38485	0.776333
ACAP2	1	4	-0.914069	-3.28006	0.868516	0.330402	0	0.59348	-4.30845	2.90156	0.715532	0	-0.647583	-5.54332	1.6236	0.639583	0	-1.44399	-6.3617	0.908343	0.267613
ACAP3	6	7	0.174662	-0.987103	1.3277	0.763508	1	0.785334	-1.54129	2.48306	0.445287	1	-0.196489	-2.48692	1.4161	0.82969	1	-0.876937	-3.1973	0.763164	0.319925
ACAT1	9	14	-0.0622301	-0.90046	0.75936	0.880969	0	-0.850957	-5.73116	1.15145	0.50763	2	-0.00468388	-1.60352	1.11256	0.994326	4	-0.119761	-1.24607	0.853028	0.813808
ACAT2	6	10	0.0117976	-1.05821	1.00956	0.981842	0	-0.978259	-5.92318	1.4749	0.491817	2	0.418986	-1.23864	1.6775	0.572962	4	0.408658	-0.837803	1.4921	0.492955
ACBD3	2	6	-0.454925	-2.17124	0.940048	0.537806	0	0.818895	-4.0816	3.07132	0.624337	0	-0.709933	-5.5855	1.44578	0.594266	1	-0.119162	-2.39199	1.46187	0.895232
ACBD4	5	9	-0.353922	-1.50587	0.707093	0.517127	1	0.597494	-1.7088	2.2047	0.548224	1	-0.195383	-2.4459	1.30953	0.823235	2	-0.195533	-1.87091	1.10258	0.784323
ACBD5	2	5	-0.158924	-1.90195	1.31744	0.838011	0	0.979538	-3.91951	3.23691	0.565423	0	-0.556059	-5.4437	1.67378	0.688064	2	0.675199	-1.07347	2.16887	0.410934
ACBD6	7	11	-0.0215797	-1.00229	0.899808	0.963903	1	0.632018	-1.67154	2.21646	0.525669	2	0.221842	-1.42637	1.45835	0.758514	4	0.337556	-0.897635	1.39667	0.564326
ACCS	4	9	-0.301444	-1.26323	0.484816	0.467103	0	0.0100725	-4.53222	1.46045	0.992835	1	-0.268858	-2.2768	0.845816	0.688103	2	-0.0184324	-1.16182	0.827045	0.969135
ACCSL	9	15	-0.0512912	-0.872617	0.718531	0.897512	0	-0.798658	-5.67595	1.33627	0.543953	3	0.151269	-1.20258	1.21995	0.803664	5	0.189736	-0.839448	1.07279	0.695538
ACE	10	19	-0.272284	-1.02883	0.431547	0.453468	0	-1.14865	-6.02107	0.963364	0.354418	2	-0.392164	-2.01117	0.77357	0.546087	6	0.035912	-0.865144	0.823002	0.93244
ACE2	1	1	0.587707	-1.93379	3.10919	0.615473	0	3.03857	-1.9457	5.97249	0.162572	1	1.8091	-0.704534	4.32273	0.140447	0	0.422121	-4.56117	3.35363	0.803323
ACER1	6	14	-0.321765	-1.33909	0.565485	0.492361	2	0.820964	-0.96902	2.12878	0.329182	0	-1.53944	-6.39051	0.458914	0.165091	2	-0.359955	-1.97937	0.787058	0.578338
ACER2	2	7	-0.660107	-2.36442	0.707514	0.358388	0	-0.11106	-5.02156	2.20789	0.941068	0	-0.874356	-5.74841	1.27002	0.50069	1	-0.228709	-2.49737	1.33935	0.797434
ACER3	2	2	0.257247	-1.62169	2.13785	0.775786	0	2.02847	-2.8988	4.53917	0.296487	0	0.177864	-4.75943	2.7239	0.911131	2	1.1067	-0.771916	2.98534	0.230297
ACHE	2	2	0.435741	-1.44391	2.3159	0.630377	0	2.15863	-2.77639	4.6974	0.274239	1	1.27648	-1.1187	3.29885	0.253744	1	0.825681	-1.58629	2.87749	0.450741
ACIN1	9	7	0.912064	-0.0848954	1.96381	0.0727592	1	1.65132	-0.710374	3.37398	0.144644	3	1.25057	-0.193104	2.51554	0.084724	5	1.29898	0.101628	2.45525	0.0344501
ACKR1	2	3	0.129852	-1.66732	1.77202	0.876354	0	1.39672	-3.5134	3.76337	0.437964	1	0.764792	-1.57619	2.58033	0.461798	1	0.3779	-1.9652	2.19621	0.708122
ACKR3	0	1	-0.496982	-5.48022	2.43441	0.75195	0	2.83755	-2.14709	5.77239	0.184275	0	0.605025	-4.3785	3.5371	0.725666	0	0.273805	-4.7096	3.20558	0.869958
ACKR4	10	18	0.0215816	-0.716025	0.73426	0.952684	1	0.710761	-1.33204	1.93044	0.399544	2	0.0177128	-1.51115	1.0803	0.977229	1	-0.961124	-3.16652	0.378986	0.18612
ACLY	1	6	-1.03292	-3.28379	0.360893	0.166139	0	0.540508	-4.02571	2.12158	0.680058	0	-0.504248	-5.09958	1.08676	0.622566	0	-0.994956	-5.79979	0.765333	0.352723
ACMSD	7	7	0.458799	-0.609333	1.5451	0.394183	0	-0.509889	-5.4432	1.8766	0.728242	2	0.635667	-1.06603	2.00759	0.420075	5	1.07054	-0.127138	2.22495	0.0778384
ACO1	15	14	0.324054	-0.38278	1.02933	0.363594	0	-0.646953	-5.52133	1.42678	0.628178	2	-0.172749	-1.76257	0.926929	0.786434	11	0.846337	0.0595935	1.60179	0.0356817
ACO2	7	4	0.765121	-0.405494	2.04757	0.200733	0	0.705538	-4.18353	2.9527	0.666631	1	0.508321	-1.80644	2.21633	0.609941	5	1.33005	0.0363625	2.67191	0.0441244
ACOD1	1	4	-0.804058	-3.11967	0.909614	0.374276	1	1.7465	-0.59072	3.51248	0.122323	0	-0.613222	-5.50215	1.63231	0.656218	0	-0.975585	-5.87082	1.29549	0.462259
ACOT11	16	28	0.0887987	-0.540337	0.692709	0.776478	2	0.253762	-1.40905	1.48537	0.728629	3	-0.274022	-1.59826	0.731226	0.623352	6	0.165423	-0.728831	0.936944	0.695969
ACOT12	15	15	0.467251	-0.278563	1.21692	0.217467	1	0.3605	-1.92208	1.90616	0.705492	3	0.339064	-1.02603	1.42608	0.588868	9	0.830958	-0.0673672	1.68535	0.0688776
ACOT13	3	6	0.0324922	-1.43938	1.34507	0.962356	1	1.3281	-0.970853	2.9801	0.213133	1	0.496122	-1.78197	2.09253	0.608089	1	0.240646	-2.05065	1.87016	0.800755
ACOT2	4	11	-0.387224	-1.61216	0.671096	0.485262	0	-0.155213	-5.02022	1.93667	0.913329	1	-0.369337	-2.60292	1.09436	0.660547	3	0.291787	-1.08925	1.4215	0.646335
ACOT4	1	4	-0.757757	-3.0656	0.944059	0.400162	0	0.405966	-4.54596	2.88293	0.805407	0	-0.598269	-5.49706	1.685	0.668362	0	-0.85216	-5.74023	1.3903	0.523016
ACOT6	3	0	2.26284	-0.150082	7.17986	0.0682924	1	4.86425	1.92897	9.84907	0.00252263	1	3.10017	0.16656	8.08432	0.0391267	0
ACOT7	2	7	-1.04461	-2.73731	0.300064	0.13243	0	-0.682321	-5.66085	1.97814	0.656912	0	-0.916075	-5.78456	1.20155	0.47395	2	-0.164684	-1.88791	1.21706	0.826752
ACOT8	8	21	-0.489797	-1.35655	0.288013	0.223342	0	-1.22362	-6.11283	0.922693	0.329078	5	0.370904	-0.684879	1.25419	0.460607	1	-1.39768	-3.60023	-0.0265306	0.0449409
ACOT9	4	6	-0.0594487	-1.42204	1.24481	0.928429	0	0.0325757	-4.90436	2.43837	0.983386	0	-0.815114	-5.70411	1.4114	0.542981	2	0.0406302	-1.79575	1.59884	0.961255
ACOX1	4	4	0.357365	-1.01532	1.73169	0.598875	0	0.797336	-4.14478	3.27594	0.641122	1	0.498044	-1.82595	2.22768	0.619293	3	1.04468	-0.468625	2.47449	0.164405
ACOX2	11	10	0.585369	-0.290334	1.47325	0.188133	1	0.579537	-1.76457	2.27462	0.570572	2	0.431801	-1.25053	1.73748	0.570227	4	0.615024	-0.632341	1.709	0.310465
ACOX3	10	8	0.558326	-0.367065	1.5108	0.235049	0	0.173408	-4.70084	2.31004	0.908464	3	0.832754	-0.580142	2.02829	0.224607	6	0.882827	-0.248108	1.963	0.121786
ACOXL	10	15	-0.177299	-1.01875	0.630649	0.668656	1	-0.0928028	-2.38149	1.45449	0.918979	2	-0.198707	-1.82898	0.99675	0.768626	5	0.0573675	-1.06493	1.03368	0.913485
ACP1	4	7	0.240347	-0.983517	1.28104	0.671946	0	1.35012	-2.91367	2.8576	0.339997	1	0.519492	-1.5323	1.78001	0.525947	2	0.595059	-0.996182	1.76016	0.402048
ACP2	6	13	-0.217006	-1.25655	0.728099	0.65976	0	0.303901	-4.55488	2.3576	0.841214	1	-0.123834	-2.34385	1.30081	0.884562	2	-0.521867	-2.18219	0.72922	0.441705
ACP4	17	7	1.21397	0.371359	2.15534	0.00430582	3	1.53543	-0.0599725	2.94571	0.0584277	5	1.2559	0.0749219	2.37916	0.0379617	7	1.33212	0.268314	2.40687	0.0150595
ACP5	2	8	-0.642855	-2.32132	0.669045	0.354843	0	0.187392	-4.69474	2.35279	0.901939	1	0.13907	-2.11143	1.65276	0.878398	0	-1.27263	-6.13905	0.831388	0.292154
ACP6	6	10	-0.00102998	-1.15569	1.10433	0.998556	0	0.00315504	-4.89019	2.23218	0.998321	1	0.10653	-2.15175	1.63449	0.907009	1	-0.743831	-3.08021	0.954517	0.41738
ACP7	10	15	0.181416	-0.65539	0.983391	0.662229	1	0.878799	-1.35416	2.33381	0.368654	5	0.865963	-0.219574	1.80564	0.110837	4	0.173769	-1.03824	1.19193	0.757941
ACR	1	0	1.03556	-1.90396	6.02209	0.498035	0					0					1	2.11532	-0.832679	7.10532	0.156262
ACRBP	8	21	-0.520659	-1.38754	0.258077	0.195268	1	0.163637	-2.06012	1.58486	0.853701	3	-0.0930494	-1.42674	0.932761	0.872064	2	-0.724788	-2.33555	0.4246	0.239772
ACRV1	7	9	0.209656	-0.827776	1.21271	0.683431	0	0.387269	-4.49056	2.53509	0.803653	2	0.533135	-1.14662	1.83227	0.486304	2	-0.168883	-1.89982	1.18263	0.821296
ACSBG1	6	4	0.594155	-0.626973	1.90258	0.338825	0	-0.0846056	-4.9975	2.26963	0.955356	0	-0.730129	-5.62047	1.52124	0.591191	4	0.944142	-0.450718	2.33604	0.177353
ACSBG2	16	16	0.31906	-0.395733	1.03537	0.378694	3	0.899687	-0.713056	2.21997	0.252015	3	0.369745	-0.979226	1.4287	0.550449	6	0.151754	-0.90764	1.09966	0.765984
ACSF2	6	14	-0.239439	-1.27324	0.694329	0.623545	0	-0.0118755	-4.8779	2.06845	0.993498	1	-0.19778	-2.4151	1.21858	0.814297	2	-0.329936	-1.98519	0.91071	0.630551
ACSF3	21	29	-0.0392362	-0.581348	0.472643	0.882556	1	-0.346419	-2.53911	0.906957	0.655854	9	0.447968	-0.265237	1.06126	0.200437	8	-0.183038	-0.99124	0.481068	0.612471
ACSL1	7	8	0.244789	-0.847653	1.3325	0.655332	1	1.4999	-0.786363	3.08658	0.164191	2	0.716479	-0.997798	2.0788	0.370348	3	0.0543324	-1.45814	1.402	0.939165
ACSL3	1	5	-0.8348	-3.1151	0.781552	0.332486	0	-0.125396	-5.09655	2.48234	0.937218	1	0.381411	-1.90061	2.00049	0.69111	0	-0.944996	-5.82621	1.24754	0.467982
ACSL4	1	0	1.61436	-1.31687	6.59753	0.279345	0					0					1	2.21894	-0.712527	7.20222	0.134485
ACSL5	6	14	-0.130908	-1.159	0.803322	0.788807	1	0.683704	-1.58058	2.19178	0.483043	1	-0.35598	-2.5836	1.08711	0.670042	2	-0.209106	-1.85439	1.02274	0.761228
ACSL6	0	5	-1.60711	-6.49531	0.62976	0.186517	0	1.17923	-3.71861	3.44832	0.499204	0	-0.509764	-5.40027	1.73049	0.71537	0	-0.689409	-5.57542	1.54093	0.611842
ACSM1	9	26	-0.71069	-1.51125	-0.00372773	0.0487496	0	-0.925053	-5.7545	0.942341	0.432781	2	-0.602014	-2.19001	0.487688	0.31485	3	-0.904973	-2.23329	0.095117	0.0796122
ACSM2A	18	31	0.130515	-0.439536	0.675421	0.645316	2	0.658921	-0.975309	1.77926	0.373905	3	-0.333994	-1.62969	0.613642	0.527112	8	0.300522	-0.451435	0.959775	0.409992
ACSM2B	12	16	0.0373022	-0.749173	0.799189	0.924086	2	1.07818	-0.575234	2.31195	0.174372	2	-0.0359527	-1.65608	1.13699	0.957821	6	0.179513	-0.863831	1.10058	0.719346
ACSM3	10	21	-0.262542	-1.06767	0.48655	0.498451	2	0.44762	-1.22866	1.70803	0.553532	2	-0.365893	-1.98627	0.79973	0.574797	5	0.0709826	-1.00358	0.982429	0.887143
ACSM4	9	24	-0.530545	-1.34738	0.20764	0.162912	0	-1.11889	-5.98371	0.951822	0.362088	2	-0.608299	-2.21194	0.525128	0.324975	4	-0.482337	-1.64131	0.445759	0.329017
ACSM5	19	17	0.570933	-0.0964461	1.24503	0.0931615	1	-0.351679	-2.63237	1.20064	0.691391	7	0.927901	-0.00425198	1.76384	0.0509738	9	0.635963	-0.227779	1.4356	0.143129
ACSM6	4	9	-0.633239	-1.89914	0.486028	0.273422	0	0.428325	-4.44281	2.55103	0.783494	0	-1.16505	-6.02815	0.916504	0.339084	4	0.222749	-1.05571	1.35293	0.71407
ACSS1	9	8	0.774712	-0.19353	1.76339	0.115534	0	0.550668	-4.32469	2.69955	0.729093	4	1.15739	-0.112323	2.2972	0.0716558	3	0.513421	-0.908741	1.71952	0.445878
ACSS2	7	9	0.00808287	-0.929372	0.896555	0.98575	0	-0.0444714	-4.42679	1.47629	0.966327	2	0.170123	-1.37161	1.27677	0.791832	4	0.349668	-0.822754	1.35071	0.522368
ACSS3	8	17	-0.379661	-1.26876	0.435075	0.367697	2	0.131741	-1.55423	1.42155	0.858758	3	-0.0341485	-1.38122	1.01896	0.953988	3	-0.351213	-1.69655	0.699619	0.53902
ACTA1	1	8	-1.05819	-3.4049	0.229956	0.20922	0	0.426746	-1.61189	1.02058	0.329861	0	-0.0190078	-5.13406	0.63227	0.967763	0	-0.265874	-5.99435	0.437162	0.568546
ACTA2	1	1	0.653152	-1.85955	3.16586	0.575426	0	2.75156	-2.23319	5.68665	0.194445	0	0.688893	-4.2947	3.62116	0.691837	0	0.180697	-4.80276	3.11262	0.913259
ACTB	2	3	0.00355955	-1.88023	1.77385	0.996814	1	2.57775	0.0676288	4.58271	0.0451327	0	-0.0635672	-4.98428	2.3406	0.966784	0	-1.59745	-6.55289	0.964188	0.248628
ACTBL2	11	25	-0.512851	-1.17994	0.0808477	0.0920511	1	-0.698389	-2.8106	0.475695	0.291533	4	-0.074977	-1.00745	0.649399	0.852884	6	-0.300572	-1.22267	0.443405	0.453478
ACTC1	1	3	-0.3225	-2.68942	1.52439	0.74246	0	2.04678	-2.85692	4.38926	0.289285	0	0.154763	-4.74712	2.49039	0.920068	1	0.55044	-1.7962	2.37293	0.591304
ACTG1	4	0	2.60188	0.330614	7.49733	0.0213078	1	5.35081	2.4162	10.3354	0.00116138	0					2	2.40645	-0.105239	7.33404	0.0611784
ACTG2	3	0	1.8731	-0.48036	6.78001	0.131564	0					1	2.17214	-0.760668	7.15595	0.143101	1	2.17667	-0.756202	7.16051	0.142276
ACTL10	3	3	0.180224	-1.39868	1.75717	0.815544	0	0.796944	-4.14511	3.28727	0.641265	2	1.14435	-0.707098	2.83432	0.205972	0	-0.834505	-5.7383	1.50924	0.542647
ACTL6A	1	0	1.03305	-1.89975	6.01686	0.498012	0					0					0
ACTL6B	5	5	0.617393	-0.651413	1.88037	0.330697	1	1.43444	-1.51374	3.60544	0.333381	1	0.737433	-1.54671	2.36267	0.459317	1	0.283889	-2.02014	1.93702	0.768949
ACTL7A	11	13	0.420564	-0.407018	1.23398	0.313073	0	-0.421294	-5.29481	1.69219	0.760622	4	0.697628	-0.512511	1.7217	0.23653	5	0.540467	-0.56424	1.51339	0.315942
ACTL7B	5	5	0.430328	-0.833397	1.7115	0.496653	0	-0.4068	-5.33392	2.03475	0.783284	2	1.08182	-0.673749	2.57901	0.20285	2	0.303344	-1.42062	1.73707	0.698718
ACTL8	1	4	-0.0583777	-2.41213	1.76603	0.952909	0	1.04912	-3.84406	3.31642	0.540441	0	-0.207607	-5.10326	2.07981	0.887231	0	-0.475253	-5.37697	1.84485	0.738793
ACTL9	1	1	0.489561	-2.02341	3.00255	0.673528	0	1.83478	-3.14882	4.76704	0.345179	0	0.690795	-4.29246	3.62221	0.691024	1	1.29369	-1.21795	3.80535	0.27834
ACTN1	3	2	1.15047	-0.616901	3.14835	0.200756	2	2.80955	0.44859	5.06639	0.021619	0	0.170128	-4.81604	3.09026	0.91847	1	1.2787	-1.28891	3.7018	0.29656
ACTN2	3	1	1.92637	0.0838941	4.28629	0.0404948	0	2.73004	-2.26199	5.68332	0.197905	1	2.05405	-0.479756	4.58906	0.101717	0	2.17055	-2.81666	5.1118	0.280203
ACTN3	21	36	-0.191359	-0.759019	0.351746	0.4941	0	-2.12165	-6.9902	-0.0381974	0.044679	9	0.304755	-0.479142	0.990478	0.42439	6	-0.621401	-1.58854	0.187518	0.13903
ACTN4	1	0	1.33994	-1.59123	6.3231	0.373049	0					0					1	2.3014	-0.629999	7.28465	0.120658
ACTR10	5	4	0.867864	-0.435645	2.21504	0.187308	0	0.71769	-4.18743	3.03273	0.664869	1	0.892837	-1.40973	2.58427	0.383631	2	0.657321	-1.17508	2.23966	0.447569
ACTR1A	0	1	0.290795	-4.69335	3.22441	0.862243	0	1.98621	-3.00358	4.93391	0.314961	0	1.31426	-3.67129	4.25136	0.477098	0	1.82503	-3.16149	4.76456	0.347801
ACTR1B	4	7	-0.178666	-1.47247	1.00995	0.770813	1	0.451907	-1.96894	2.2409	0.66988	3	0.911762	-0.530837	2.15987	0.196571	0	-1.49495	-6.36988	0.653447	0.209736
ACTR3	0	1	-0.682838	-5.66602	2.24839	0.660224	0	2.07594	-2.908	5.00904	0.296818	0	0.478238	-4.50511	3.4099	0.778945	0	0.162948	-4.82032	3.09442	0.92162
ACTR3C	1	12	-1.72395	-3.94461	-0.297405	0.0145482	0	0.00211879	-4.85416	2.04453	0.998832	0	-1.57363	-6.42808	0.459112	0.159385	1	-0.833945	-3.05585	0.595842	0.285974
ACTR5	4	17	-1.01645	-2.20022	-0.0433343	0.0400598	1	-0.131603	-2.44897	1.4978	0.888591	1	-0.688493	-2.89735	0.702519	0.376828	1	-1.26529	-3.48983	0.151417	0.085841
ACTR6	4	12	-0.608731	-1.82074	0.423134	0.256885	1	0.73281	-1.54682	2.28422	0.459593	1	-0.383886	-2.61192	1.05978	0.644829	1	-0.809274	-3.03395	0.628061	0.304107
ACTR8	19	27	0.235704	-0.390591	0.849846	0.45559	1	-0.345347	-2.57944	1.10597	0.681663	5	0.258107	-0.793188	1.13303	0.601622	8	0.332983	-0.538263	1.11008	0.434097
ACTRT1	0	1	-0.0301041	-5.01426	2.90355	0.985268	0	1.51433	-3.47526	4.46144	0.422572	0	1.07893	-3.90686	4.01663	0.55039	0	1.11581	-3.86933	4.0519	0.538177
ACTRT2	1	0	1.77009	-1.16168	6.75349	0.234206	0					0					1	2.97162	0.038856	7.95541	0.0472376
ACTRT3	4	4	0.386097	-1.01415	1.78304	0.577925	0	1.17194	-3.77123	3.63536	0.511072	2	1.16379	-0.595432	2.68881	0.174468	2	0.590726	-1.25394	2.19439	0.497871
ACVR1	2	4	0.0436096	-1.77299	1.68968	0.958733	0	0.890514	-4.02521	3.26617	0.600903	0	-0.287602	-5.18889	2.04092	0.843682	2	0.788157	-1.06687	2.4679	0.375502
ACVR1B	1	3	-0.600108	-3.14523	1.47374	0.587173	0	1.032	-3.96159	3.8401	0.567529	0	0.0575816	-4.85192	2.42311	0.97005	1	0.208081	-2.3951	2.33625	0.860705
ACVR1C	2	2	0.385573	-1.54643	2.30696	0.679525	0	0.935712	-4.01455	3.53434	0.591884	0	-0.126345	-5.05418	2.38625	0.934157	2	1.28219	-0.707221	3.2284	0.19277
ACVR2A	4	1	1.63579	-0.124697	3.97542	0.0693223	1	2.74916	-0.0539596	5.55046	0.0541057	2	2.18288	0.0887293	4.62407	0.0415719	1	1.66289	-0.887343	4.21331	0.178836
ACVR2B	1	2	0.172507	-2.29276	2.34593	0.875835	0	1.39449	-3.55986	4.01735	0.44766	0	0.336984	-4.61809	2.96217	0.837556	1	1.09161	-1.41165	3.43211	0.353193
ACVRL1	1	2	-0.230102	-2.66498	1.83756	0.82737	0	1.78206	-3.14929	4.30652	0.347186	0	-0.0156521	-4.94365	2.49746	0.991934	0	-0.144308	-5.07134	2.36562	0.924621
ACY3	3	6	0.0167646	-1.12717	0.978694	0.973802	0	0.411765	-4.44897	2.21317	0.785156	1	0.24243	-1.85263	1.51565	0.761494	2	0.445275	-0.782609	1.4376	0.426322
ACYP1	2	1	0.971028	-1.14636	3.42126	0.361435	0	2.24273	-2.74147	5.17648	0.267357	0	0.869658	-4.11379	3.80155	0.62285	1	0.905719	-1.67295	3.48417	0.457028
ACYP2	2	1	0.755657	-1.28783	3.16392	0.461662	0	0.0923118	-4.89177	3.02578	0.955303	0	0.244424	-4.73926	3.17691	0.883528	2	1.7889	-0.276378	4.22127	0.0873501
ADA	3	9	-0.462704	-1.87261	0.721727	0.457764	0	0.501159	-4.36922	2.61501	0.750121	1	-0.0592522	-2.30214	1.43149	0.94642	2	0.122895	-1.55172	1.42212	0.86712
ADA2	2	8	-0.610585	-2.34597	0.804212	0.412606	0	0.653166	-4.2737	2.99251	0.695021	0	-0.693112	-5.56942	1.46011	0.604085	2	0.407001	-1.31612	1.80476	0.604861
ADAD1	3	2	0.394027	-1.26051	2.1991	0.635422	0	1.23474	-3.699	3.76796	0.489817	1	0.762012	-1.65821	2.81809	0.486596	1	0.491194	-1.90328	2.513	0.643341
ADAD2	23	22	0.330936	-0.271383	0.938171	0.280265	3	1.03502	-0.352299	2.14021	0.130205	3	-0.0878027	-1.41875	0.933532	0.878889	8	0.224398	-0.658643	1.01922	0.601068
ADAL	7	11	-0.102408	-0.839502	0.647007	0.778496	0	-0.935596	-5.80558	1.11304	0.460721	2	0.0347071	-1.51115	1.12311	0.956221	4	0.119301	-0.700891	0.944471	0.76322
ADAM10	1	6	-0.788453	-2.84735	0.38309	0.210183	0	-0.0611437	-4.48867	1.37251	0.952788	0	-0.519221	-5.01037	0.943098	0.585012	1	-0.158195	-2.01981	0.969449	0.806914
ADAM11	3	4	0.224238	-1.35253	1.76499	0.770717	0	0.173686	-4.81397	3.00518	0.916868	1	0.876875	-1.45628	2.65071	0.400745	1	0.47006	-1.87192	2.27582	0.643415
ADAM12	7	13	-0.314468	-1.28404	0.585139	0.498085	0	-0.104692	-4.96977	1.97268	0.941884	2	0.0832182	-1.55529	1.29807	0.905874	3	-0.339127	-1.72114	0.776341	0.572596
ADAM15	10	19	-0.106073	-0.901256	0.621746	0.780847	0	-0.829355	-5.68221	1.11779	0.506212	3	0.211717	-1.09204	1.1815	0.713529	5	0.0573147	-1.01477	0.944208	0.907432
ADAM17	4	9	-0.0807524	-1.3588	1.05549	0.892732	0	0.0315526	-4.86687	2.24463	0.983323	1	-0.0417466	-2.29699	1.47512	0.962752	3	0.368583	-1.08712	1.60406	0.589576
ADAM18	4	15	-0.923267	-2.12883	0.0857293	0.0742952	0	-0.700313	-5.60002	1.49995	0.609631	2	-0.151579	-1.78636	1.04711	0.824039	1	-1.2049	-3.43905	0.238502	0.111432
ADAM19	7	11	0.000824594	-0.992903	0.935463	0.998641	0	-0.0202168	-4.88678	2.07374	0.988927	1	-0.305078	-2.53607	1.14803	0.717825	2	0.00560895	-1.6483	1.25522	0.993698
ADAM2	13	16	0.171961	-0.348549	0.719165	0.513481	0	0.00533348	-4.6783	1.17454	0.995677	7	0.582451	-0.0654034	1.2331	0.0758625	4	0.117569	-0.665443	0.753079	0.735057
ADAM21	2	0	1.62543	-0.914544	6.56107	0.228559	1	4.43572	1.4908	9.42448	0.0050683	1	2.45986	-0.472565	7.44353	0.097601	0
ADAM22	6	9	0.153567	-0.911571	1.15913	0.767879	0	-0.533688	-5.43958	1.72294	0.706148	2	0.346709	-1.31708	1.6231	0.640492	4	0.65652	-0.585922	1.74945	0.278394
ADAM23	2	3	-0.0516179	-1.88225	1.62884	0.951662	1	2.08786	-0.766142	4.35927	0.1436	0	-0.0526036	-4.95916	2.3028	0.972198	0	-0.554561	-5.4642	1.81085	0.697294
ADAM28	14	19	0.0321343	-0.667071	0.71951	0.926892	0	-0.283339	-5.03294	1.40714	0.816192	4	0.305814	-0.78282	1.22682	0.546628	6	-0.0894247	-1.06141	0.775024	0.843734
ADAM30	1	0	0.999466	-1.93645	5.98455	0.513283	0					1	2.13963	-0.802306	7.12717	0.150597	0
ADAM32	13	10	0.545535	-0.256178	1.40196	0.184553	2	1.28862	-0.448202	2.66566	0.130629	3	0.679459	-0.441171	1.73851	0.217564	4	0.260477	-1.0377	1.39809	0.672934
ADAM33	11	24	-0.357742	-1.12252	0.352591	0.329415	4	1.06876	-0.183836	2.10811	0.0892744	0	-1.95035	-6.79551	0.0270644	0.0544367	5	-0.289035	-1.37034	0.624668	0.554025
ADAM7	7	19	-0.386361	-1.19617	0.328802	0.296663	0	-1.15374	-6.12326	0.933463	0.38297	3	0.0209192	-1.24171	0.969051	0.9691	2	-0.732087	-2.32464	0.364174	0.214464
ADAM8	20	34	-0.0127804	-0.518532	0.472468	0.958395	1	0.0860679	-1.81052	0.830738	0.863391	5	0.0241519	-0.886717	0.646761	0.946948	12	0.224376	-0.363108	0.77931	0.426564
ADAM9	3	4	-0.065326	-1.34327	1.1518	0.911969	0	-0.276446	-3.54662	1.20533	0.737629	2	0.545202	-0.885422	1.89017	0.408055	1	0.110648	-1.80465	1.42183	0.878107
ADAMDEC1	6	11	0.09324	-0.990287	1.11333	0.860143	0	-0.820945	-5.72952	1.48796	0.550818	1	-0.17902	-2.431	1.32977	0.838383	4	0.623611	-0.655207	1.77063	0.318054
ADAMTS1	8	12	0.0206804	-0.604617	0.610839	0.945144	2	0.250135	-0.935761	1.19117	0.60419	0	-0.86763	-5.66613	0.625528	0.380978	2	0.0755747	-1.01357	0.823159	0.864666
ADAMTS10	2	4	-0.0342866	-1.88646	1.64053	0.968264	0	1.60219	-3.31337	3.98163	0.385766	1	0.904957	-1.46504	2.7277	0.396902	0	-0.395339	-5.29533	1.92544	0.783247
ADAMTS12	14	15	0.331442	-0.412622	1.06969	0.377884	2	1.06844	-0.589179	2.31062	0.17903	3	0.311795	-1.04413	1.38181	0.614848	7	0.573759	-0.390732	1.45011	0.231028
ADAMTS13	9	17	-0.283473	-1.12731	0.483437	0.477236	2	0.716632	-0.990722	1.91421	0.361299	3	0.230141	-1.07292	1.20652	0.689922	2	-1.08335	-2.76045	0.150588	0.090695
ADAMTS14	21	26	0.265467	-0.332527	0.855428	0.380123	3	0.634583	-0.744269	1.71541	0.330642	2	-0.561086	-2.16502	0.57207	0.366916	11	0.512411	-0.241845	1.20903	0.175608
ADAMTS15	5	8	0.142734	-1.0374	1.24292	0.803018	1	1.31455	-1.08572	3.10979	0.241298	2	0.752672	-0.929135	2.0662	0.33694	1	-0.419796	-2.73971	1.19301	0.644387
ADAMTS16	10	9	0.23619	-0.681502	1.16741	0.611227	0	-0.538959	-5.41848	1.62625	0.694439	1	-0.352062	-2.60233	1.15357	0.682113	5	0.30613	-0.879356	1.39875	0.595742
ADAMTS17	9	21	-0.291033	-1.11638	0.463006	0.457722	0	-0.99653	-5.85224	1.0322	0.418588	4	0.155888	-1.00928	1.09639	0.769927	5	0.0496947	-1.00661	0.936382	0.918905
ADAMTS18	21	29	0.140741	-0.413334	0.692745	0.615603	1	-0.233211	-2.44676	1.16238	0.779507	6	0.440412	-0.422292	1.18438	0.294355	10	0.311465	-0.424083	0.995213	0.392045
ADAMTS19	9	13	0.0808918	-0.813588	0.935897	0.854662	3	1.40024	-0.0118897	2.56064	0.0517089	1	-0.472777	-2.69577	0.95688	0.563364	4	0.206014	-1.04835	1.26941	0.725728
ADAMTS2	5	11	-0.335122	-1.27596	0.463669	0.422166	0	-0.0463742	-4.57387	1.4635	0.966746	1	-0.36624	-2.5086	0.853767	0.616825	2	-0.489088	-2.13001	0.627722	0.43568
ADAMTS20	32	55	-0.200044	-0.660227	0.245451	0.381775	1	-1.22552	-3.43521	0.147991	0.0870553	12	0.197143	-0.471324	0.788543	0.544042	13	-0.249985	-0.90861	0.340497	0.419392
ADAMTS3	5	7	-0.0248446	-1.22404	1.10462	0.96584	0	0.613783	-4.26563	2.77719	0.702631	0	-0.924581	-5.79337	1.19406	0.46949	4	0.563202	-0.76483	1.75819	0.383017
ADAMTS4	10	17	-0.216248	-0.939777	0.344936	0.470224	0	-0.0428611	-5.01057	0.786581	0.943988	4	0.173043	-0.740396	0.788448	0.635231	4	-0.20114	-1.37104	0.495426	0.632552
ADAMTS5	7	10	-0.0432913	-1.06029	0.926869	0.930794	1	1.06601	-1.33837	2.74547	0.33131	3	0.73227	-0.65778	1.87726	0.272256	1	-1.00834	-3.30436	0.564381	0.231636
ADAMTS6	0	1	-0.818925	-5.80206	2.11221	0.595064	0	1.98046	-3.00323	4.91296	0.315095	0	0.331105	-4.65214	3.26251	0.843844	0	-0.0195827	-5.00278	2.91171	0.990418
ADAMTS7	20	21	0.505222	-0.1209	1.12194	0.112472	3	1.06533	-0.381321	2.14865	0.134413	6	0.67181	-0.298049	1.49149	0.161732	7	0.352836	-0.580751	1.17188	0.437084
ADAMTS8	8	13	-0.179631	-1.11322	0.704737	0.693111	1	0.478432	-1.79377	2.00709	0.617781	1	-0.428357	-2.65168	1.00457	0.602973	5	0.0548971	-1.09171	1.07104	0.919624
ADAMTS9	2	13	-1.0869	-2.73435	0.142913	0.0867986	0	-0.055485	-4.93074	2.0562	0.969689	0	-1.32326	-6.17909	0.716196	0.25783	1	-0.803846	-3.04455	0.661312	0.316967
ADAMTSL1	17	16	0.765096	0.0437455	1.49651	0.0377368	1	0.507357	-1.97458	2.19715	0.642253	5	0.905186	-0.196601	1.86426	0.101598	10	1.26297	0.400417	2.0978	0.00486908
ADAMTSL2	5	3	0.932646	-0.463906	2.47992	0.190602	0	0.164264	-4.76072	2.6529	0.916955	0	-0.27932	-5.20354	2.18999	0.852034	4	1.69602	0.162828	3.33883	0.0308097
ADAMTSL3	19	32	0.0472578	-0.483738	0.570886	0.859468	2	0.0756767	-1.6414	1.34441	0.9194	8	0.430549	-0.401668	1.15446	0.291409	6	-0.149657	-1.01243	0.587065	0.704257
ADAMTSL4	29	50	-0.0695702	-0.554082	0.399319	0.773471	2	-0.0409509	-1.63824	1.07174	0.950504	12	0.498362	-0.17798	1.10059	0.141615	9	-0.434105	-1.21826	0.247493	0.221862
ADAMTSL5	10	8	0.833599	-0.107744	1.81116	0.0823	1	0.562176	-1.79954	2.33546	0.58706	3	0.870927	-0.549401	2.0787	0.208133	2	0.367414	-1.30782	1.67655	0.625287
ADAP1	4	4	0.772115	-0.655263	2.22376	0.281019	0	1.53408	-3.37749	3.8701	0.401889	1	0.876337	-1.49264	2.71116	0.41132	2	1.15744	-0.68609	2.84605	0.19982
ADAP2	5	9	-0.196516	-1.34601	0.857251	0.71903	1	0.990398	-1.3661	2.6984	0.352906	0	-0.928424	-5.79531	1.16795	0.465285	3	0.224451	-1.21121	1.4362	0.736291
ADAR	0	7	-2.10075	-6.97145	0.0264858	0.053713	0	0.630293	-4.2419	2.76622	0.694309	0	-0.794854	-5.6628	1.31993	0.541372	0	-1.19604	-6.06681	0.934709	0.332126
ADARB1	1	1	0.297863	-2.2167	2.81243	0.797264	0	2.38602	-2.59885	5.32142	0.24446	1	1.63758	-0.877301	4.15248	0.178136	0	0.049392	-4.93413	2.98148	0.975979
ADARB2	1	4	-0.359715	-2.66165	1.33031	0.695351	1	2.7412	0.428841	4.44989	0.0254931	0	-0.110477	-4.99924	2.13576	0.940169	0	-0.687564	-5.57629	1.55817	0.614241
ADAT1	18	24	0.467732	-0.108961	1.01261	0.109352	0	-0.467076	-5.31707	1.4602	0.72456	8	1.00711	0.301138	1.62593	0.00700489	5	-0.0207057	-1.0775	0.841838	0.965665
ADAT2	4	6	0.229898	-1.12599	1.50473	0.726944	1	1.88287	-0.423548	3.54834	0.0957194	2	1.055	-0.682221	2.48093	0.207282	1	-0.420319	-2.78768	1.34267	0.663513
ADAT3	3	4	0.364012	-1.18126	1.84272	0.627052	0	0.696303	-4.23541	3.11177	0.678551	2	1.18707	-0.607637	2.77374	0.176009	1	0.237332	-2.11544	2.04239	0.813133
ADCK1	6	10	-0.208731	-1.28763	0.804707	0.688892	0	0.164743	-4.70217	2.26713	0.912372	1	-0.341005	-2.59869	1.16707	0.693354	1	-0.78251	-3.07283	0.767021	0.3572
ADCK2	13	11	0.581397	-0.269053	1.45668	0.179833	0	-0.641777	-5.53357	1.57675	0.640404	2	0.333977	-1.33747	1.61516	0.654338	7	0.764478	-0.307542	1.78559	0.156845
ADCK5	0	2	-0.728947	-5.70758	2.06471	0.635297	0	2.35048	-2.61041	4.98935	0.246555	0	0.34705	-4.6336	3.15466	0.836283	0	0.434231	-4.54742	3.25884	0.79775
ADCY1	3	2	0.651358	-1.03687	2.48183	0.442349	0	1.75794	-3.17848	4.30044	0.353425	1	1.40674	-0.992347	3.43541	0.213825	1	0.735731	-1.67632	2.77944	0.498912
ADCY10	23	41	-0.166681	-0.702136	0.346845	0.528766	1	-0.347536	-2.53989	0.992079	0.663142	6	-0.094327	-1.02694	0.673214	0.823136	12	0.0050555	-0.69146	0.633575	0.987974
ADCY2	1	1	0.527249	-0.914413	2.51757	0.45617	0	2.55244	-2.43154	5.48563	0.220134	0	1.01606	-3.9673	3.94773	0.571038	0	0.321849	-4.66143	3.25333	0.848033
ADCY3	3	12	-0.623262	-1.99759	0.485755	0.28584	0	-0.00573198	-4.86999	2.07678	0.99686	0	-1.27002	-6.12646	0.773124	0.282375	2	-0.179062	-1.83306	1.05944	0.79675
ADCY4	13	18	-0.0357267	-0.788454	0.695354	0.924075	2	0.0744094	-1.78655	1.48627	0.927719	2	-0.213774	-1.83052	0.950864	0.74694	7	0.152943	-0.825167	1.0414	0.747019
ADCY5	1	1	0.248737	-2.26412	2.76152	0.829878	0	1.91896	-3.07189	4.86924	0.328681	0	0.161764	-4.82328	3.0976	0.922278	1	1.26384	-1.26479	3.79289	0.292957
ADCY6	7	5	0.595801	-0.439713	1.63891	0.248543	0	-0.187528	-5.15157	2.07317	0.90487	2	0.822035	-0.770909	2.02583	0.262645	4	0.769149	-0.499448	1.91472	0.211663
ADCY7	4	25	-1.35364	-2.51242	-0.428546	0.00290249	1	0.0925895	-2.12896	1.49693	0.915836	1	-1.05385	-3.24824	0.294669	0.14291	1	-1.65197	-3.85653	-0.281326	0.0139976
ADCY8	4	8	-0.475786	-1.70153	0.541386	0.373377	1	0.140135	-2.1097	1.47616	0.872773	0	-1.24366	-6.10008	0.683509	0.276533	2	-0.283595	-1.97888	0.924928	0.679941
ADCY9	2	6	-0.597907	-2.31487	0.798634	0.415022	0	0.408162	-4.49649	2.66959	0.797779	0	-0.946655	-5.82206	1.20872	0.462531	1	-0.169202	-2.44839	1.4201	0.851724
ADCYAP1	0	1	-0.335973	-5.31947	2.59605	0.832742	0	3.15742	-1.83156	6.1031	0.15144	0	0.790881	-4.19332	3.72465	0.652364	0	0.704977	-4.27899	3.63815	0.685542
ADCYAP1R1	4	11	-0.841212	-2.09936	0.254921	0.135888	0	-0.52303	-5.40117	1.63196	0.703125	0	-1.46198	-6.3197	0.589234	0.203156	3	-0.474202	-1.93903	0.757645	0.467732
ADD1	1	0	1.61967	-1.31149	6.60282	0.277695	0					0					0
ADD2	2	3	-0.192162	-2.00439	1.46706	0.818438	0	1.21372	-3.69552	3.57976	0.491012	0	-0.571887	-5.47485	1.76809	0.685439	2	0.556748	-1.32123	2.2785	0.533508
ADD3	2	6	-0.429686	-2.12719	0.938608	0.553777	0	0.711303	-4.18223	2.96117	0.665142	1	0.500098	-1.76594	2.06782	0.602075	0	-1.09884	-5.97031	1.03933	0.380471
ADGRA1	2	1	1.88279	-0.296482	4.39617	0.088852	1	3.85836	1.26008	6.45581	0.00705107	1	2.56307	-0.121525	5.24967	0.0598196	0	2.51513	-2.47073	5.45302	0.22558
ADGRA2	4	10	-0.213592	-1.44706	0.860901	0.706261	0	0.327036	-4.538	2.41529	0.830701	3	0.868241	-0.521387	2.0144	0.198453	1	-0.452013	-2.68959	1.02401	0.589351
ADGRA3	7	9	0.173319	-0.746764	1.0683	0.701682	2	1.19613	-0.506115	2.52217	0.14857	2	0.616959	-0.661905	1.67231	0.303665	2	-0.337675	-2.01641	0.967664	0.633916
ADGRB1	3	1	1.86572	-0.18236	4.35286	0.0742792	0	2.92666	-2.06608	5.88185	0.175151	1	2.72416	0.0542841	5.39781	0.0461128	2	2.514	-0.189641	5.26805	0.0675956
ADGRB2	13	6	1.2418	0.324871	2.25902	0.00764558	1	1.87217	-0.425065	3.4957	0.0960041	4	1.55163	0.251512	2.7628	0.0214342	6	1.23717	0.0834822	2.38453	0.0361691
ADGRB3	4	3	0.849011	-0.595805	2.38137	0.243938	1	1.87534	-0.514063	3.76144	0.108448	2	1.27864	-0.529561	2.93396	0.15093	1	0.631957	-1.725	2.48545	0.543333
ADGRD1	10	14	0.0385434	-0.802654	0.846352	0.926185	2	0.831894	-0.888041	2.15639	0.304	1	-0.406437	-2.62254	1.00507	0.619177	5	0.227323	-0.892395	1.2081	0.670365
ADGRE1	15	27	-0.0270808	-0.657991	0.576876	0.930769	3	0.761272	-0.365973	1.80458	0.174169	1	-1.13365	-3.32627	0.209675	0.109235	8	0.309339	-0.559413	1.07588	0.464033
ADGRE2	14	42	-0.620478	-1.26951	-0.0276709	0.0398989	1	-0.769427	-3.07218	0.707918	0.356312	2	-0.912904	-2.4947	0.168342	0.107057	7	-0.391008	-1.2814	0.362817	0.326233
ADGRE3	5	22	-1.03314	-2.08948	-0.150372	0.020437	2	0.586212	-1.10037	1.84478	0.447093	0	-2.08402	-6.93169	-0.0941912	0.0367677	2	-0.929208	-2.54332	0.222935	0.123575
ADGRE5	14	18	0.194772	-0.494034	0.876127	0.573681	0	-1.16238	-6.03501	0.940562	0.3468	6	0.686284	-0.198465	1.48551	0.121299	5	0.0638569	-1.03114	0.999131	0.900602
ADGRF1	25	25	0.60391	0.0229797	1.18749	0.041672	3	0.969952	-0.422171	2.06042	0.154536	9	0.961233	0.143996	1.69824	0.0227417	7	0.260794	-0.672193	1.07852	0.562232
ADGRF3	18	29	-0.139378	-0.738675	0.434487	0.637034	2	0.0710175	-1.5675	1.21869	0.918364	4	-0.155961	-1.27151	0.704239	0.744807	6	-0.429538	-1.37068	0.34867	0.296051
ADGRF4	14	18	0.0942733	-0.630818	0.80201	0.795042	2	0.623991	-1.03628	1.87098	0.411768	6	0.605139	-0.386541	1.47178	0.216069	4	-0.352101	-1.54989	0.633711	0.505152
ADGRF5	5	9	-0.365577	-1.51383	0.685598	0.500194	0	-0.0783988	-4.96211	2.10448	0.957446	2	0.386459	-1.28576	1.67852	0.606794	1	-0.876777	-3.12775	0.628925	0.281322
ADGRG1	7	14	-0.325142	-1.30213	0.575518	0.485557	2	0.939813	-0.733279	2.21772	0.235927	0	-1.79054	-6.64764	0.252701	0.0991109	2	-0.470951	-2.13319	0.776734	0.489371
ADGRG2	0	1	-0.670012	-5.65321	2.26127	0.666474	0	1.83662	-3.14741	4.76999	0.344859	0	0.823476	-4.15996	3.75535	0.639942	0	0.0920271	-4.89129	3.02361	0.955415
ADGRG3	8	17	-0.565282	-1.45267	0.2457	0.175108	1	0.0186401	-2.28527	1.59602	0.984122	1	-0.505553	-2.7148	0.885428	0.526939	5	-0.303672	-1.40092	0.639136	0.543762
ADGRG4	31	26	0.60865	0.085125	1.14493	0.022701	2	0.400006	-1.2603	1.62975	0.589482	6	0.405999	-0.556081	1.22317	0.381739	15	0.843584	0.194217	1.46784	0.0118352
ADGRG5	7	11	0.233368	-0.802548	1.22821	0.649491	1	1.05902	-1.27796	2.71916	0.317768	0	-0.983761	-5.85151	1.11358	0.435734	4	0.757573	-0.513263	1.89044	0.225821
ADGRG6	9	11	0.279262	-0.594852	1.10966	0.517233	2	0.909656	-0.807718	2.11496	0.258165	1	-0.450307	-2.66971	0.918049	0.575478	5	0.64712	-0.441917	1.57128	0.223547
ADGRG7	10	24	-0.149733	-0.9408	0.577589	0.69375	0	-1.18845	-6.08476	0.990909	0.351851	3	-0.0563068	-1.39207	0.969968	0.922825	4	-0.08799	-1.25489	0.853629	0.865779
ADGRL1	5	3	0.47745	-0.250233	1.43095	0.202411	0	1.07274	-3.33509	2.62275	0.438319	0	0.00761652	-4.47088	1.57119	0.99444	3	0.570751	-0.373288	1.79811	0.249033
ADGRL2	4	4	0.47193	-0.900256	1.843	0.487549	1	2.72026	0.391672	4.45678	0.0270711	1	0.640339	-1.67523	2.35746	0.525844	0	-0.743578	-5.63097	1.49619	0.582281
ADGRL3	5	7	0.26369	-0.952181	1.43171	0.65941	0	0.620882	-4.2788	2.86105	0.703342	2	0.795894	-0.892557	2.13699	0.314655	2	0.0600702	-1.70676	1.49057	0.939486
ADGRL4	12	17	0.026294	-0.734029	0.757705	0.944379	2	0.703692	-1.00536	2.00438	0.375198	2	-0.365693	-1.98371	0.801649	0.574667	5	0.0614844	-1.01534	0.979317	0.902432
ADGRV1	38	65	-0.0568316	-0.475753	0.349352	0.78609	0	-2.0406	-6.88963	-0.052278	0.0422147	8	-0.18794	-0.98452	0.478998	0.601962	25	0.324424	-0.16845	0.788387	0.19159
ADH1A	6	7	0.167205	-0.980003	1.30418	0.77013	2	0.933339	-0.874511	2.45801	0.281598	0	-0.805214	-5.67563	1.32376	0.537099	1	-0.364837	-2.66033	1.25205	0.686134
ADH1B	4	2	1.52186	-0.0916539	3.35433	0.0644316	3	3.48352	1.67743	5.36394	0.000413869	0	0.257497	-4.70475	2.92192	0.87523	0	0.10208	-4.88252	2.98864	0.950671
ADH1C	3	4	-0.123004	-1.64578	1.31797	0.865593	0	0.814255	-4.08718	3.12042	0.626431	0	-0.591987	-5.48194	1.65845	0.668677	3	0.579322	-0.972491	2.04429	0.443448
ADH4	11	14	-0.0288238	-0.867558	0.798544	0.945314	1	0.216645	-2.10057	1.78589	0.821544	3	0.469977	-0.914564	1.59477	0.468036	3	-0.588277	-1.99306	0.567964	0.334225
ADH5	9	15	-0.11995	-0.988316	0.697629	0.776717	1	0.715413	-1.58148	2.2414	0.473022	2	-0.111212	-1.7373	1.07529	0.869843	5	0.150909	-0.970885	1.12089	0.775839
ADH6	4	6	0.39627	-0.917001	1.63652	0.536027	0	0.144342	-4.75553	2.40658	0.925107	1	0.317128	-1.94705	1.88107	0.73561	1	0.253457	-2.02831	1.86633	0.789063
ADH7	10	9	0.358683	-0.563764	1.30593	0.444018	0	0.257326	-4.61245	2.3772	0.865619	2	0.539579	-1.13581	1.84208	0.480215	6	0.68022	-0.431834	1.74994	0.221947
ADHFE1	3	6	-0.106089	-1.55996	1.17425	0.874371	0	1.34644	-3.53711	3.53703	0.446475	0	-0.681417	-5.55435	1.46342	0.609368	1	-0.105907	-2.40089	1.50308	0.908571
ADI1	0	1	-0.906076	-5.88933	2.02535	0.55463	0	1.55877	-3.4255	4.49271	0.410103	0	0.582057	-4.40153	3.5143	0.735144	0	-0.164733	-5.14818	2.76716	0.918593
ADIG	1	3	-0.308833	-2.67626	1.55337	0.754106	0	0.479924	-4.45642	2.95442	0.770507	0	-0.305037	-5.23343	2.13612	0.838532	0	-0.368442	-5.30248	2.10547	0.805496
ADIPOQ	8	4	1.48168	0.272277	2.82804	0.016037	1	2.20288	-0.66839	4.41671	0.12627	4	2.37454	0.934554	3.82024	0.00191775	3	1.60831	0.0631808	3.09848	0.0420657
ADIPOR1	1	2	0.212411	-2.28214	2.34664	0.848954	0	2.23275	-2.73194	4.88532	0.266064	0	0.704331	-4.22414	3.21941	0.674998	0	0.511727	-4.42783	3.0671	0.757274
ADIPOR2	2	4	-0.126605	-1.91789	1.47484	0.877364	0	0.728226	-4.18676	3.11855	0.662721	1	0.435275	-1.90602	2.22337	0.6669	0	-0.841074	-5.75219	1.52052	0.542629
ADIRF	3	4	0.601335	-0.935375	2.06497	0.422541	1	1.63908	-0.744783	3.48633	0.15157	0	-0.212131	-5.10959	2.0757	0.884902	2	1.09035	-0.69388	2.67215	0.208191
ADK	5	5	0.350395	-0.740915	1.40781	0.507116	1	1.32127	-0.425037	2.7621	0.111993	3	0.959257	-0.313506	2.12757	0.12556	1	0.00344199	-2.16739	1.32117	0.996597
ADM2	5	2	0.885666	-0.560286	2.61933	0.234534	0	1.43192	-3.53898	4.14915	0.440771	0	-0.164847	-5.09657	2.36097	0.914104	5	1.6662	0.189241	3.42183	0.0268963
ADM5	0	1	-0.847955	-5.83284	2.08748	0.582075	0	1.37679	-3.62229	4.34746	0.461792	0	0.425211	-4.56234	3.36724	0.802501	0	0.049728	-4.93688	2.98942	0.975871
ADNP	3	1	0.95475	-0.427754	3.21167	0.186753	1	2.68307	-0.099731	5.4656	0.0578486	0	1.15363	-3.82974	4.08534	0.52567	2	1.21002	-0.220292	3.58484	0.0983091
ADNP2	2	1	1.12241	-0.899313	3.51679	0.268064	0	2.42754	-2.55718	5.36258	0.238157	1	1.73986	-0.772122	4.25182	0.154354	1	1.57592	-0.938584	4.09043	0.193488
ADO	1	1	1.05895	-1.59527	3.71377	0.405849	0	2.07909	-2.90926	5.02319	0.296927	0	1.63481	-3.35029	4.57078	0.391334	1	2.48482	-0.190946	5.16301	0.0662232
ADORA1	3	0	1.89713	-0.467478	6.80642	0.127842	0					1	2.50474	-0.426865	7.48807	0.0916847	2	2.2624	-0.300228	7.20392	0.0865234
ADORA2A	2	2	0.450854	-1.43673	2.33982	0.62057	0	0.428866	-4.54486	3.17135	0.798862	1	0.995253	-1.4121	3.03601	0.367153	0	-0.180773	-5.10846	2.33128	0.905335
ADORA2B	7	12	-0.293396	-1.28379	0.631755	0.538306	0	-0.941539	-5.82273	1.21919	0.46838	2	0.0439655	-1.60225	1.27443	0.950385	2	-0.654841	-2.37099	0.654347	0.352062
ADORA3	0	4	-1.66458	-6.55677	0.594966	0.172501	0	0.129937	-4.83758	2.74692	0.936321	0	-0.420819	-5.31545	1.85124	0.767318	0	-0.699662	-5.58736	1.54173	0.606977
ADPGK	4	10	-0.361895	-1.61194	0.734796	0.527969	1	1.49423	-0.765169	3.01214	0.160169	0	-1.16219	-6.02333	0.908818	0.3386	2	-0.0381961	-1.73431	1.27995	0.958652
ADPRH	3	4	0.215003	-1.29636	1.64253	0.766786	0	0.976825	-3.92157	3.26259	0.566342	0	-0.468468	-5.35976	1.78732	0.739324	1	0.312536	-2.00686	2.0335	0.750623
ADPRHL1	5	11	-0.237684	-1.35841	0.759835	0.649353	1	0.881952	-1.41538	2.43866	0.385562	1	-0.250866	-2.4757	1.18828	0.766295	3	0.13999	-1.26295	1.28171	0.826341
ADPRM	4	14	-0.561087	-1.77517	0.465488	0.296244	0	-0.587177	-5.46965	1.57298	0.667281	3	0.392288	-0.977526	1.4901	0.535945	1	-0.774959	-3.00402	0.670462	0.329802
ADRA1A	9	15	-0.290075	-1.16686	0.539575	0.496515	0	-0.368361	-5.23242	1.71306	0.789435	3	0.367622	-0.99487	1.44715	0.557786	4	-0.202312	-1.4475	0.861479	0.722406
ADRA1B	0	3	-0.872048	-5.65245	0.818411	0.390513	0	1.14036	-2.49637	2.61931	0.334625	0	0.0290141	-4.22428	1.54928	0.977382	0	-0.164752	-4.48464	1.36555	0.86818
ADRA1D	3	5	0.22408	-1.27663	1.62658	0.754884	0	1.32087	-3.56514	3.54467	0.454303	2	1.22166	-0.538251	2.73295	0.155849	0	-0.766981	-5.65757	1.48379	0.570887
ADRA2A	3	3	0.228827	-1.35829	1.81393	0.768576	0	0.0542652	-4.90741	2.62094	0.972987	0	-0.781884	-5.71997	1.68445	0.586673	2	0.611704	-1.26089	2.3244	0.493665
ADRA2B	4	3	-0.0417152	-1.47041	1.4708	0.953956	0	-0.524999	-5.49089	2.11647	0.731469	0	-0.537975	-5.45022	1.83764	0.707287	2	0.124387	-1.71926	1.81703	0.885463
ADRB3	4	7	-0.203247	-1.49774	0.8895	0.729388	0	0.955549	-3.43598	2.48528	0.478546	0	-0.473868	-5.28999	1.31749	0.703091	4	0.399306	-0.898725	1.49188	0.514937
ADSL	3	10	-0.521284	-1.90959	0.622278	0.387132	0	0.0902382	-4.77654	2.18705	0.951404	1	0.0146292	-2.21762	1.47573	0.986731	1	-0.434639	-2.66984	1.0342	0.60329
ADTRP	1	9	-1.2397	-3.48171	0.247565	0.110084	1	1.65067	-0.596943	3.15186	0.125145	0	-1.03974	-5.90154	1.03696	0.401763	0	-1.42382	-6.28539	0.651181	0.22259
AEBP1	10	8	0.653484	-0.0655242	1.43502	0.0745452	1	1.26445	-0.269025	2.41044	0.0929027	4	0.740107	-0.403775	1.78735	0.186239	2	0.240036	-1.0411	1.2322	0.668912
AEN	7	7	0.246545	-0.82258	1.31581	0.645514	1	0.95633	-1.4374	2.71124	0.377672	1	0.0301046	-2.23376	1.58069	0.973603	4	0.703583	-0.612936	1.90334	0.277226
AFAP1	10	9	0.465426	-0.442888	1.38862	0.31195	2	1.45371	-0.327547	2.85541	0.10036	3	0.93443	-0.470094	2.10931	0.173859	4	0.525331	-0.744916	1.64729	0.392544
AFAP1L1	15	9	1.0423	0.21274	1.92423	0.0136855	0	0.196655	-4.68018	2.34211	0.896808	7	1.65011	0.634108	2.63457	0.00211522	7	1.1391	0.0829842	2.15776	0.0352306
AFAP1L2	3	4	0.079002	-1.448	1.52997	0.914188	0	1.18628	-3.71457	3.49093	0.497683	0	-0.419884	-5.32539	1.90384	0.770667	2	0.735025	-1.04528	2.28477	0.383582
AFDN	5	6	0.686812	-0.602656	1.98314	0.289075	0	0.836299	-4.06402	3.12985	0.61784	1	0.712105	-1.59297	2.39453	0.480231	2	0.763254	-1.0926	2.38135	0.388847
AFF1	3	6	-0.101146	-1.59526	1.24366	0.885009	1	0.750288	-1.89037	2.86135	0.545056	2	0.920064	-0.811274	2.35135	0.264817	0	-1.34925	-6.22812	0.820951	0.271149
AFF2	1	3	-0.379409	-2.72092	1.43745	0.692749	0	1.06042	-3.86324	3.54133	0.543269	0	-0.207185	-5.1154	2.15206	0.888921	1	0.53889	-1.81443	2.37518	0.600547
AFF3	3	1	0.979178	-0.919613	3.38801	0.320264	0	1.63736	-3.34754	4.57284	0.390677	1	1.81351	-0.862207	4.48909	0.168075	2	0.790914	-1.28282	3.22724	0.449164
AFF4	0	3	-1.35913	-6.26118	0.977065	0.292672	0	1.52526	-3.39527	3.93515	0.405928	0	-0.100756	-5.00249	2.23429	0.946219	0	-0.584261	-5.48595	1.75065	0.678105
AFG1L	16	10	0.948254	0.141056	1.80371	0.0211363	1	0.739205	-1.61481	2.45602	0.478099	5	1.14859	-0.00972355	2.20906	0.0518036	5	0.733699	-0.434335	1.81119	0.206383
AFG3L2	4	5	-0.0498558	-1.37855	1.22594	0.938284	0	-0.384999	-5.32641	2.06546	0.797873	3	1.18663	-0.294917	2.53746	0.109231	0	-1.41685	-6.29909	0.779549	0.247818
AFM	17	18	0.408524	-0.271932	1.08648	0.23656	2	0.812965	-0.928853	2.14594	0.321123	4	0.350466	-0.831441	1.31777	0.527054	7	0.477364	-0.456086	1.31233	0.298869
AFMID	4	13	-0.482898	-1.68405	0.52889	0.363715	0	-0.500389	-5.38915	1.67083	0.719169	1	-0.251059	-2.4696	1.16829	0.764303	3	0.150492	-1.21175	1.24022	0.806612
AFP	17	17	0.479367	-0.221814	1.18348	0.178723	1	0.346866	-1.90845	1.83788	0.709853	4	0.382168	-0.807467	1.36508	0.495477	7	0.38536	-0.587499	1.26842	0.419849
AFTPH	2	4	-0.156274	-1.94614	1.40136	0.847335	0	1.37476	-3.52215	3.64999	0.441307	0	-0.210677	-5.0995	2.03563	0.88468	1	0.315968	-2.00173	2.03614	0.747797
AGA	4	6	0.179291	-1.16178	1.45326	0.783471	0	0.855744	-4.0232	3.03148	0.606032	2	1.03232	-0.696855	2.45444	0.21425	2	0.492741	-1.26275	1.97564	0.54516
AGAP1	0	4	-2.03942	-6.94736	0.277746	0.091949	0	1.10085	-3.80378	3.406	0.525683	0	-0.0921302	-4.98415	2.17006	0.950369	0	-1.56909	-6.50937	0.888063	0.242375
AGAP2	1	1	0.218098	-2.30617	2.74236	0.851515	0	2.35778	-2.62611	5.29079	0.248693	1	1.40926	-1.13245	3.95095	0.246967	0	0.0132167	-4.97007	2.94472	0.993551
AGAP3	9	7	0.795293	-0.224027	1.86594	0.125894	1	1.13928	-1.2431	2.93901	0.29872	5	1.37649	0.15597	2.55463	0.0282879	2	0.414123	-1.30182	1.81718	0.597148
AGAP4	19	18	0.284714	-0.372979	0.94717	0.394159	4	1.13315	-0.121319	2.1861	0.0737008	5	0.447481	-0.621768	1.35597	0.384355	6	0.039607	-0.97017	0.924445	0.933838
AGAP5	2	10	-0.818031	-2.5226	0.516916	0.243979	0	0.734794	-4.13118	2.8311	0.650122	0	-0.80627	-5.66861	1.2712	0.530978	2	-0.0882151	-1.83715	1.30738	0.908914
AGAP6	25	40	-0.0767334	-0.597242	0.426443	0.767258	1	-0.388561	-2.58933	0.972345	0.627932	3	-0.64813	-1.95159	0.317012	0.207279	9	-0.217824	-1.00849	0.473551	0.552694
AGBL1	28	31	0.193432	-0.332887	0.716307	0.468544	1	-0.104157	-2.31918	1.29098	0.902315	7	0.21425	-0.672192	0.973334	0.612094	15	0.424323	-0.241416	1.04937	0.204864
AGBL2	19	30	0.066995	-0.511376	0.627751	0.816629	2	0.177586	-1.51506	1.40699	0.809408	5	0.0906024	-0.943537	0.935622	0.848692	9	0.265786	-0.479805	0.936644	0.465284
AGBL3	14	22	-0.216948	-0.917307	0.454301	0.529396	3	-0.0151698	-1.44728	1.16555	0.981384	1	-1.03976	-3.2399	0.324808	0.153999	4	-0.506516	-1.68662	0.451752	0.318986
AGBL4	4	15	-0.758794	-1.94313	0.200403	0.127498	0	-1.0392	-5.91836	1.09022	0.415002	1	-0.611035	-2.81471	0.740415	0.43015	2	-0.439895	-2.0477	0.684961	0.48478
AGBL5	6	10	-0.334172	-1.13989	0.313754	0.318107	1	-0.0642935	-1.41363	0.714586	0.88723	1	-0.276657	-2.02185	0.537044	0.563929	3	-0.111782	-1.16183	0.600837	0.777714
AGER	8	20	-0.74099	-1.61633	0.048985	0.0665065	1	-0.469302	-2.73821	1.04872	0.586241	3	-0.169435	-1.50789	0.864404	0.768776	4	-0.551606	-1.75395	0.433741	0.289155
AGFG1	0	2	-0.957336	-5.89795	1.60164	0.50294	0	1.32063	-3.65096	4.04526	0.472265	0	0.0689258	-4.86952	2.61929	0.965126	0	-0.0599736	-5.00023	2.49746	0.969283
AGFG2	3	5	-0.291752	-1.81964	0.469099	0.504862	0	0.575296	-1.86823	1.31973	0.312782	0	0.0285679	-3.62357	0.788779	0.952992	2	-0.0461582	-1.75586	0.704795	0.921795
AGGF1	8	3	1.60029	0.35821	3.05162	0.0110162	0	1.70226	-3.21278	4.10628	0.36206	5	2.35711	0.99897	3.85016	0.000930073	1	0.677523	-1.71557	2.65412	0.526838
AGK	9	13	-0.00208577	-0.879875	0.835156	0.996144	3	1.20959	-0.232799	2.40765	0.0938281	2	0.0653122	-1.56709	1.26701	0.925419	3	-0.173097	-1.54708	0.924456	0.773831
AGL	27	55	-0.173596	-0.653307	0.282811	0.461528	5	0.624808	-0.405961	1.45007	0.21295	4	-0.692587	-1.81287	0.162096	0.120631	12	-0.16038	-0.82837	0.429075	0.608483
AGMAT	5	2	1.73337	0.222907	3.53222	0.024198	1	3.38272	0.922459	5.54141	0.0118149	0	0.703751	-4.26137	3.38593	0.682257	1	1.55158	-0.935158	3.81073	0.193595
AGMO	18	24	0.128076	-0.522533	0.766136	0.695571	1	0.0681172	-2.17926	1.52299	0.93926	6	0.604239	-0.368315	1.43805	0.207065	5	-0.300088	-1.38823	0.620122	0.541372
AGO1	4	2	0.893839	-0.640058	2.65897	0.253253	0	1.62288	-3.30775	4.14466	0.383696	3	2.06069	0.412504	3.86171	0.0158768	1	0.339893	-2.12122	2.43679	0.756792
AGO2	0	2	-0.643266	-5.57167	1.87123	0.657234	0	2.54362	-2.39238	5.08461	0.215285	0	0.543142	-4.39639	3.09782	0.743734	0	0.0936619	-4.83325	2.60316	0.9523
AGO3	0	6	-2.44296	-7.32959	-0.239527	0.0259243	0	0.909546	-3.96941	3.08553	0.586184	0	-0.645366	-5.52016	1.50851	0.63108	0	-1.78526	-6.69605	0.538077	0.151685
AGO4	4	5	-0.0188841	-1.36476	1.27544	0.976964	1	0.961388	-1.40571	2.75787	0.36979	0	-0.812296	-5.69324	1.38241	0.540058	3	0.837733	-0.645226	2.19018	0.248391
AGPAT1	1	0	1.40231	-1.52891	6.38548	0.350211	0					0					1	2.23435	-0.697125	7.21762	0.131808
AGPAT2	2	3	0.0982788	-1.70978	1.75108	0.906878	0	1.54598	-3.37602	3.98958	0.400994	1	0.714511	-1.6514	2.56976	0.496829	1	0.540887	-1.7956	2.34977	0.59506
AGPAT3	2	2	0.416482	-1.45786	2.29074	0.644254	0	1.87496	-3.08074	4.50199	0.331633	0	0.104563	-4.82298	2.61632	0.946848	1	0.944858	-1.49752	3.03391	0.399705
AGPAT4	2	1	1.05787	-0.980955	3.46684	0.301193	0	2.33286	-2.65161	5.26726	0.252693	2	2.3392	0.29019	4.75385	0.0267405	0	-0.0137845	-4.99717	2.91796	0.993259
AGPAT5	8	11	0.128048	-0.759657	0.970935	0.767364	2	1.09057	-0.423781	2.24097	0.133642	3	0.479842	-0.803616	1.48913	0.415336	3	0.0263306	-1.30678	1.06439	0.963739
AGPS	2	3	0.104987	-1.409	1.42623	0.872038	0	1.33058	-1.88659	2.81504	0.25052	1	0.513732	-1.39399	1.88164	0.504275	1	0.432524	-1.40132	1.83297	0.560296
AGR2	3	5	0.0884622	-1.39742	1.43689	0.89951	2	1.87951	-0.462766	3.69807	0.107821	0	-0.468153	-5.34776	1.71784	0.735761	1	0.255244	-2.0257	1.87286	0.787579
AGR3	5	7	-0.391615	-1.60086	0.759731	0.504165	2	1.53952	-0.246333	3.03491	0.0851675	1	0.19578	-2.07113	1.75061	0.832943	2	-0.211734	-2.00033	1.22346	0.787398
AGRN	8	13	-0.143908	-1.06916	0.729688	0.749373	3	1.16937	-0.331968	2.41716	0.117729	4	0.552173	-0.659933	1.57902	0.343561	1	-1.19422	-3.4549	0.296224	0.127868
AGRP	1	0	1.54184	-1.39029	6.52539	0.302554	0					1	2.85627	-0.0778778	7.84063	0.0559887	0
AGTPBP1	6	8	0.157869	-0.93372	1.20309	0.768518	0	0.207595	-4.67644	2.38791	0.891909	1	0.0419051	-2.20991	1.55525	0.962856	4	0.59426	-0.681196	1.74134	0.339119
AGTR1	4	10	-0.325797	-1.50683	0.642228	0.526567	0	0.617529	-3.88084	2.16302	0.635028	1	-0.0458409	-2.18216	1.21347	0.953284	2	-0.0731444	-1.63931	1.02665	0.907981
AGTR2	1	4	-1.01429	-3.39687	0.78835	0.283845	0	1.31354	-3.6033	3.6691	0.462776	1	0.57986	-1.73251	2.28994	0.562679	0	-1.94421	-6.91705	0.714192	0.167853
AGTRAP	1	1	0.537731	-1.98382	3.05929	0.645477	0	2.26059	-2.72403	5.19539	0.264439	0	0.583283	-4.40028	3.51547	0.734633	1	1.32852	-1.24025	3.89732	0.27972
AGXT	4	4	0.310311	-1.1333	1.79264	0.667803	0	0.523041	-4.39968	2.91079	0.74935	3	1.38197	-0.205364	2.92077	0.0848727	1	-0.220214	-2.58722	1.62394	0.823493
AGXT2	17	14	0.633684	-0.0849911	1.37136	0.0837962	0	-0.855077	-5.73346	1.29285	0.513468	6	1.03035	0.013568	1.94338	0.0472562	10	0.97411	0.122631	1.7973	0.0258055
AHCTF1	3	3	0.15695	-1.41937	1.73163	0.838709	0	0.246492	-4.7221	2.89793	0.880999	0	-0.189407	-5.09611	2.16324	0.898461	2	0.645495	-1.19897	2.32396	0.462014
AHCY	2	8	-0.955067	-2.66814	0.401126	0.175863	0	0.602031	-4.26628	2.71383	0.705558	1	0.0953463	-2.15884	1.61716	0.916325	1	-0.90935	-3.25077	0.751419	0.309923
AHCYL2	2	0	1.92878	-0.674918	6.87975	0.156619	0					0					2	2.64157	0.0633275	7.58694	0.0442998
AHDC1	1	1	-0.344637	-2.90432	2.21433	0.772279	1	1.30853	-1.29066	3.90434	0.293638	0	0.457396	-4.52926	3.39724	0.788385	0	-0.749689	-5.73507	2.18701	0.628655
AHI1	19	29	0.164052	-0.45096	0.760662	0.595047	1	0.198972	-2.01125	1.58228	0.821128	3	-0.159265	-1.48101	0.841587	0.777596	11	0.462255	-0.30226	1.16418	0.226038
AHNAK	13	16	0.200917	-0.573444	0.966282	0.606409	3	1.35114	-0.113597	2.56268	0.0680489	3	0.422523	-0.947464	1.51233	0.505844	6	0.130125	-0.916247	1.07741	0.796386
AHNAK2	5	11	-0.0520755	-1.18502	0.961573	0.922497	0	-0.0139336	-4.88795	2.115	0.992429	1	-0.252995	-2.50187	1.2345	0.769993	1	-0.677112	-2.92563	0.811409	0.411774
AHR	1	0	2.24294	-0.688532	7.22622	0.130334	0					0					1	2.93499	0.00302937	7.91846	0.0497793
AHSA1	0	4	-1.53416	-6.42189	0.707266	0.211378	0	1.30539	-3.60029	3.64179	0.462884	0	-0.2792	-5.16714	1.963	0.846058	0	-0.72547	-5.61433	1.52066	0.593097
AHSG	2	6	-0.764393	-2.52596	0.666842	0.307658	1	1.35463	-1.00388	3.08228	0.218729	0	-0.92765	-5.80171	1.22106	0.471785	1	-0.755605	-3.15883	0.981071	0.426342
AICDA	1	4	-1.06095	-3.4223	0.777312	0.263673	0	0.544807	-4.4313	3.24872	0.749321	0	-0.168314	-5.09101	2.2321	0.911297	0	-1.31602	-6.23476	1.07743	0.322186
AIDA	1	1	0.645399	-1.87811	3.16882	0.582175	0	3.19504	-1.79001	6.13087	0.147611	0	0.786651	-4.19695	3.71893	0.653862	1	1.69312	-0.819303	4.20548	0.164699
AIF1	5	3	0.802523	-0.534567	2.27609	0.238127	1	1.74045	-0.834009	3.9096	0.16463	2	1.35957	-0.450196	3.02154	0.129076	2	0.886016	-0.938158	2.56103	0.313421
AIF1L	2	1	0.96883	-1.1147	3.40923	0.355443	0	2.70051	-2.28412	5.63534	0.200733	0	0.759869	-4.22368	3.69202	0.664097	2	1.98305	-0.0882132	4.41654	0.0599625
AIFM1	0	1	0.0443262	-4.93891	2.97571	0.978428	0	3.32211	-1.66261	6.25714	0.136438	0	1.15597	-3.82756	4.08807	0.524957	0	0.740087	-4.24331	3.67187	0.671715
AIFM2	0	6	-1.39141	-6.487	0.13011	0.0893348	0	-0.1289	-2.21737	0.858877	0.811336	0	-0.28144	-4.62034	0.773044	0.666667	0	-0.5089	-5.3287	0.626764	0.470969
AIFM3	18	25	0.0490963	-0.58335	0.662859	0.876603	5	0.930361	-0.181798	1.88014	0.0958926	2	-0.618593	-2.22051	0.510323	0.314636	7	-0.0356655	-0.963968	0.773632	0.934878
AIG1	0	5	-1.97255	-6.86348	0.263597	0.0921581	0	-0.31701	-5.28744	2.32219	0.839615	0	-0.769524	-5.6537	1.43855	0.565586	0	-0.956445	-5.84125	1.25279	0.464434
AIM2	1	13	-1.92226	-4.14464	-0.492025	0.00563871	0	-1.94207	-6.82164	0.230118	0.0880833	0	-1.60011	-6.45635	0.440826	0.152457	0	-1.91663	-6.77068	0.11384	0.0693616
AIMP1	5	10	-0.230307	-1.25347	0.689731	0.628589	1	0.981509	-0.438998	2.2538	0.151324	1	-0.2491	-2.49478	1.23584	0.772983	2	-0.487418	-2.19921	0.826565	0.494453
AIMP2	3	6	0.156738	-1.32938	1.4996	0.823536	0	1.13598	-3.75826	3.37249	0.512081	1	0.435431	-1.85272	2.06307	0.653347	1	0.214651	-2.08659	1.87331	0.822979
AIP	2	2	0.562716	-1.3491	2.47277	0.543479	0	1.84123	-3.088	4.35842	0.334087	1	1.5037	-0.891729	3.52614	0.18638	0	0.117238	-4.85019	2.81594	0.942488
AIPL1	3	3	0.873663	-0.820003	2.65726	0.306534	0	1.16361	-3.82151	4.00861	0.522905	1	1.31542	-1.13335	3.35837	0.253809	1	1.22846	-1.28087	3.45384	0.300055
AIRE	7	12	0.044157	-0.940389	0.970392	0.926752	2	1.26843	-0.486523	2.68337	0.140449	1	-0.26939	-2.5003	1.18507	0.750766	4	0.50362	-0.716969	1.55211	0.390078
AJAP1	2	0	1.61242	-0.89688	6.53926	0.226793	0					0					2	2.35616	-0.153251	7.28304	0.0669602
AJM1	3	2	0.697575	-0.944506	2.49394	0.396879	1	2.31643	-0.273986	4.53649	0.0749257	0	-0.0379765	-4.97378	2.50215	0.980514	2	1.30873	-0.561707	3.17931	0.157696
AJUBA	3	2	0.871555	-0.804774	2.69659	0.300886	0	1.34651	-3.582	3.86127	0.455877	3	2.08461	0.431829	3.89041	0.0150324	0	-0.923092	-5.90119	1.86105	0.542666
AK1	1	5	-0.709734	-3.01103	0.949342	0.425236	0	1.25312	-3.64616	3.52403	0.476894	0	-0.377564	-5.25959	1.82087	0.7887	1	0.0336187	-2.2652	1.68965	0.971539
AK2	4	14	-0.44318	-1.53151	0.474351	0.359677	0	-0.408683	-5.27645	1.68361	0.766557	1	0.0818998	-1.51096	1.18734	0.901841	3	-0.149026	-1.52444	0.955627	0.805741
AK3	6	7	0.270772	-0.829881	1.34478	0.619458	0	0.176591	-4.73551	2.47739	0.909706	3	0.91889	-0.5113	2.1507	0.189281	0	-1.43519	-6.30524	0.687392	0.22733
AK4	4	6	-0.218307	-1.43598	0.857991	0.691368	0	0.841259	-2.95318	2.31974	0.458299	1	0.264354	-1.6383	1.55904	0.718796	3	0.0516797	-1.32347	1.20246	0.932206
AK5	0	1	-0.491709	-5.47499	2.43978	0.75459	0	2.43001	-2.55488	5.36548	0.23781	0	0.9212	-4.06246	3.85362	0.60424	0	0.149774	-4.83371	3.08175	0.927867
AK6	5	5	0.270912	-1.00477	1.53968	0.669531	0	0.413875	-4.48738	2.70915	0.7948	2	0.8129	-0.924462	2.2637	0.322521	2	0.0935817	-1.74393	1.66387	0.911763
AK7	9	12	-0.0590666	-0.909517	0.745699	0.886266	0	-0.382971	-5.21035	1.449	0.767707	2	0.0240296	-1.52113	1.1076	0.969599	7	0.37622	-0.564752	1.2359	0.412254
AK8	5	17	-0.631877	-1.7031	0.282394	0.18265	0	-0.883809	-5.78564	1.31998	0.510068	0	-1.8071	-6.65633	0.194491	0.0872877	4	0.19001	-0.991298	1.16101	0.727647
AK9	24	35	0.0279799	-0.515662	0.55661	0.918184	4	0.852875	-0.332969	1.80243	0.144379	5	-0.0128335	-1.03653	0.814394	0.977859	9	-0.121203	-0.927152	0.589247	0.749168
AKAIN1	1	0	1.08042	-1.8514	6.06384	0.477365	0					0					1	1.7153	-1.21725	6.69902	0.249613
AKAP1	6	16	-0.528807	-1.5341	0.361121	0.251494	0	-0.230242	-5.08525	1.80115	0.868828	1	-0.540719	-2.75113	0.854073	0.49731	2	-0.560966	-2.19685	0.638728	0.389945
AKAP10	2	2	0.169107	-1.72594	2.06598	0.85298	1	1.65843	-1.06296	4.03028	0.213871	1	0.830573	-1.59446	2.89221	0.451386	0	-0.390861	-5.32147	2.13091	0.793165
AKAP11	0	9	-2.56201	-7.4321	-0.483361	0.0087461	0	-0.754409	-5.6899	1.36767	0.58958	0	-0.951874	-5.75408	0.82175	0.387198	0	-1.86853	-6.77473	0.267206	0.102905
AKAP12	3	3	0.00673313	-1.27314	1.34348	0.991319	0	1.08496	-2.49916	2.56759	0.34855	1	0.713814	-1.22552	2.0495	0.375518	2	0.24632	-1.17337	1.76194	0.714318
AKAP13	8	12	0.25984	-0.560073	1.03422	0.517889	0	0.269355	-4.53478	2.03514	0.850597	3	0.507415	-0.565895	1.41575	0.319451	2	-0.0807291	-1.70175	1.06334	0.903976
AKAP17A	1	0	1.27858	-1.65289	6.26186	0.396442	0					1	2.37243	-0.559837	7.35602	0.109851	0
AKAP3	9	9	0.492552	-0.450238	1.43606	0.300761	1	1.19119	-1.12262	2.79371	0.260688	5	1.20137	0.0412881	2.26462	0.042959	1	-0.451548	-2.69936	1.05152	0.594591
AKAP5	2	4	0.105844	-1.66376	1.64353	0.895848	0	0.432646	-4.56518	3.25611	0.800575	0	-0.41275	-5.30979	1.86723	0.77244	2	0.930547	-0.856685	2.48436	0.278009
AKAP6	7	9	0.161049	-0.564183	0.873864	0.652207	0	0.435922	-3.22473	1.68569	0.659716	0	-0.51825	-4.51014	0.781122	0.522566	5	0.521228	-0.25701	1.26764	0.178312
AKAP7	5	2	1.26839	-0.314646	3.21116	0.119891	1	1.16249	-1.46703	3.90525	0.356541	2	1.78061	-0.288603	3.92275	0.0889099	1	0.859362	-1.75456	3.44796	0.488566
AKAP8	1	3	-0.486766	-2.73972	0.898768	0.526195	0	-1.43104	-6.45235	1.74605	0.41255	0	0.0593211	-4.11951	1.56921	0.95322	1	0.200114	-1.82624	1.54382	0.792868
AKAP8L	2	4	-0.189908	-1.99245	1.43272	0.818688	1	1.99667	-0.401957	3.86549	0.0918054	0	-0.427444	-5.33647	1.91212	0.767288	0	-0.857648	-5.76634	1.5051	0.53316
AKAP9	35	63	-0.104032	-0.537661	0.314913	0.629929	2	-0.182628	-1.77332	0.91683	0.77587	11	0.101369	-0.587033	0.700548	0.758034	17	0.0297401	-0.549669	0.558447	0.915933
AKIP1	5	6	0.131914	-1.08034	1.30874	0.82485	0	0.537446	-4.34666	2.7315	0.736439	2	0.787854	-0.926735	2.1781	0.328318	3	0.557306	-0.909492	1.85315	0.427782
AKIRIN1	0	1	-0.760951	-5.74417	2.17039	0.622584	0	2.26045	-2.72379	5.1943	0.264407	0	0.672417	-4.31107	3.60441	0.698375	0	-0.0411919	-5.02454	2.89046	0.979811
AKNA	9	17	-0.0665793	-0.9162	0.724409	0.871661	0	-0.0419802	-4.8935	1.97108	0.976588	4	0.464301	-0.718089	1.43646	0.407878	2	-0.636008	-2.27315	0.558708	0.324856
AKNAD1	16	17	0.160566	-0.46225	0.778471	0.607379	1	0.501936	-1.42903	1.60405	0.508812	1	-0.569106	-2.63685	0.560895	0.38272	10	0.493987	-0.234477	1.18056	0.174988
AKR1A1	0	2	-1.5341	-6.4658	0.991593	0.255873	0	0.508044	-4.45636	3.17952	0.762909	0	-0.195252	-5.1223	2.31471	0.897574	0	-0.617393	-5.54434	1.89222	0.670494
AKR1B1	1	1	-0.199636	-2.26247	1.24143	0.783776	0	0.644969	-1.84727	2.11218	0.484036	0	0.185761	-2.30605	1.65193	0.825745	1	0.276651	-1.85079	1.72005	0.724551
AKR1B10	9	16	-0.229798	-1.10634	0.595866	0.589619	0	-0.842577	-5.70773	1.23918	0.511731	2	-0.058219	-1.68376	1.12632	0.932006	4	-0.427096	-1.65616	0.608275	0.436233
AKR1B15	10	16	0.109704	-0.732788	0.918065	0.792776	3	0.389817	-1.15485	1.72907	0.596758	2	0.0239529	-1.62011	1.23697	0.972769	5	0.555322	-0.541801	1.51239	0.299396
AKR1C1	12	18	-0.0582448	-0.829706	0.678359	0.878316	0	-1.05441	-5.92777	1.05549	0.402041	4	0.338344	-0.842559	1.30319	0.540446	5	-0.158471	-1.26873	0.785624	0.755508
AKR1C2	10	13	0.230144	-0.637824	1.07906	0.596276	0	-0.481629	-5.35653	1.65424	0.726066	5	0.928287	-0.188202	1.91574	0.0981381	3	-0.043847	-1.44374	1.08904	0.944149
AKR1C3	18	23	0.11113	-0.507321	0.717099	0.720089	0	-1.11637	-5.91477	0.650749	0.290605	4	0.105925	-1.01259	0.98225	0.832103	7	0.14324	-0.740809	0.905671	0.731776
AKR1C4	13	16	-0.07366	-0.844349	0.68291	0.848555	1	0.0844313	-2.16637	1.57983	0.925433	6	0.725987	-0.280711	1.61834	0.148145	4	-0.652982	-1.88706	0.397565	0.232771
AKR1D1	5	7	-0.0276987	-1.22084	1.11377	0.962027	2	0.869802	-0.939117	2.38484	0.314457	1	-0.0724048	-2.3376	1.48463	0.936006	2	0.206152	-1.53083	1.6148	0.792128
AKR1E2	3	16	-0.722165	-2.10011	0.389226	0.214432	0	-0.734634	-5.64288	1.54581	0.596295	0	-1.40762	-6.26351	0.631807	0.222295	2	-0.0941915	-1.73755	1.13172	0.892112
AKR7A2	6	8	0.0769673	-1.04444	1.16715	0.889566	0	-0.142476	-5.03851	2.10607	0.923055	0	-1.13356	-6.00421	0.991094	0.361813	4	0.557488	-0.741147	1.7506	0.379431
AKR7A3	12	12	0.547869	-0.246704	1.37838	0.177188	2	1.52015	-0.171366	2.81403	0.0733204	4	0.741054	-0.48179	1.78797	0.21561	3	0.0389824	-1.10865	1.11302	0.942809
AKT1	0	3	-1.37965	-6.2938	1.001	0.293411	0	1.19948	-3.76074	3.81798	0.506192	0	0.106714	-4.80793	2.4901	0.94509	0	-0.626488	-5.54694	1.78076	0.66178
AKT1S1	5	2	1.20195	-0.242723	2.93504	0.103939	0	2.16307	-2.7671	4.68435	0.27274	2	1.71652	-0.188878	3.62101	0.0745515	2	1.35209	-0.552494	3.25641	0.152912
AKT2	0	1	-1.29915	-6.28255	1.63265	0.388589	0	1.52169	-3.46359	4.45811	0.419831	0	0.0408101	-4.94311	2.97388	0.980143	0	-0.648757	-5.63244	2.28372	0.676983
AKT3	0	1	-1.22188	-6.20512	1.70949	0.418726	0	1.29788	-3.68641	4.23187	0.481654	0	-0.0148225	-4.99832	2.9172	0.992751	0	-0.431108	-5.41448	2.5006	0.784939
AKTIP	0	4	-1.08651	-6.00569	1.33207	0.426415	0	1.45898	-3.45689	3.84393	0.422283	0	0.153471	-4.75642	2.51472	0.921246	0	-0.321728	-5.24996	2.16735	0.82981
ALAD	1	2	0.250549	-2.24939	2.60261	0.826635	0	2.02807	-2.95362	4.85365	0.30549	1	1.43646	-1.07056	3.80473	0.230601	0	-0.128599	-5.11715	2.88909	0.936956
ALAS1	0	1	0.0583395	-4.92691	2.99469	0.971687	0	2.44862	-2.55204	5.42333	0.237139	0	0.908435	-4.07976	3.85209	0.609681	0	1.89711	-3.09199	4.843	0.332907
ALB	6	6	0.252451	-0.752809	1.3474	0.625994	0	-0.519294	-5.43713	1.81944	0.718463	2	0.611399	-1.10878	2.00981	0.443301	3	0.493255	-0.661527	1.65277	0.382631
ALCAM	1	3	-0.191747	-2.53406	1.62548	0.843423	0	1.55474	-3.3592	3.93895	0.397186	1	1.07432	-1.26206	2.88319	0.312713	0	-0.618016	-5.52293	1.72839	0.660543
ALDH16A1	13	29	-0.405487	-1.09968	0.241129	0.223084	3	0.573568	-0.801567	1.63646	0.373762	0	-2.21684	-7.06094	-0.245763	0.0208678	7	-0.188746	-1.0977	0.599879	0.653688
ALDH18A1	8	11	0.265819	-0.673155	1.1659	0.567992	1	0.298361	-2.12553	2.16444	0.779461	0	-1.33427	-6.19205	0.716969	0.255265	4	0.499647	-0.720586	1.5455	0.393361
ALDH1A1	2	2	0.173256	-1.71933	2.06451	0.849032	0	-0.576616	-5.57326	2.51427	0.710504	1	0.994121	-1.41414	3.0335	0.367814	0	-0.519006	-5.46293	2.05289	0.728078
ALDH1A2	2	2	-0.0927546	-2.00785	1.81641	0.919859	0	-0.810728	-5.80082	2.21499	0.603469	0	-0.541975	-5.49851	2.08768	0.719962	1	0.561122	-1.83099	2.57949	0.597774
ALDH1A3	3	2	0.901465	-0.762959	2.71459	0.280911	0	1.421	-3.54834	4.1266	0.443434	0	-0.13412	-5.08206	2.45511	0.931342	3	1.70124	0.0342902	3.51684	0.0457071
ALDH1B1	3	5	-0.242044	-1.74465	1.12612	0.730824	0	0.925355	-3.9748	3.21147	0.584983	1	0.401966	-1.8887	2.03726	0.678008	2	0.17677	-1.66078	1.70419	0.832909
ALDH1L1	17	20	0.18869	-0.447788	0.826189	0.558083	2	0.773628	-0.951593	2.07682	0.337692	4	0.339542	-0.652512	1.19116	0.470547	9	0.301977	-0.553101	1.08649	0.473135
ALDH1L2	14	21	-0.0864704	-0.775136	0.580421	0.799927	2	0.27545	-1.16236	1.43571	0.660195	3	-0.128994	-1.38821	0.823121	0.807271	5	-0.214318	-1.29409	0.677353	0.657064
ALDH2	5	6	0.102887	-0.761929	0.822802	0.769627	0	0.640891	-1.46998	1.38307	0.261852	2	0.303377	-0.807245	1.03201	0.460784	3	0.288691	-0.680983	1.03116	0.45345
ALDH3A1	8	13	-0.0746659	-0.997941	0.795154	0.868196	0	-0.288679	-5.16443	1.82194	0.838046	1	-0.496327	-2.71309	0.919202	0.539683	5	0.316233	-0.798519	1.29518	0.554424
ALDH3A2	6	12	-0.45647	-1.45776	0.425712	0.316864	1	0.0304532	-2.47517	1.46833	0.974617	2	0.0235357	-1.49661	1.11527	0.969765	3	-0.199504	-1.54385	0.830819	0.725504
ALDH3B1	5	14	-0.451719	-1.57226	0.535789	0.38064	0	-0.696726	-5.62554	1.65004	0.62577	2	0.157483	-1.48442	1.3719	0.824768	3	-0.234177	-1.66272	0.938821	0.713019
ALDH3B2	4	9	-0.456784	-1.70446	0.644649	0.424344	0	-0.329549	-5.20718	1.82232	0.815123	0	-1.3789	-6.24351	0.711141	0.243889	1	-0.848739	-3.09608	0.650543	0.296283
ALDH4A1	16	8	1.25317	0.476552	2.12219	0.00140605	0	0.671057	-4.20379	2.81006	0.677793	4	1.2335	-0.0292079	2.36001	0.0549986	10	1.60534	0.679762	2.55917	0.000846787
ALDH5A1	8	5	1.17812	0.00961747	2.44711	0.0481332	0	1.00355	-3.92428	3.39415	0.563192	3	1.7666	0.235508	3.19589	0.0258387	2	0.75869	-1.17615	2.54283	0.420253
ALDH6A1	7	15	-0.0567348	-0.915945	0.747483	0.89104	0	-0.530612	-5.44593	1.73435	0.710557	0	-1.53483	-6.38871	0.491047	0.171521	2	-0.388944	-2.02265	0.811688	0.558037
ALDH7A1	8	12	0.378278	-0.590517	1.30896	0.433572	1	1.31465	-0.979061	2.87041	0.215332	3	0.703156	-0.688944	1.84115	0.291003	3	0.173061	-1.25311	1.3562	0.791902
ALDH8A1	9	8	0.556468	-0.411152	1.54253	0.256714	3	1.62144	0.0395866	3.0334	0.0450145	3	0.714451	-0.701302	1.91516	0.293967	3	0.347358	-1.0995	1.58897	0.609605
ALDH9A1	9	17	-0.0931609	-0.951077	0.708871	0.823115	0	-0.855225	-5.73942	1.2865	0.515367	2	-0.141597	-1.76163	1.02985	0.832874	5	0.101471	-0.982718	1.03044	0.841595
ALDOA	5	6	-0.317825	-1.54054	0.865006	0.594759	0	-0.924637	-5.80176	1.23992	0.475622	1	-0.169309	-2.45008	1.43446	0.852141	2	-0.434818	-2.22414	1.04442	0.579805
ALDOB	11	13	0.262754	-0.589175	1.10793	0.540258	1	0.882369	-1.39771	2.44301	0.381162	3	0.511544	-0.86497	1.62742	0.428122	4	0.0178797	-1.27375	1.13558	0.976393
ALDOC	4	4	0.203859	-1.16464	1.57241	0.762847	0	0.738948	-4.18119	3.10509	0.659332	0	-0.600467	-5.49396	1.67303	0.665455	4	0.917421	-0.479693	2.30882	0.190138
ALG1	6	15	-0.586019	-1.56769	0.26259	0.180999	0	-1.07492	-5.97706	0.937742	0.391472	1	-0.60572	-2.77365	0.670225	0.406358	4	-0.143506	-1.30226	0.799939	0.77808
ALG10	11	21	-0.273059	-1.03653	0.431993	0.45496	0	-1.25256	-6.12324	0.830371	0.301625	2	-0.335562	-1.94281	0.782068	0.598473	5	-0.228867	-1.29721	0.653417	0.631498
ALG10B	8	14	-0.121933	-1.03528	0.734091	0.783182	0	0.175336	-4.68171	2.21896	0.906092	1	-0.30981	-2.52958	1.11058	0.709574	5	0.351101	-0.763487	1.32549	0.512282
ALG11	11	12	0.506749	-0.268467	1.2933	0.196741	0	0.306774	-4.5483	2.34256	0.839331	3	0.609712	-0.760705	1.7128	0.346713	5	0.525264	-0.59313	1.51761	0.335795
ALG12	11	22	0.122482	-0.460044	0.723585	0.675328	0	-0.964025	-5.85092	1.19069	0.458432	1	-0.785565	-2.99355	0.598222	0.305293	8	0.524621	-0.190217	1.2599	0.145411
ALG13	2	2	0.311262	-1.56717	2.18973	0.730347	0	1.41025	-3.54049	4.01082	0.442551	1	1.17171	-1.22951	3.20373	0.292659	1	0.586437	-1.80876	2.60893	0.582665
ALG14	6	3	1.06008	-0.22266	2.51097	0.105516	0	1.53487	-3.37942	3.92754	0.402279	2	1.54493	-0.263501	3.19872	0.0881463	2	0.954328	-0.947969	2.68653	0.300912
ALG2	4	13	-0.756289	-1.98083	0.285374	0.160346	0	-0.0852902	-4.94856	1.98862	0.952702	1	-0.37048	-2.59312	1.05947	0.654828	3	-0.138663	-1.54096	1.00178	0.824046
ALG3	9	11	0.0601981	-0.860699	0.963866	0.895755	0	-0.508818	-5.39519	1.65603	0.713569	3	0.419637	-0.972892	1.5639	0.518452	3	0.147591	-1.261	1.30879	0.818753
ALG5	3	2	0.803918	-0.94452	2.78804	0.367415	0	2.163	-2.76664	4.68146	0.272671	0	0.342293	-4.62699	3.05039	0.836932	2	1.51409	-0.487314	3.71928	0.132323
ALG6	12	13	0.0762455	-0.607693	0.734482	0.819186	3	0.804914	-0.263174	1.67945	0.126541	2	0.0496457	-1.51175	0.96829	0.932148	5	0.100807	-0.950566	0.896876	0.825956
ALG8	9	13	0.0958216	-0.822368	0.986057	0.833785	1	0.36142	-1.90782	1.90852	0.702434	2	0.355778	-1.29526	1.59394	0.627694	5	0.287172	-0.894525	1.35223	0.615418
ALG9	8	4	1.19657	0.033743	2.50248	0.043624	0	1.67806	-3.22238	3.96776	0.364868	1	0.724944	-1.62244	2.49937	0.484944	4	1.67551	0.263487	3.11825	0.0213646
ALK	12	19	0.0309082	-0.696839	0.712474	0.930777	1	0.177223	-2.0945	1.59875	0.846654	4	0.316705	-0.808907	1.20726	0.540877	5	0.0466183	-0.998256	0.902822	0.922217
ALKBH1	9	6	0.907903	-0.146176	2.028	0.0913934	1	1.60985	-0.766077	3.39772	0.15652	2	1.19585	-0.521934	2.59872	0.153009	4	1.09439	-0.304174	2.412	0.119649
ALKBH2	4	7	-0.114784	-1.40565	1.06823	0.851296	0	-0.501956	-5.39225	1.72795	0.719651	1	0.249387	-2.02264	1.81635	0.79026	3	0.579428	-0.890199	1.84781	0.409451
ALKBH3	7	13	-0.227994	-1.21114	0.689123	0.630311	0	0.0267326	-4.83946	2.10927	0.985449	2	0.19154	-1.45335	1.42057	0.789342	2	-0.579512	-2.25029	0.686308	0.395617
ALKBH5	1	0	1.15267	-1.77873	6.13592	0.446879	0					0					1	2.07797	-0.853887	7.0614	0.161216
ALKBH6	3	2	0.5487	-1.11881	2.36431	0.512165	1	2.68676	0.289721	4.71158	0.0318866	0	0.252534	-4.67643	2.76885	0.874312	2	0.979579	-0.981834	2.913	0.307856
ALKBH7	3	3	0.493637	-1.17775	2.14131	0.549255	0	1.33081	-3.58114	3.70097	0.456839	1	1.18534	-1.15245	2.99641	0.270361	2	0.747009	-1.34785	2.77274	0.475799
ALKBH8	10	3	1.7065	0.533375	3.1194	0.00372293	0	1.7941	-3.12901	4.24208	0.343061	2	1.57226	-0.263557	3.27042	0.0877677	5	2.04496	0.668157	3.54965	0.00412804
ALLC	12	9	0.691224	-0.182631	1.60403	0.120881	2	0.912392	-0.922556	2.45901	0.301098	4	0.928375	-0.355335	2.07608	0.146261	4	0.713113	-0.548553	1.835	0.248894
ALMS1	65	88	0.130744	-0.193396	0.450952	0.426631	9	0.73435	0.0312089	1.34506	0.0414068	11	-0.193371	-0.833593	0.356543	0.510093	28	0.0927548	-0.359064	0.514852	0.678481
ALOX12	10	10	0.462232	-0.431211	1.35871	0.305998	1	0.949232	-1.3673	2.55599	0.359357	4	0.993617	-0.237673	2.06597	0.10664	4	0.481054	-0.776818	1.58628	0.427264
ALOX12B	6	16	-0.453525	-1.45033	0.424588	0.321082	0	-0.502524	-5.36801	1.57392	0.710295	0	-1.81674	-6.66845	0.196884	0.0873685	4	0.1017	-1.0846	1.08102	0.851775
ALOX15	20	31	0.383138	-0.209514	0.958625	0.201581	1	0.0172956	-2.2066	1.43205	0.984142	8	0.881732	0.0876373	1.58058	0.0309272	7	0.153011	-0.751688	0.938737	0.722481
ALOX15B	15	28	-0.250349	-0.865601	0.309112	0.390674	3	0.568026	-0.656263	1.37917	0.307929	2	-0.671842	-2.23911	0.358113	0.233874	8	-0.00788138	-0.796048	0.654713	0.982724
ALOX5	8	8	0.221698	-0.757998	1.20192	0.65197	0	0.191825	-4.68639	2.33955	0.899365	2	0.413135	-1.26584	1.72678	0.585657	5	0.518338	-0.646774	1.59986	0.365549
ALOX5AP	1	0	0.927855	-2.00474	5.91158	0.54487	0					0					1	1.45049	-1.48301	6.43459	0.333614
ALOXE3	12	19	-0.0980564	-0.863861	0.636428	0.795422	0	-0.916209	-5.7736	1.125	0.464582	2	-0.344042	-1.9642	0.825512	0.59929	6	0.0159919	-1.00109	0.91195	0.973485
ALPG	12	15	0.116438	-0.608168	0.82038	0.745824	1	0.325753	-1.93571	1.78535	0.726957	4	0.461584	-0.67544	1.3878	0.387887	6	0.214686	-0.720159	1.02974	0.629429
ALPI	1	15	-2.08422	-4.31287	-0.648835	0.0023398	0	-1.29264	-6.15492	0.780873	0.27816	1	-0.723004	-2.9384	0.686818	0.356267	0	-2.34242	-7.20893	-0.266208	0.0213127
ALPK1	32	31	0.354042	-0.135097	0.850474	0.155718	4	0.536676	-0.588095	1.45668	0.314364	10	0.57664	-0.164013	1.25077	0.121441	12	0.219945	-0.495624	0.872568	0.531039
ALPK2	35	55	0.0600665	-0.380151	0.487331	0.785763	3	0.108123	-1.21484	1.09367	0.85244	10	0.165853	-0.553599	0.784961	0.630123	19	0.412116	-0.139812	0.922199	0.138603
ALPL	11	9	0.464414	-0.374171	1.36888	0.280808	2	1.00177	-0.830385	2.53427	0.257788	2	0.35522	-1.33044	1.67109	0.639036	7	0.835086	-0.13792	1.85797	0.0926386
ALPP	12	22	-0.095812	-0.742237	0.501824	0.75686	2	0.0308302	-1.41265	1.20288	0.960042	1	-0.842873	-2.97221	0.385537	0.208035	8	0.313041	-0.400779	0.956284	0.365234
ALS2	11	21	-0.291835	-1.05064	0.415722	0.424676	1	-0.131896	-2.38532	1.34127	0.880715	3	-0.190504	-1.5212	0.829905	0.737866	6	0.0124073	-0.957978	0.845572	0.97814
ALS2CL	14	22	-0.133104	-0.833321	0.537995	0.700113	1	-0.37947	-2.60028	1.03639	0.645291	5	0.328998	-0.723325	1.20686	0.509358	7	0.0540446	-0.865052	0.863986	0.901482
ALX3	1	4	-0.0556388	-2.39895	1.73366	0.9546	0	1.09574	-3.83821	3.54499	0.533612	1	1.21131	-1.13426	2.99555	0.262797	0	-0.328634	-5.23334	2.00902	0.821463
ALX4	3	5	-0.0342409	-1.54524	1.36333	0.961882	0	-0.0751344	-5.06228	2.73417	0.963225	2	0.823015	-0.96219	2.33946	0.332375	1	0.0921272	-2.22362	1.79788	0.923734
ALYREF	0	1	-0.24178	-5.2253	2.6903	0.880054	0	3.35675	-1.6323	6.30259	0.133898	0	0.78061	-4.20363	3.71447	0.656278	0	0.828237	-4.15574	3.76144	0.638263
AMACR	5	7	0.192576	-1.00336	1.32895	0.741869	1	1.32462	-1.20651	3.16433	0.26736	0	-0.785066	-5.65411	1.33393	0.547561	2	0.271781	-1.42524	1.6307	0.721155
AMBN	2	5	-0.515582	-2.24712	0.92711	0.493609	0	0.258803	-4.63708	2.52414	0.867727	0	-0.870536	-5.75637	1.34368	0.510988	1	-0.0681628	-2.36456	1.57443	0.941614
AMBP	6	7	0.00296328	-1.0197	0.985066	0.9952	1	0.422012	-1.38206	1.795	0.565219	1	0.0191096	-1.98434	1.28752	0.979151	2	-0.0673572	-1.70683	1.10762	0.919846
AMBRA1	8	7	0.451657	-0.583802	1.50589	0.388506	0	0.472313	-4.42376	2.70936	0.767351	3	0.977103	-0.458862	2.22021	0.166525	5	0.824457	-0.418581	1.99349	0.184603
AMD1	2	2	0.122678	-1.44527	1.45791	0.854108	1	1.54485	-0.550377	2.98231	0.115864	0	0.282289	-2.89277	1.75678	0.75705	1	0.388798	-1.44761	1.78483	0.598502
AMDHD1	3	8	-0.805619	-2.20619	0.29975	0.16115	0	-0.0159779	-3.94875	1.46665	0.986508	0	-0.638709	-5.20395	0.936698	0.512333	3	-0.150664	-1.5769	0.972751	0.807837
AMDHD2	1	2	-0.531256	-2.92899	1.49571	0.602874	0	0.575121	-4.36396	3.13072	0.730065	1	0.648634	-1.76287	2.69801	0.5491	0	-0.618568	-5.55605	1.92948	0.673512
AMELX	2	1	0.700876	-1.42715	3.14927	0.511839	0	2.19439	-2.79592	5.14337	0.276507	1	1.94711	-0.572746	4.46663	0.116447	1	0.43396	-2.21932	3.08667	0.730743
AMER1	3	0	2.63282	0.196029	7.56158	0.0323692	1	2.49134	-0.446305	7.47712	0.0940874	0					2	3.28666	0.605992	8.25165	0.0152779
AMER2	1	2	-0.057654	-1.95995	1.32461	0.935276	0	1.07264	-1.66797	2.55808	0.297942	0	0.191514	-3.08619	1.66565	0.83225	0	0.0551662	-2.88516	1.53293	0.948488
AMFR	11	7	0.841935	-0.0820961	1.82333	0.0741083	0	0.314049	-4.5754	2.51438	0.840057	5	1.49006	0.313339	2.60475	0.0149209	4	0.635455	-0.684032	1.82908	0.325034
AMH	9	29	-0.588468	-1.35334	0.0928483	0.092367	1	0.0807655	-2.13273	1.46749	0.92588	2	-0.721679	-2.31799	0.394757	0.229662	5	-0.377221	-1.35647	0.440392	0.386163
AMHR2	11	25	-0.388904	-1.13844	0.301955	0.275601	0	-1.64219	-6.50874	0.443681	0.148841	4	-0.00518618	-1.16263	0.919029	0.992017	4	-0.517873	-1.68031	0.410706	0.293808
AMIGO1	1	2	-0.293335	-2.70548	1.75187	0.77746	1	2.7181	0.286495	4.79267	0.032113	0	0.374041	-4.57113	2.95254	0.819339	0	-0.857113	-5.81117	1.76046	0.559127
AMIGO2	4	11	-0.252263	-1.47606	0.80332	0.651211	0	0.400458	-4.46292	2.47939	0.795312	1	-0.0800322	-2.30974	1.37265	0.926453	3	0.280396	-1.10304	1.41224	0.659602
AMIGO3	3	2	0.637391	-1.05177	2.4651	0.451972	0	0.545495	-4.43569	3.35403	0.749921	1	1.14092	-1.2923	3.21554	0.312661	2	0.975553	-0.99081	2.90539	0.310566
AMMECR1	0	1	-0.726849	-5.71023	2.20487	0.638989	0	2.60559	-2.38253	5.54912	0.213434	0	0.366164	-4.61773	3.29917	0.828167	0	0.500486	-4.48327	3.43314	0.769467
AMMECR1L	1	4	-0.355822	-2.69043	1.41719	0.708526	0	1.60412	-3.28991	3.87153	0.381163	0	-0.193965	-5.09358	2.10882	0.895189	1	0.383865	-1.96511	2.20068	0.705039
AMN	4	8	0.0496499	-1.02389	1.05938	0.922362	0	0.401674	-4.46716	2.519	0.795596	3	0.98769	-0.147819	2.09293	0.084109	1	-0.36609	-2.61854	1.15845	0.671239
AMN1	2	4	0.020982	-1.73636	1.54062	0.97899	0	1.40051	-3.49744	3.67525	0.434386	0	-0.379744	-5.26945	1.87124	0.789423	1	0.31485	-2.00993	2.06717	0.750294
AMOT	0	1	0.0628653	-4.92042	2.99435	0.969458	0	3.44984	-1.53511	6.38545	0.126133	0	1.50717	-3.47651	4.43965	0.423314	0	0.678337	-4.30514	3.61032	0.696013
AMOTL1	7	8	0.380401	-0.683279	1.44235	0.476278	0	-0.175232	-5.11946	2.24819	0.909401	2	0.587931	-1.10829	1.94026	0.451814	2	0.144456	-1.57498	1.55096	0.851328
AMOTL2	2	7	-0.936727	-2.65755	0.455656	0.194651	0	0.266442	-4.63806	2.52274	0.864778	0	-0.819814	-5.69288	1.31718	0.530313	1	-0.76125	-3.09973	0.93687	0.40573
AMPD2	8	12	-0.0567836	-0.985961	0.82875	0.900754	1	0.902745	-1.38092	2.42922	0.371416	3	0.297038	-1.08263	1.41593	0.639704	4	0.233214	-0.982562	1.27104	0.682693
AMPD3	7	23	-0.719226	-1.63279	0.0829462	0.0802423	4	1.19041	-0.0386837	2.19248	0.0567426	1	-0.90089	-3.09902	0.458429	0.224428	2	-1.11942	-2.74627	0.0541811	0.0631111
AMPH	0	6	-2.03953	-6.91168	0.101236	0.065079	0	0.633316	-4.25462	2.83573	0.695998	0	-0.761371	-5.63296	1.37737	0.562815	0	-1.26133	-6.13388	0.881246	0.30381
AMT	1	7	-1.38144	-3.65408	0.178209	0.0863838	0	0.453019	-4.41666	2.57614	0.771892	0	-0.994596	-5.86241	1.11951	0.431006	0	-1.46919	-6.33739	0.647259	0.212812
AMTN	1	4	-0.929123	-3.26416	0.804128	0.308045	0	0.985211	-3.90328	3.22957	0.561323	0	-0.402088	-5.29038	1.84113	0.776338	1	-0.176461	-2.53589	1.59085	0.856301
AMY2B	16	27	-0.0741165	-0.730842	0.555309	0.819623	1	0.0103888	-2.20234	1.4016	0.990362	3	-0.269808	-1.59468	0.736917	0.629233	8	0.139896	-0.725884	0.907539	0.736764
AMZ1	8	6	0.826959	-0.294535	2.01557	0.148472	0	0.756357	-4.12628	2.95302	0.645003	1	0.530141	-1.75675	2.15069	0.58758	5	1.10834	-0.24305	2.47806	0.106196
AMZ2	10	13	0.0609983	-0.595982	0.698866	0.850521	1	0.313023	-0.968633	1.28183	0.574671	3	0.359687	-0.621778	1.14126	0.4263	5	0.113105	-0.848427	0.904866	0.79548
ANAPC1	7	7	0.62039	-0.471298	1.71463	0.260089	0	1.20251	-3.67162	3.35102	0.486949	2	1.09308	-0.599126	2.43817	0.180267	2	0.483192	-1.24154	1.87875	0.541691
ANAPC10	1	0	0.543636	-2.38842	5.52715	0.728776	0					0					1	1.26582	-1.66714	6.2497	0.401678
ANAPC11	3	10	-0.698807	-2.09035	0.447307	0.24258	0	-0.44569	-5.33336	1.74959	0.750756	2	0.218138	-1.44141	1.48044	0.764966	1	-0.608728	-2.84626	0.860818	0.458473
ANAPC13	1	3	-0.295208	-2.6622	1.55186	0.763921	1	1.90511	-0.784253	4.04553	0.150364	0	-0.0155811	-4.91812	2.3227	0.991771	0	-0.33716	-5.23978	2.00108	0.816374
ANAPC15	1	3	-0.526699	-2.90007	1.35191	0.592245	0	0.00160546	-4.96466	2.65629	0.999202	0	-0.5594	-5.46653	1.79832	0.693835	0	-0.91266	-5.81872	1.44144	0.503137
ANAPC16	0	1	-0.902477	-5.88568	2.02882	0.55626	0	1.86004	-3.12412	4.79367	0.339863	0	0.223631	-4.75979	3.15545	0.89316	0	-0.135162	-5.11849	2.79643	0.933319
ANAPC2	0	2	-1.15848	-6.08707	1.35667	0.402308	0	1.30461	-3.67927	4.16225	0.479605	0	0.0961161	-4.84158	2.64381	0.951494	0	-0.20775	-5.13483	2.30235	0.890913
ANAPC4	4	9	-0.21719	-1.48079	0.900182	0.711038	0	0.142631	-4.7507	2.34729	0.92552	2	0.596745	-1.07217	1.88235	0.434927	2	0.0904022	-1.61821	1.425	0.904366
ANAPC5	10	17	-0.0170376	-0.847847	0.767423	0.96664	1	0.107217	-2.15528	1.62507	0.906625	4	0.604762	-0.581462	1.58288	0.289559	3	-0.547533	-1.93685	0.557195	0.353257
ANGEL1	12	17	0.156145	-0.618719	0.905563	0.686212	0	-0.563823	-5.41755	1.46201	0.669247	5	0.631936	-0.443052	1.55127	0.229952	3	-0.138869	-1.48934	0.9226	0.813414
ANGEL2	9	11	0.214661	-0.699721	1.11062	0.638477	1	0.102815	-2.257	1.75792	0.91669	5	0.977577	-0.147226	1.98768	0.0850082	3	0.0183823	-1.40667	1.18676	0.977241
ANGPT1	2	4	-0.295709	-2.04693	1.21598	0.7054	0	-0.195455	-5.11713	2.20792	0.896675	1	0.313282	-1.99475	2.01375	0.747962	1	0.0967148	-2.20767	1.79104	0.919273
ANGPT2	2	3	-0.298021	-2.0994	1.34966	0.719207	0	0.877568	-4.04878	3.34712	0.60795	1	0.608243	-1.73018	2.42017	0.552695	0	-0.723064	-5.63241	1.63969	0.604912
ANGPT4	7	13	0.0626761	-0.917094	0.97304	0.895252	0	0.214782	-4.65435	2.31909	0.886914	3	0.766644	-0.601291	1.86533	0.243087	1	-0.730596	-2.97452	0.737094	0.368269
ANGPTL1	2	4	-0.0496161	-1.85506	1.56752	0.952414	1	1.6055	-0.822059	3.57725	0.167552	1	0.957593	-1.37776	2.73784	0.362767	0	-0.845206	-5.75342	1.51145	0.53927
ANGPTL2	13	5	1.40295	0.434191	2.50584	0.00413596	0	0.243127	-4.65646	2.50479	0.875721	4	1.50849	0.184559	2.77878	0.0271829	5	1.46151	0.203925	2.72593	0.0238542
ANGPTL3	9	19	-0.26751	-1.10422	0.502989	0.503576	0	-1.19103	-6.06633	0.938202	0.336718	3	-0.055322	-1.39805	0.987762	0.924918	2	-0.635005	-2.25417	0.530615	0.314449
ANGPTL4	9	15	0.326982	-0.5372	1.14465	0.445746	0	-1.49407	-6.47302	1.13776	0.304109	3	0.677622	-0.676719	1.74916	0.292114	4	0.564179	-0.629228	1.55891	0.324812
ANGPTL5	8	6	0.724844	-0.33629	1.83672	0.179498	3	1.97236	0.329508	3.42235	0.0208483	1	0.291075	-1.99768	1.90426	0.760539	2	0.57589	-1.19089	2.04589	0.48416
ANGPTL6	10	12	0.413157	-0.314588	1.23219	0.265981	1	-0.0366602	-2.3775	1.66105	0.969801	1	-0.188701	-2.4277	1.28656	0.827176	6	0.639597	-0.45387	1.66412	0.240226
ANGPTL7	9	16	-0.161608	-1.01483	0.636197	0.695803	1	0.255637	-2.07334	1.82098	0.792242	3	0.158177	-1.18985	1.21514	0.793694	5	0.0877183	-1.00628	1.03124	0.864346
ANGPTL8	11	18	-0.252728	-1.0635	0.519974	0.524874	1	0.0105811	-2.24474	1.51059	0.990599	1	-0.629715	-2.84308	0.76969	0.425283	6	-0.218993	-1.26482	0.714664	0.656237
ANHX	2	2	0.36134	-1.53605	2.25855	0.692963	0	2.22785	-2.70175	4.7462	0.261722	0	0.179541	-4.74749	2.68942	0.909589	2	1.1939	-0.692372	3.08284	0.199298
ANK1	9	4	1.26133	0.389834	2.38936	0.00390432	0	1.28227	-3.61038	3.54389	0.466905	3	1.6155	0.399968	2.99938	0.0107341	5	1.33265	0.210099	2.62502	0.0208238
ANK2	8	10	-0.0399641	-0.986361	0.878036	0.931905	1	0.534926	-1.80706	2.19169	0.597252	2	0.0973987	-1.55508	1.34832	0.891803	4	0.222333	-1.02478	1.30602	0.705771
ANK3	4	3	0.701585	-0.809958	2.34423	0.360876	0	1.75914	-3.17167	4.20585	0.352074	1	1.33273	-1.07471	3.28968	0.237846	2	0.740794	-1.19093	2.64411	0.430973
ANKAR	23	26	0.376579	-0.205261	0.954202	0.20253	7	1.63137	0.670612	2.48003	0.00161545	3	-0.209859	-1.53337	0.795473	0.708843	6	-0.0431713	-1.02214	0.794199	0.924325
ANKDD1A	10	14	-0.143232	-0.823226	0.466975	0.646315	1	0.373675	-1.09519	1.17238	0.482927	4	0.181479	-0.730903	0.87245	0.641112	1	-0.738708	-2.95244	0.26569	0.188896
ANKDD1B	6	7	0.229806	-0.897369	1.32794	0.680748	1	2.05283	-0.262217	3.68095	0.0748498	1	0.228032	-2.03644	1.77891	0.806215	2	-0.100688	-1.88876	1.34798	0.899239
ANKEF1	6	17	-0.639738	-1.64526	0.248316	0.162502	0	-1.0565	-5.92444	1.03858	0.397383	2	-0.222057	-1.84651	0.956635	0.739569	3	-0.504053	-1.88137	0.589955	0.38938
ANKFN1	8	14	0.0856143	-0.839558	0.957681	0.850262	0	0.00836602	-4.86218	2.11586	0.995453	3	0.568237	-0.803479	1.67001	0.379012	3	0.152768	-1.22004	1.25814	0.805889
ANKFY1	2	1	1.99834	-0.153185	4.47703	0.067762	0	3.2452	-1.74424	6.192	0.143475	1	2.55172	-0.062864	5.16712	0.0549195	1	2.72925	0.0545169	5.40635	0.0460988
ANKH	4	4	0.258014	-0.450006	1.40331	0.480988	0	0.492607	-4.42148	2.83319	0.761259	0	-0.770009	-5.65855	1.47503	0.568236	3	0.933619	-0.582471	2.36968	0.212416
ANKHD1	6	3	1.07832	0.0457684	2.45024	0.0401086	0	1.2899	-3.62502	3.69258	0.469371	2	1.48337	-0.312991	3.12535	0.0979779	3	1.41814	0.179623	2.91058	0.0257753
ANKIB1	1	4	-0.825158	-3.16686	0.948743	0.376252	1	1.52253	-1.0773	3.62474	0.223972	0	-0.789694	-5.69839	1.55808	0.56871	0	-1.14374	-6.05158	1.1891	0.389236
ANKK1	6	8	0.164577	-0.862966	1.17626	0.74294	2	1.31672	-0.2304	2.5996	0.0852037	1	0.173733	-1.8896	1.44841	0.822339	3	0.343874	-0.967074	1.4941	0.566748
ANKLE2	8	20	-0.448362	-1.33866	0.363708	0.28543	0	-0.544936	-5.40406	1.50023	0.682636	1	-0.700848	-2.90849	0.68397	0.366142	5	-0.123585	-1.2259	0.825186	0.808371
ANKMY1	15	28	-0.224101	-0.88275	0.390318	0.482582	3	0.721195	-0.593163	1.67682	0.245844	1	-1.1265	-3.31527	0.198355	0.10702	5	-0.296784	-1.35048	0.567005	0.524657
ANKMY2	7	7	0.187917	-0.86096	1.23688	0.72034	0	0.0375912	-4.83888	2.19555	0.97978	1	-0.0808865	-2.34091	1.46065	0.928059	4	0.590531	-0.70882	1.774	0.352114
ANKRA2	6	5	0.51832	-0.651956	1.72574	0.380055	0	-0.293897	-5.24893	2.23357	0.848707	3	1.1079	-0.378321	2.46161	0.134018	2	0.531321	-1.19549	1.97136	0.505843
ANKRD1	4	19	-0.814082	-2.00837	0.117828	0.0928939	0	-1.2946	-6.2394	1.00479	0.356146	1	-0.645806	-2.87769	0.620314	0.399008	2	-0.548545	-2.18666	0.558439	0.386992
ANKRD10	1	4	-0.529448	-2.85074	1.20183	0.567797	0	0.889809	-4.01721	3.22633	0.599367	0	-0.368264	-5.25974	1.89217	0.796357	1	0.298817	-2.02597	2.0376	0.762094
ANKRD11	12	2	2.00833	0.776657	3.65607	0.000798481	5	3.92787	2.42265	5.7054	1.19559e-06	3	2.15018	0.480478	3.97685	0.0131226	4	1.62336	-0.00319931	3.45346	0.0504449
ANKRD12	20	11	0.973293	0.25151	1.74203	0.00802164	1	0.707843	-1.62837	2.31936	0.488821	7	1.3437	0.360365	2.2676	0.00887261	5	0.343509	-0.813199	1.37404	0.538736
ANKRD13A	5	5	0.555193	-0.694342	1.81512	0.374814	0	-0.00810043	-4.91149	2.28934	0.995724	2	0.999482	-0.730448	2.44691	0.228519	3	1.09452	-0.427344	2.51466	0.148492
ANKRD13B	1	0	1.17553	-1.75618	6.1589	0.437529	0					0					1	2.32763	-0.604895	7.31134	0.116673
ANKRD13C	2	4	-0.0991156	-1.88801	1.46617	0.903178	0	0.897817	-4.06618	3.49501	0.608318	0	-0.480778	-5.38077	1.81036	0.734871	1	0.121239	-2.21438	1.88074	0.901746
ANKRD13D	7	7	0.623847	-0.340798	1.66945	0.204062	0	-0.144245	-5.09846	2.33459	0.926338	1	0.227444	-2.02926	1.76108	0.80543	3	0.530223	-1.00976	1.86682	0.470773
ANKRD16	6	6	0.0508182	-1.08916	1.19143	0.928839	0	0.00618864	-4.86939	2.1653	0.996654	3	0.75408	-0.696908	2.03343	0.283653	2	-0.130117	-1.90937	1.32995	0.869234
ANKRD17	3	5	-0.203147	-1.69576	1.15327	0.770968	0	0.189176	-4.71369	2.50727	0.902828	1	0.372384	-1.92387	2.02272	0.701036	2	0.449302	-1.36874	1.9734	0.59434
ANKRD18A	7	17	-0.414445	-1.29278	0.299925	0.266959	0	-0.0747799	-4.9996	1.12001	0.940044	2	-0.10449	-1.63239	0.79595	0.848876	5	-0.014291	-0.975315	0.741334	0.972201
ANKRD2	9	16	-0.0132251	-0.870881	0.793033	0.974809	0	0.131639	-4.72609	2.17643	0.929003	2	-0.0640946	-1.68603	1.11336	0.924802	3	-0.0565626	-1.41577	1.02008	0.924835
ANKRD22	2	6	-0.302389	-2.04715	1.15702	0.694593	1	0.782264	-1.71674	2.89005	0.497293	0	-0.484759	-5.36464	1.70068	0.726232	1	0.355654	-1.94262	2.00661	0.713751
ANKRD23	13	13	0.344812	-0.252074	0.981016	0.243334	5	1.06642	0.315416	1.83328	0.0108045	0	-0.352416	-5.22247	0.757044	0.71826	4	0.222175	-0.727973	0.888532	0.560813
ANKRD24	15	25	-0.141422	-0.812583	0.498028	0.668432	0	-1.19602	-6.05461	0.848997	0.318583	5	0.133195	-0.910128	0.994239	0.782758	9	0.234463	-0.590497	0.976781	0.559826
ANKRD26	26	30	0.300901	-0.255056	0.85243	0.286319	2	0.512884	-1.12501	1.69491	0.485696	6	0.382804	-0.56968	1.18352	0.402803	14	0.440004	-0.268013	1.10563	0.216268
ANKRD27	16	21	0.133129	-0.441656	0.703383	0.644938	2	0.513305	-0.704759	1.49541	0.364541	4	0.232122	-0.752494	1.02355	0.608814	6	-0.0105572	-0.90511	0.755892	0.979707
ANKRD28	1	2	0.0262381	-2.37702	2.05999	0.979929	0	1.90953	-3.06379	4.6515	0.327584	0	0.0755228	-4.86558	2.6365	0.961904	0	-0.402228	-5.33135	2.11471	0.786743
ANKRD29	1	0	1.93776	-0.994742	6.92144	0.191954	0					0					1	2.92623	-0.00779677	7.91054	0.0505718
ANKRD31	20	40	-0.128976	-0.693964	0.407183	0.642326	2	0.269196	-1.34891	1.41877	0.701437	6	-0.0497775	-0.986194	0.723519	0.90713	8	-0.15241	-0.978571	0.558355	0.689565
ANKRD33	6	6	0.384696	-0.754559	1.52838	0.500116	0	-0.268595	-5.16	1.98122	0.852554	3	0.919967	-0.528586	2.19708	0.195204	1	-0.0919847	-2.36631	1.49399	0.919377
ANKRD33B	1	3	-0.434864	-2.61088	0.919264	0.559064	0	0.920856	-3.18866	2.42413	0.455148	0	0.0546303	-4.07772	1.55899	0.956429	1	0.182628	-1.8461	1.50873	0.810738
ANKRD34A	0	3	-1.39047	-6.30051	0.975739	0.286177	0	1.75057	-3.1727	4.19923	0.352659	0	-0.101937	-5.01049	2.2598	0.945927	0	-0.657306	-5.56797	1.71249	0.641252
ANKRD34B	0	1	-0.760522	-5.74373	2.17079	0.622785	0	2.22976	-2.75446	5.16356	0.269546	0	0.282446	-4.70099	3.2143	0.865997	0	0.0893141	-4.89403	3.02094	0.956719
ANKRD35	16	35	-0.204471	-0.84359	0.397661	0.51186	3	0.451885	-0.970385	1.56507	0.495204	6	0.316597	-0.632009	1.10865	0.483559	6	-0.338021	-1.31186	0.486493	0.440643
ANKRD36B	3	10	-0.807905	-2.1656	0.196866	0.12236	0	-0.244062	-3.62305	1.16764	0.769591	0	-0.744324	-5.36108	0.789855	0.44152	2	-0.372616	-2.04212	0.743566	0.560889
ANKRD37	7	12	0.25546	-0.76832	1.21982	0.612868	0	-0.516034	-5.45708	1.86263	0.726862	0	-1.07225	-5.93047	0.979318	0.38114	4	0.603486	-0.673107	1.71573	0.330589
ANKRD39	2	7	0.0341466	-1.71917	1.488	0.965464	0	1.67023	-3.20465	3.81667	0.361903	1	0.727414	-1.5756	2.37534	0.470412	1	0.711511	-1.59277	2.3666	0.480008
ANKRD40	3	3	0.577305	-0.982556	2.13763	0.451417	1	2.65562	0.306085	4.48702	0.0310114	1	0.856511	-1.48866	2.67699	0.414556	1	0.594545	-1.74523	2.40887	0.561607
ANKRD42	7	15	-0.507261	-1.48218	0.393423	0.273665	0	-1.22944	-6.16951	1.18996	0.369783	1	-0.461885	-2.70983	1.00384	0.582247	5	-0.20857	-1.35429	0.811936	0.698218
ANKRD44	3	5	0.142567	-1.37044	1.51982	0.842583	1	0.864456	-1.70713	3.09774	0.473675	0	-0.279917	-5.16611	1.93077	0.845206	2	0.785958	-0.967651	2.249	0.342683
ANKRD46	3	3	0.58813	-0.969235	2.14561	0.442231	0	1.4741	-3.43369	3.83491	0.416685	2	1.57036	-0.231751	3.21842	0.08256	1	0.531419	-1.80565	2.34148	0.601401
ANKRD49	2	5	-0.535241	-2.27551	0.918072	0.480323	0	1.09186	-3.79908	3.3273	0.525714	0	-0.398662	-5.28166	1.80838	0.776859	1	-0.492522	-2.82734	1.21519	0.597233
ANKRD50	3	5	0.194931	-1.35011	1.66543	0.793777	0	1.52901	-3.36617	3.78358	0.399959	0	-0.109871	-5.00167	2.14557	0.940673	1	0.512165	-1.8183	2.2808	0.612037
ANKRD52	0	1	-0.390854	-5.37414	2.54065	0.80513	0	1.95276	-3.03173	4.88722	0.320745	0	0.741127	-4.2425	3.67347	0.671352	0	0.566535	-4.41697	3.49856	0.741576
ANKRD53	8	7	0.576689	-0.443886	1.6168	0.264192	1	0.910067	-1.5282	2.80686	0.41418	1	0.0836468	-2.18857	1.65344	0.927717	5	1.06908	-0.12744	2.19801	0.0777682
ANKRD54	0	2	-1.03553	-5.96272	1.47489	0.458014	0	1.46471	-3.46495	3.98325	0.423595	0	0.334925	-4.59311	2.84815	0.835233	0	-0.327097	-5.25446	2.18389	0.826915
ANKRD55	10	18	-0.0346755	-0.858272	0.7421	0.931486	1	0.30972	-1.95559	1.82282	0.74072	1	-0.656735	-2.87034	0.743377	0.404156	7	0.533969	-0.408721	1.38101	0.25215
ANKRD6	11	14	0.198561	-0.62347	1.00162	0.629313	1	0.662382	-1.57944	2.13058	0.489264	4	0.563287	-0.642803	1.57603	0.331344	5	0.286205	-0.817699	1.25264	0.587823
ANKRD60	3	8	-0.242915	-1.42477	0.637848	0.587265	0	-0.0973684	-3.37119	0.904032	0.868501	0	-0.320633	-4.59382	0.728651	0.613842	2	0.0880225	-1.33913	1.00249	0.863893
ANKRD61	2	1	0.731432	-1.29038	3.12602	0.471189	0	1.3747	-3.60959	4.3087	0.459489	1	1.5953	-0.921653	4.11227	0.189008	1	1.13482	-1.38846	3.65934	0.341131
ANKRD62	3	14	-1.14096	-2.52208	-0.0252393	0.0447239	1	-0.00321141	-2.32369	1.63869	0.99731	2	0.105719	-1.52946	1.31268	0.88045	0	-2.18936	-7.05999	-0.0944968	0.0377901
ANKRD63	0	1	-0.552399	-5.53605	2.38001	0.724459	0	2.96722	-2.02313	5.91627	0.170549	0	0.643093	-4.34152	3.57786	0.710341	0	0.417727	-4.56653	3.35162	0.805372
ANKRD65	0	3	-1.32683	-6.22841	1.00764	0.305539	0	1.65483	-3.25403	4.01807	0.371901	0	-0.162826	-5.06447	2.17185	0.912518	0	-0.575539	-5.47883	1.76598	0.683532
ANKRD7	4	5	0.185956	-1.13623	1.45416	0.77237	0	1.35423	-3.53623	3.58721	0.44572	3	1.17058	-0.296619	2.50044	0.110232	0	-1.24226	-6.12044	0.93802	0.318486
ANKS1A	6	11	-0.229024	-0.936311	0.388465	0.476805	3	0.81976	-0.0980535	1.61455	0.0774226	1	-0.310192	-2.09076	0.652624	0.587289	2	-0.478914	-1.878	0.401584	0.323608
ANKS1B	2	4	-0.263545	-2.05061	1.29466	0.744224	0	1.31493	-3.58073	3.59435	0.458028	1	0.572289	-1.75968	2.30982	0.572503	1	0.00708318	-2.35418	1.78245	0.99429
ANKS3	4	8	0.0927387	-1.18344	1.2477	0.878515	0	0.768238	-4.11489	2.93244	0.640316	1	0.423182	-1.83649	1.9562	0.65446	2	0.329669	-1.37984	1.69688	0.669406
ANKS4B	2	5	-0.170651	-1.91693	1.29298	0.825928	0	-0.0817694	-5.02416	2.36954	0.958019	1	0.577102	-1.70665	2.20028	0.556018	1	0.325032	-1.9723	1.97575	0.736585
ANKS6	7	10	0.27033	-0.71804	1.21024	0.57914	1	1.29081	-0.977494	2.81031	0.216731	3	0.584518	-0.799513	1.71987	0.371961	0	-1.64595	-6.504	0.408768	0.140626
ANKUB1	4	3	0.257424	-1.1948	1.78933	0.724936	0	2.15427	-2.7519	4.5076	0.270599	1	1.23233	-1.13414	3.09945	0.261087	2	0.0462164	-1.84402	1.83068	0.959051
ANKZF1	21	40	-0.215026	-0.774741	0.319346	0.434799	1	-0.583311	-2.83374	0.865846	0.480022	4	-0.393404	-1.53434	0.497835	0.414972	13	0.228835	-0.447293	0.844929	0.491631
ANLN	5	8	-0.246954	-1.41553	0.836976	0.658092	1	0.704614	-1.58793	2.30738	0.479912	1	-0.131396	-2.37873	1.37465	0.881168	3	-0.0955146	-1.56891	1.1563	0.887222
ANO1	2	7	-0.760729	-2.47488	0.611282	0.290268	0	-0.0173754	-4.92501	2.27874	0.990848	0	-1.14704	-6.0249	1.01169	0.36138	0	-1.56621	-6.45663	0.632171	0.196216
ANO10	5	14	-0.522969	-1.46844	0.285931	0.211112	1	-0.232752	-2.4268	1.07852	0.769923	2	-0.00412562	-1.23548	0.915861	0.99367	1	-0.955611	-3.11408	0.312332	0.159521
ANO2	11	24	-0.326195	-1.07928	0.370157	0.365238	0	-0.992919	-5.84554	1.02314	0.418203	5	0.28067	-0.765808	1.14774	0.568812	4	-0.467164	-1.6296	0.464139	0.347078
ANO3	9	5	0.782366	-0.263486	1.92488	0.14343	2	2.04725	0.106943	3.71823	0.0398243	4	1.58903	0.252588	2.87363	0.0216307	2	0.407332	-1.42295	1.9157	0.628969
ANO4	7	11	0.257484	-0.734918	1.19687	0.598421	0	0.477311	-4.38836	2.5617	0.760072	4	1.00988	-0.208097	2.05456	0.097847	2	-0.00765712	-1.66306	1.2487	0.991405
ANO5	22	30	0.0467064	-0.532107	0.613126	0.872404	1	-0.358406	-2.59226	1.07853	0.668876	2	-0.726238	-2.32207	0.38923	0.226062	10	0.154294	-0.631522	0.863818	0.68627
ANO6	13	24	-0.107654	-0.81931	0.564653	0.757389	0	-0.747454	-5.60114	1.27247	0.559257	4	0.228472	-0.92971	1.15527	0.667905	8	0.249658	-0.617823	1.02356	0.553277
ANO8	4	5	0.19398	-1.19125	1.52505	0.774674	0	0.770321	-4.13838	3.07139	0.644735	1	0.756686	-1.53362	2.3932	0.450373	2	0.267615	-1.58702	1.84855	0.755331
ANO9	15	23	0.100499	-0.444624	0.697021	0.719873	1	-0.0567393	-2.32746	1.46486	0.949928	3	-0.134472	-1.46663	0.887384	0.814705	6	0.223933	-0.422799	0.990746	0.501314
ANOS1	0	2	-0.412376	-2.88127	0.861654	0.566988	0	1.08634	-1.38046	2.35185	0.271603	0	0.206499	-2.26636	1.4965	0.801787	0	-0.0160921	-2.49101	1.28315	0.983703
ANP32A	1	0	1.73849	-1.19279	6.72169	0.242831	1	4.41461	1.48107	9.39872	0.00513136	0					0
ANP32D	2	3	0.71731	-1.09845	2.38507	0.40802	0	1.93914	-2.98957	4.42291	0.313938	1	1.46844	-0.877756	3.29488	0.184797	1	0.894615	-1.46521	2.74824	0.399971
ANP32E	3	0	1.94797	0.006395	6.90926	0.0489818	1	4.89981	1.96632	9.88391	0.00237592	0					1	2.68804	-0.243654	7.67141	0.0709884
ANPEP	7	11	-0.349133	-1.33476	0.5777	0.462847	0	-0.614822	-5.49543	1.53716	0.650561	0	-1.65902	-6.51946	0.403388	0.138505	4	-0.000524142	-1.24259	1.07054	0.999275
ANTXR1	0	2	-0.455263	-5.41222	2.17908	0.76523	0	2.35941	-2.56924	4.87532	0.240743	0	0.939413	-4.01334	3.55219	0.591104	0	0.406372	-4.56387	3.1258	0.808301
ANTXR2	5	4	0.652914	-0.647055	1.99941	0.318626	1	1.89133	-0.433342	3.63287	0.096983	1	0.591289	-1.72093	2.29861	0.55529	2	0.589311	-1.30733	2.23657	0.510776
ANTXRL	11	18	-0.121305	-0.878891	0.584607	0.740468	0	-0.442074	-5.28345	1.4511	0.736554	2	-0.206931	-1.78336	0.869588	0.740655	7	0.335174	-0.57211	1.12745	0.44418
ANXA1	2	5	-0.364031	-2.12353	1.12414	0.640692	0	0.76368	-4.13936	3.07347	0.646288	0	-0.333135	-5.21767	1.87649	0.814695	0	-1.18517	-6.08434	1.08324	0.361509
ANXA10	5	9	-0.161262	-1.32941	0.930695	0.773981	0	-0.0499192	-4.94848	2.20564	0.973383	1	-0.0936239	-2.34705	1.42624	0.916048	3	0.323383	-1.11246	1.5542	0.630852
ANXA11	6	23	-0.820931	-1.79999	0.023441	0.0570534	1	0.0684616	-2.19457	1.5603	0.939843	0	-1.93449	-6.78121	0.051584	0.0586166	2	-0.732335	-2.35719	0.437864	0.243103
ANXA13	8	15	-0.254648	-1.1583	0.585145	0.557727	1	0.661685	-1.57923	2.14161	0.48968	2	-0.0713972	-1.70844	1.13134	0.917532	2	-0.56507	-2.2058	0.649625	0.390759
ANXA2	2	4	-0.150086	-1.93444	1.42882	0.853628	1	1.56668	-0.90517	3.44276	0.184732	1	0.719378	-1.6208	2.46873	0.485832	0	-0.838592	-5.74064	1.48768	0.53916
ANXA3	6	13	-0.128557	-1.17052	0.82211	0.79586	0	-0.876582	-5.83281	1.60581	0.548032	1	-0.178114	-2.4009	1.25332	0.833942	1	-0.434156	-2.6637	1.01624	0.600844
ANXA4	5	6	0.397504	-0.872978	1.6884	0.532759	1	1.60724	-0.701108	3.29281	0.144514	1	0.377052	-1.94131	2.07535	0.702446	1	0.0064596	-2.38012	1.81597	0.99489
ANXA5	7	14	-0.388645	-1.3468	0.488128	0.391379	1	0.889061	-1.36314	2.38254	0.369424	1	-0.492501	-2.70818	0.917847	0.542195	5	0.140249	-0.977785	1.11537	0.791079
ANXA6	10	10	0.446411	-0.441358	1.33595	0.319583	2	0.925426	-0.792655	2.28828	0.257264	1	-0.212745	-2.44627	1.25112	0.80391	5	0.764552	-0.362125	1.78397	0.172253
ANXA7	3	8	0.1632	-1.30192	1.44191	0.811899	1	1.53859	-0.749839	3.12695	0.155596	0	-0.478009	-5.35257	1.6662	0.728197	1	0.638608	-1.66692	2.28367	0.523467
ANXA9	10	15	0.328828	-0.529019	1.15581	0.443145	0	-0.742152	-5.64329	1.48294	0.587718	2	0.0266481	-1.6143	1.24252	0.969671	7	1.0317	0.0597972	1.93313	0.038229
AOAH	5	10	0.0758234	-0.865197	0.926069	0.864117	0	0.237082	-4.61537	2.06133	0.871833	0	-1.01529	-5.85094	0.845587	0.378284	3	0.42093	-0.651687	1.33377	0.402705
AOC1	15	24	-0.00144368	-0.651419	0.622711	0.996421	1	0.103354	-2.12583	1.53208	0.906985	5	0.494132	-0.427453	1.27799	0.269384	7	-0.0931683	-1.03244	0.731487	0.832851
AOC2	30	41	0.097697	-0.395875	0.581249	0.694572	5	0.816955	-0.253407	1.6982	0.124833	7	0.133711	-0.736381	0.866401	0.743743	14	0.135704	-0.531412	0.748246	0.67844
AOC3	25	18	0.80853	0.184797	1.45124	0.0110605	3	1.45326	0.0649334	2.56483	0.0414744	8	1.05921	0.172377	1.86835	0.0208593	10	0.702792	-0.137266	1.49145	0.0983986
AOX1	26	42	0.0528116	-0.463398	0.552661	0.838118	3	0.346869	-0.988748	1.36558	0.568397	4	-0.441867	-1.57498	0.436908	0.350862	14	0.265932	-0.395248	0.871273	0.416263
AP1AR	5	9	-0.00720731	-1.16928	1.05645	0.989661	2	2.0181	0.248532	3.3953	0.0285937	0	-1.14145	-6.00471	0.940348	0.350805	1	-0.394545	-2.63399	1.08576	0.640453
AP1B1	2	1	0.799695	-1.27575	3.2289	0.443517	1	3.19593	0.683642	5.70821	0.0173113	0	0.878187	-4.1052	3.80994	0.619722	1	0.787612	-1.97438	3.54788	0.559702
AP1G1	0	1	-0.735591	-5.71882	2.19578	0.63474	0	1.12918	-3.85487	4.06259	0.533637	0	0.539658	-4.44385	3.47171	0.75283	0	0.336298	-4.64709	3.26807	0.841516
AP1G2	33	34	0.3906	-0.0172901	0.825081	0.0606513	7	1.18498	0.582978	1.82111	0.000319784	5	0.147139	-0.626142	0.76257	0.672385	12	0.148037	-0.50872	0.734145	0.637889
AP1M1	1	6	-0.242388	-2.51562	1.33796	0.786345	0	1.18355	-3.69957	3.37384	0.494716	1	0.806458	-1.4663	2.38744	0.417945	0	0.104461	-4.78139	2.30031	0.944815
AP1M2	3	4	0.35621	-1.19509	1.82617	0.635084	0	1.83704	-3.06406	4.1444	0.329987	1	0.738234	-1.58727	2.47417	0.471427	2	0.81716	-1.0531	2.4458	0.36105
AP1S1	2	5	-0.30333	-2.03953	1.14564	0.691274	0	0.0537792	-4.86156	2.39831	0.97213	1	0.433813	-1.86602	2.08362	0.657206	1	0.224851	-2.06188	1.85257	0.81267
AP1S2	2	0	1.47819	-1.09195	6.42152	0.283787	0					0					0
AP1S3	0	1	-1.16536	-6.14875	1.76639	0.441707	0	-0.264547	-5.24902	2.66987	0.868733	0	-0.0816041	-5.06547	2.85132	0.959901	0	0.0580162	-4.92572	2.99063	0.971811
AP2A1	4	2	0.56213	0.0823838	1.57018	0.0188263	1	1.47443	0.455051	2.83854	0.0103231	0	0.41308	-4.54121	3.02271	0.802907	1	0.608783	-0.124239	2.12085	0.0983636
AP2A2	2	4	0.0139355	-1.36453	1.24898	0.981924	0	0.519862	-4.38231	2.83977	0.747395	1	0.683743	-1.63287	2.39975	0.50009	1	0.351498	-1.27242	1.63145	0.614717
AP2B1	0	2	-0.463492	-5.2456	0.578845	0.43043	0	0.524882	-3.43657	1.5371	0.507956	0	0.125207	-2.90809	1.11855	0.838339	0	-0.143116	-4.0538	0.867258	0.812216
AP2M1	1	1	0.574678	-2.0027	3.15196	0.634211	0	2.82695	-2.15731	5.76086	0.185457	1	1.80493	-0.821015	4.4306	0.160785	0	0.641005	-4.34232	3.5726	0.710975
AP2S1	1	0	1.67846	-1.25375	6.66204	0.260212	0					1	2.89317	-0.0409639	7.87753	0.0530724	0
AP3B1	4	5	0.51342	-0.455902	1.56508	0.290749	0	0.77975	-4.11602	3.03074	0.638481	2	1.05022	-0.0102544	2.13938	0.0520124	2	0.582562	-1.15767	2.03691	0.471623
AP3B2	9	9	0.740899	-0.131926	1.66576	0.0959591	2	1.64239	-0.0569382	3.20629	0.0595957	2	0.703906	-0.963758	1.99083	0.361822	3	0.698553	-0.724673	1.91446	0.307364
AP3D1	2	3	0.603273	-1.1686	1.92097	0.447661	1	1.74293	-0.484145	3.14455	0.103719	0	0.702148	-3.7085	2.25591	0.578447	0	0.695675	-3.96079	2.30559	0.612141
AP3M1	2	7	-0.612619	-2.29668	0.717971	0.383709	1	1.91255	-0.379091	3.51795	0.0895999	1	0.193041	-2.06196	1.72407	0.833555	0	-1.29751	-6.16922	0.834846	0.286375
AP3M2	4	12	-0.799023	-2.02632	0.253104	0.140745	1	0.244963	-2.12467	1.97284	0.809013	0	-1.40649	-6.2642	0.642552	0.224721	3	-0.206037	-1.60803	0.936178	0.739838
AP3S1	0	3	-1.07231	-5.99686	1.40913	0.438331	0	1.58577	-3.38568	4.29609	0.400722	0	0.387711	-4.53308	2.82807	0.80977	0	-0.196272	-5.1249	2.3121	0.897153
AP3S2	6	6	0.592774	-0.552123	1.74572	0.303105	4	3.03939	1.67757	4.30618	8.35541e-05	0	-0.785459	-5.66207	1.37947	0.55215	2	0.564849	-1.16288	1.98877	0.480181
AP4B1	8	19	-0.475356	-1.35378	0.322224	0.24841	2	1.04905	-0.587874	2.24542	0.180105	1	-0.752671	-2.95742	0.626145	0.326307	4	-0.322384	-1.51265	0.656884	0.539724
AP4E1	12	18	0.226203	-0.536267	0.958924	0.551905	1	0.406129	-1.87086	1.92546	0.670273	5	0.728709	-0.338146	1.63454	0.166618	3	-0.0996105	-1.4413	0.945363	0.864584
AP4M1	12	12	0.275007	-0.535221	1.0845	0.501306	3	0.749925	-0.712694	1.98916	0.288924	2	-0.0251843	-1.66961	1.20081	0.971299	5	0.43042	-0.669909	1.39921	0.418653
AP4S1	5	5	0.433154	-0.873413	1.77868	0.511171	3	1.9063	0.254201	3.52142	0.0251954	0	-0.99836	-5.89129	1.26548	0.449296	2	0.329099	-1.49615	1.93153	0.699124
AP5B1	1	0	1.66159	-1.2699	6.64488	0.265065	1	3.88026	0.944511	8.86526	0.011932	0					0
AP5M1	5	6	0.478936	-0.76133	1.70948	0.438598	2	2.01508	0.0564933	3.66158	0.044461	1	0.376554	-1.93992	2.05152	0.701957	1	0.121954	-2.17832	1.76766	0.897799
AP5S1	4	4	0.696047	-0.690717	2.0934	0.314515	0	1.585	-3.30595	3.83846	0.385222	1	0.811847	-1.51472	2.56027	0.431878	3	1.35587	-0.183945	2.84591	0.0812937
AP5Z1	27	40	0.112507	-0.373698	0.585444	0.644862	3	0.327958	-0.995171	1.30743	0.582394	9	0.395307	-0.359683	1.04894	0.28495	9	-0.0796246	-0.812967	0.554748	0.815862
APAF1	13	20	0.0685706	-0.656216	0.762501	0.848681	1	0.554732	-1.6657	1.96957	0.551121	5	0.458625	-0.60183	1.3512	0.368366	4	-0.155976	-1.32461	0.790335	0.763569
APBA1	3	6	-0.250828	-1.59734	0.835603	0.662837	0	0.446335	-4.25359	2.09071	0.742873	0	-0.666797	-5.37472	0.991176	0.528781	2	0.236125	-1.31727	1.38794	0.71989
APBA3	18	16	0.77558	0.0661789	1.49996	0.0322203	3	1.41483	-0.00213403	2.55207	0.0503011	4	0.594461	-0.606015	1.59709	0.304047	7	0.74225	-0.23821	1.64096	0.131821
APBB1	4	3	0.684116	-0.804881	2.29687	0.364895	1	1.91031	-0.540137	3.85747	0.111592	0	-0.0827575	-5.00733	2.37262	0.956875	3	1.30721	-0.337318	3.04517	0.115378
APBB1IP	1	1	0.400282	-2.14032	2.94092	0.734197	0	1.45621	-3.52815	4.39036	0.436997	0	0.31598	-4.66754	3.24804	0.850717	0	-0.200949	-5.18433	2.73078	0.900495
APBB2	4	5	0.329095	-1.07472	1.66976	0.6322	0	-0.334286	-5.29678	2.25644	0.829119	1	0.643035	-1.65335	2.28506	0.518074	1	0.212453	-2.09599	1.87647	0.825518
APBB3	14	12	0.616676	-0.166774	1.41817	0.122264	0	0.154878	-4.70228	2.20177	0.916768	2	0.298321	-1.34787	1.53153	0.681213	9	0.937644	0.026682	1.82412	0.0439017
APC	9	10	-0.0952373	-0.949195	0.764746	0.824909	1	0.0873595	-1.82197	1.36429	0.902821	1	-0.280672	-2.39997	0.975247	0.704076	4	-0.263408	-1.38892	0.765282	0.615149
APC2	1	3	-0.169377	-2.75138	1.93269	0.882842	0	0.553193	-4.44324	3.57075	0.749373	0	-0.0357656	-4.97767	2.47342	0.981731	1	0.515431	-2.28429	2.82126	0.703567
APCDD1	5	2	1.22363	-0.22169	2.95471	0.0977989	1	2.16723	-0.495323	4.46393	0.102161	2	1.88314	0.00745577	3.75943	0.0491945	2	1.33249	-0.538904	3.20396	0.150961
APCDD1L	0	1	2.05132	-2.93748	4.99646	0.302213	0	3.69338	-1.33167	6.72988	0.111265	0	3.05976	-1.93847	6.02844	0.161769	0	3.16039	-1.8381	6.1297	0.152012
APCS	0	1	-0.576565	-5.55999	2.35528	0.712433	0	3.14951	-1.83877	6.09346	0.152121	0	0.686979	-4.29703	3.62027	0.692667	0	0.377001	-4.6068	3.30978	0.823324
APEH	9	15	-0.027391	-0.897167	0.794803	0.948715	0	-0.0600488	-4.91682	1.98107	0.9666	2	-0.0217033	-1.64844	1.16711	0.974776	4	0.080889	-1.12767	1.09262	0.884554
APEX1	10	18	-0.282087	-1.08761	0.460351	0.464717	0	-1.23515	-6.09917	0.824327	0.304379	0	-1.88283	-6.72969	0.0961453	0.0671388	3	-0.550875	-1.91806	0.516297	0.335615
APEX2	0	1	-0.471989	-5.45521	2.45935	0.764435	0	2.12766	-2.85671	5.06186	0.287407	0	0.60458	-4.3789	3.53655	0.725842	0	0.396491	-4.58688	3.3282	0.814625
APH1A	1	3	-0.584994	-2.97769	1.29855	0.554378	0	-0.742783	-5.73249	2.18718	0.634981	0	-0.733687	-5.67073	1.73727	0.611644	1	0.391375	-1.95811	2.22205	0.699872
APH1B	4	5	0.0937756	-1.26898	1.43573	0.888561	1	1.25271	-1.06615	2.96607	0.241794	1	0.129673	-2.18649	1.8329	0.893083	1	-0.330499	-2.6513	1.38753	0.724101
API5	2	0	2.08934	-0.422357	7.01694	0.108229	0					1	2.56402	-0.367879	7.54747	0.0844999	0
APIP	4	4	0.365603	-1.07051	1.79471	0.608337	0	1.41198	-3.49283	3.72418	0.432664	1	1.09098	-1.23656	2.81828	0.302909	3	0.620234	-0.998661	2.15882	0.436258
APLF	11	25	-0.442386	-1.10357	0.139082	0.139608	2	0.247332	-1.2363	1.17187	0.680434	5	0.0188912	-0.874922	0.715235	0.961632	3	-0.622532	-1.81874	0.202105	0.153595
APLNR	2	1	0.912973	-1.11665	3.31256	0.369727	0	1.74352	-3.24154	4.67942	0.3657	1	1.5998	-0.917772	4.11724	0.187987	0	0.353722	-4.62988	3.28599	0.833702
APLP1	2	6	-0.440823	-2.19301	1.04801	0.569069	1	1.38291	-0.937345	3.08958	0.202123	0	-0.935627	-5.82949	1.31763	0.481488	0	-1.2498	-6.1434	1.00861	0.328756
APLP2	4	7	-0.141855	-1.41911	1.02185	0.813941	1	0.890838	-1.43361	2.56249	0.390253	0	-1.13681	-6.01193	1.00584	0.36371	2	0.227318	-1.46254	1.5675	0.762822
APMAP	10	9	0.259873	-0.645973	1.17783	0.570584	1	0.509809	-1.79375	2.12916	0.605126	2	0.253471	-1.40975	1.52984	0.730333	5	0.427535	-0.744222	1.49735	0.454775
APOA1	5	4	0.777108	-0.524355	2.14182	0.23769	0	0.137202	-4.77716	2.53325	0.92971	2	1.35643	-0.429082	2.9212	0.124351	2	0.918981	-0.887651	2.53398	0.290636
APOA2	2	1	0.739038	-1.28645	3.13609	0.467439	0	1.45045	-3.53392	4.38463	0.438555	0	0.130709	-4.85284	3.06285	0.936928	2	1.58754	-0.438231	3.985	0.120132
APOA4	7	6	0.466807	-0.612777	1.57147	0.391621	1	0.73623	-1.73094	2.62301	0.509718	2	0.598418	-1.12776	2.00503	0.454636	4	0.77878	-0.529852	1.99768	0.22905
APOA5	5	12	-0.709253	-1.83887	0.29347	0.169582	1	-0.135217	-2.4282	1.45738	0.882869	1	-0.650206	-2.87918	0.795044	0.420423	3	-0.276897	-1.6813	0.868682	0.65465
APOB	25	30	0.251318	-0.293678	0.788224	0.362191	2	0.545178	-1.05517	1.66997	0.446676	5	0.00593521	-1.02357	0.843927	0.989871	10	0.15183	-0.616748	0.841416	0.683618
APOBEC1	5	6	-0.296832	-1.50944	0.878764	0.616811	0	0.294362	-4.58353	2.46657	0.848295	1	0.237229	-2.04023	1.83576	0.80121	3	-0.120532	-1.60687	1.20873	0.862019
APOBEC2	3	3	0.633449	-0.999045	2.26384	0.432585	0	1.32733	-3.65891	4.19795	0.473502	1	1.21891	-1.14028	3.06916	0.263893	2	1.04148	-0.875019	2.80783	0.265549
APOBEC3A	3	7	-0.523597	-1.9545	0.709977	0.414127	0	-0.336231	-5.23926	1.91498	0.816258	1	-0.156677	-2.41984	1.39013	0.860471	2	0.169507	-1.52838	1.5249	0.822454
APOBEC3B	1	3	-0.156878	-2.55012	1.76901	0.877588	0	0.90213	-4.03974	3.41485	0.602141	1	1.21153	-1.15477	3.07886	0.268339	0	-0.648695	-5.57982	1.85854	0.655054
APOBEC3C	5	5	0.904874	-0.387306	2.22383	0.166201	0	1.00895	-3.8751	3.2154	0.552116	1	0.770403	-1.53655	2.4502	0.44796	3	1.61605	0.0503527	3.11058	0.043628
APOBEC3F	6	17	-0.398318	-1.28392	0.366139	0.31738	0	-0.675438	-5.54142	1.30309	0.604381	3	0.0549335	-1.25803	1.03874	0.92322	1	-1.03008	-3.22531	0.298683	0.148181
APOBEC3G	6	17	-0.56273	-1.56828	0.324156	0.220496	0	-0.983023	-5.84815	1.1039	0.434324	1	-0.793251	-3.00391	0.601317	0.302869	2	-0.56486	-2.19308	0.619954	0.381357
APOBEC3H	3	1	1.27168	-0.543038	3.61143	0.171128	0	2.44109	-2.54321	5.37507	0.236086	2	2.39545	0.358268	4.80372	0.0229045	0	0.226932	-4.7564	3.15854	0.891617
APOBR	28	41	0.209209	-0.298617	0.706767	0.414946	2	-0.0419141	-1.6533	1.1016	0.950194	8	0.213049	-0.608801	0.919492	0.588126	14	0.348874	-0.303412	0.949353	0.28317
APOC1	3	1	1.64799	-0.559104	4.3563	0.15201	0	-0.161112	-5.14959	2.78324	0.920716	0	0.497531	-4.48888	3.43676	0.7711	1	1.86268	-1.59341	5.32096	0.347416
APOC3	1	1	0.233143	-2.27831	2.7446	0.840246	0	2.09004	-2.89428	5.0241	0.294263	1	1.49419	-1.0223	4.01069	0.216081	0	-0.138354	-5.12173	2.79336	0.931733
APOC4	1	0	0.825806	-2.1056	5.80906	0.591868	0					0					1	1.63067	-1.3011	6.61406	0.274438
APOD	0	4	-1.01501	-5.93291	1.36151	0.4579	0	0.594546	-4.38467	3.32799	0.729148	0	0.108719	-4.80434	2.46647	0.943985	0	0.0946715	-4.81746	2.46949	0.951122
APOE	2	1	0.783225	-1.27723	3.20035	0.449179	1	3.69774	1.17142	6.22401	0.00801089	1	2.15239	-0.534706	4.84291	0.107923	0	0.172168	-4.81127	3.10405	0.917276
APOF	0	1	-0.125839	-5.11048	2.80901	0.938019	0	1.10746	-3.88512	4.06203	0.542365	0	0.550074	-4.43673	3.49027	0.748948	0	1.37357	-3.61374	4.31505	0.460401
APOH	3	12	-0.769471	-2.14289	0.339537	0.182984	1	1.08371	-1.14673	2.53087	0.278565	0	-1.37604	-6.23264	0.666871	0.236001	1	-0.694327	-2.92052	0.746671	0.385585
APOL1	2	3	0.80854	-1.10168	2.66043	0.385504	1	3.35353	0.960268	5.29907	0.0110404	0	0.494918	-4.45961	3.06278	0.766902	1	1.40147	-1.07187	3.56137	0.232914
APOL2	4	7	0.301694	-0.983568	1.48292	0.62622	0	0.562377	-4.31258	2.71109	0.723916	2	0.862186	-0.823219	2.19516	0.277893	2	0.592051	-1.10815	1.95581	0.450262
APOL3	8	4	0.888445	-0.00950188	1.92367	0.0524453	0	-0.820801	-5.76113	1.57966	0.572427	3	1.07439	-0.202983	2.27943	0.0916087	4	1.14089	0.133828	2.21296	0.0281101
APOL4	4	4	0.18055	-1.18904	1.54921	0.789364	0	0.642967	-4.29437	3.08724	0.701294	0	-0.687529	-5.5804	1.57636	0.616179	4	1.04541	-0.348798	2.43182	0.136144
APOL5	11	9	0.603123	-0.295675	1.52022	0.186675	1	1.10847	-1.24791	2.77885	0.302453	1	-0.0748903	-2.32715	1.4329	0.932783	4	0.582071	-0.671487	1.68686	0.338681
APOLD1	2	3	0.228766	-1.62916	1.96119	0.794663	1	1.88815	-0.696301	4.04181	0.136285	0	0.189713	-4.72524	2.57419	0.903531	1	0.753844	-1.63687	2.68932	0.482383
APOM	0	2	-1.29072	-6.22333	1.23823	0.348231	0	0.845984	-4.10299	3.43941	0.624309	0	-0.199706	-5.13043	2.32257	0.895551	0	-0.290855	-5.22166	2.23173	0.846923
APOO	0	3	-1.41034	-6.32618	0.997742	0.284832	0	0.982628	-3.95264	3.51376	0.572231	0	-0.209944	-5.13089	2.22574	0.888926	0	-0.559915	-5.47535	1.84028	0.696548
APOOL	2	2	0.112616	-1.82243	2.03186	0.903738	0	1.96371	-2.96908	4.49443	0.309794	0	0.202155	-4.72789	2.72185	0.89875	1	0.3351	-2.18868	2.49087	0.768811
APP	2	3	0.319882	-1.50437	1.99806	0.709169	0	1.05674	-3.84931	3.41083	0.540678	1	1.02425	-1.35298	2.90031	0.344881	1	0.754413	-1.63395	2.66414	0.480907
APPBP2	2	1	0.743137	-1.29393	3.14743	0.46768	0	1.97862	-3.00549	4.91215	0.315526	0	0.429303	-4.55412	3.36114	0.800192	2	1.62826	-0.404388	4.0307	0.112463
APPL1	6	14	-0.468791	-1.44633	0.375151	0.285625	1	0.433777	-1.87319	1.85276	0.65219	0	-1.6904	-6.53297	0.244849	0.104176	3	-0.149829	-1.48443	0.863884	0.792748
APPL2	15	27	-0.136497	-0.798812	0.49155	0.674441	0	-1.29337	-6.14788	0.730375	0.268767	6	0.354629	-0.601336	1.16187	0.439038	7	-0.0743012	-0.976825	0.707893	0.859964
APRT	13	10	0.640288	-0.199272	1.51215	0.134734	0	-0.417367	-5.32059	1.8363	0.770781	3	0.769338	-0.63194	1.93189	0.254554	5	0.571914	-0.599508	1.63232	0.319977
APTX	7	8	0.332466	-0.708095	1.3624	0.522798	2	1.34434	-0.441829	2.78139	0.126564	1	0.015011	-2.23758	1.53727	0.986671	2	0.233906	-1.45408	1.5679	0.755824
AQP10	1	0	1.86492	-1.06738	6.84853	0.209542	0					1	3.35293	0.418458	8.33742	0.0268119	0
AQP11	6	7	0.0558655	-0.879283	0.874733	0.893168	1	0.83019	-1.38473	1.8119	0.310736	0	-0.382886	-5.43075	0.87011	0.684659	3	0.246548	-0.899117	1.13075	0.604705
AQP12B	10	7	0.734511	-0.210485	1.72892	0.127275	2	1.6917	-0.0318188	3.08859	0.0537052	4	1.21322	-0.0691191	2.37916	0.0624166	4	0.577864	-0.695213	1.73624	0.351779
AQP2	1	5	-0.398169	-2.80178	1.39325	0.686961	0	-0.0442154	-5.03194	2.7841	0.978422	1	0.780761	-1.58577	2.52967	0.458308	0	-0.577919	-5.5359	1.96858	0.701283
AQP3	3	10	-0.710365	-2.13901	0.495292	0.257377	0	-0.170569	-5.05716	2.02447	0.906694	1	-0.00241725	-2.24163	1.47667	0.997818	2	-0.296282	-2.01743	1.0668	0.689389
AQP4	1	3	-0.579109	-2.99624	1.3501	0.567243	0	1.3879	-3.5267	3.76678	0.441289	0	0.136688	-4.76908	2.4875	0.929444	1	0.109893	-2.36975	2.15377	0.920003
AQP5	4	7	-0.0314381	-1.30594	1.12747	0.958427	0	-0.28113	-5.21009	2.07769	0.851125	2	0.706802	-0.983421	2.04709	0.368483	2	0.211229	-1.47674	1.54761	0.778472
AQP6	5	15	-0.510023	-1.61899	0.462951	0.313724	0	-1.1041	-5.98361	1.04722	0.382842	3	0.369934	-1.00298	1.46616	0.559389	1	-1.12936	-3.36197	0.315263	0.139173
AQP7	7	6	0.893764	-0.215215	2.03957	0.112742	0	1.48474	-3.4062	3.70689	0.41047	1	0.665927	-1.62093	2.28364	0.501463	4	1.27953	-0.0420629	2.53524	0.0571404
AQP8	1	5	-0.757656	-3.05701	0.918683	0.394828	1	1.95182	-0.403152	3.74717	0.0923974	0	-0.568554	-5.45901	1.67839	0.682042	0	-0.941092	-5.82741	1.29081	0.474324
AQP9	2	5	-0.289688	-2.02825	1.16025	0.705008	0	0.401716	-4.52754	2.79036	0.804326	0	-0.899775	-5.78521	1.31008	0.494831	2	0.667475	-1.07142	2.12092	0.411984
AQR	1	3	-0.407494	-2.76903	1.43776	0.675863	0	0.989309	-3.95282	3.49202	0.571251	0	-0.151782	-5.05548	2.19053	0.918699	0	-0.354756	-5.2617	2.0033	0.807469
AR	0	2	-0.886449	-5.86783	1.948	0.562403	0	1.56941	-3.41354	4.41732	0.407156	0	0.287693	-4.68944	3.06852	0.862868	0	0.0677995	-4.91813	2.98489	0.967175
ARAF	1	5	-0.88242	-3.1757	0.75599	0.31071	0	0.853597	-4.05866	3.15935	0.613687	0	-0.584496	-5.46393	1.60202	0.668474	1	0.00329112	-2.27786	1.62157	0.997161
ARAP1	4	13	-0.574993	-1.79647	0.461139	0.288271	1	0.612734	-1.65477	2.1393	0.527629	1	-0.196621	-2.41941	1.23226	0.816479	2	-0.351487	-2.01841	0.904663	0.611947
ARAP2	17	27	0.179217	-0.464243	0.800469	0.578107	1	-0.129208	-2.40076	1.33942	0.8842	5	0.24734	-0.799656	1.11273	0.614385	6	0.00425028	-0.96524	0.831856	0.992484
ARAP3	9	13	0.00474008	-0.878857	0.85432	0.99133	2	1.27483	-0.419149	2.57642	0.124618	0	-1.61733	-6.47401	0.425463	0.147363	4	0.206372	-1.01441	1.24637	0.718191
ARCN1	1	0	1.28669	-1.64474	6.26994	0.393304	0					0					1	2.41413	-0.517805	7.3976	0.103801
AREG	2	4	-0.586539	-2.2383	0.667956	0.363539	1	0.218504	-1.95362	1.60122	0.789043	1	0.262	-1.55579	1.62874	0.715965	0	-0.448075	-4.47552	1.0457	0.606582
AREL1	6	5	0.87692	-0.328811	2.12462	0.151503	0	1.28792	-3.61261	3.55496	0.466818	3	1.60029	0.0820981	2.98968	0.0398774	1	0.671102	-1.6461	2.38255	0.507773
ARF1	0	1	-0.532163	-5.5157	2.39995	0.734483	0	2.79957	-2.18943	5.7453	0.18917	0	0.893303	-4.09098	3.82726	0.614396	0	0.369322	-4.61468	3.30258	0.826769
ARF5	0	1	-1.05349	-6.0371	1.8788	0.489038	0	1.62194	-3.36398	4.55998	0.394631	0	1.10136	-3.88383	4.03758	0.542895	0	-0.070516	-5.05461	2.86298	0.965383
ARF6	0	1	-1.06025	-6.04354	1.87125	0.485981	0	0.621071	-4.36352	3.55578	0.719274	0	0.395472	-4.58822	3.32797	0.815113	0	-0.253565	-5.2371	2.67855	0.874144
ARFGAP1	4	1	1.45238	-0.254722	3.7652	0.0975841	0	0.745818	-4.24886	3.70563	0.671481	1	1.4836	-1.06508	4.03458	0.22606	1	2.08424	-0.447576	4.61662	0.0971185
ARFGAP2	4	2	1.30771	-0.224973	3.07325	0.0939113	0	1.74307	-3.23997	4.58166	0.365431	2	1.84747	-0.0403894	3.73637	0.0545602	2	1.54006	-0.367403	3.441	0.106876
ARFGAP3	9	12	0.4219	-0.485913	1.30271	0.353573	2	1.51662	-0.221482	2.8652	0.0811485	3	0.644552	-0.733153	1.76354	0.32473	3	0.510365	-0.874616	1.64468	0.432911
ARFGEF1	3	3	0.239637	-1.0283	1.15952	0.637433	0	0.718688	-3.19329	1.73937	0.411076	0	0.143826	-4.14867	1.18321	0.846631	2	0.72886	-0.65411	1.66719	0.22289
ARFGEF2	6	5	0.724746	-0.493203	1.98707	0.240135	0	1.00653	-3.91323	3.37002	0.560521	3	1.60086	0.0967735	2.98653	0.038197	1	-0.207727	-2.61011	1.61671	0.836351
ARFGEF3	6	8	0.288185	-0.854269	1.39472	0.611179	1	1.45829	-0.878142	3.11088	0.184615	4	1.2021	-0.0933603	2.37812	0.0672249	0	-1.77252	-6.69468	0.554579	0.158669
ARFIP1	3	5	-0.140556	-1.6517	1.24333	0.843547	0	1.3749	-3.52625	3.6406	0.442088	1	0.480951	-1.81067	2.12319	0.622417	2	0.404961	-1.37889	1.89813	0.622695
ARFRP1	1	5	-1.06149	-3.40375	0.64225	0.237413	0	0.373208	-4.554	2.77137	0.817125	0	-0.520756	-5.39959	1.66188	0.705059	1	-0.446958	-2.91382	1.372	0.661126
ARG1	2	10	-0.526793	-2.239	0.581462	0.432029	0	0.718887	-3.45856	1.66524	0.451035	1	0.243913	-1.8492	1.15616	0.725935	1	-0.0322123	-2.34869	1.10623	0.97054
ARG2	4	6	-0.0378012	-1.33904	1.17417	0.951576	0	0.980863	-3.89896	3.15864	0.560934	0	-0.759542	-5.63168	1.38173	0.564163	3	0.536919	-0.95371	1.85537	0.452608
ARGFX	1	4	-0.322031	-2.632	1.38523	0.728767	0	1.716	-3.18733	4.01531	0.356714	0	-0.215188	-5.10622	2.03991	0.882418	0	-0.566171	-5.47633	1.75918	0.690313
ARGLU1	0	2	-1.41236	-6.34095	1.10274	0.29761	0	0.564371	-4.36333	3.07648	0.732695	0	-0.352347	-5.28195	2.16615	0.813702	0	-0.345316	-5.27288	2.16637	0.817129
ARHGAP1	1	0	1.63266	-1.29866	6.61588	0.273745	0					0					1	2.63143	-0.300282	7.6148	0.0768886
ARHGAP10	16	20	0.17843	-0.505393	0.849563	0.603945	2	0.586937	-1.11174	1.85058	0.449395	0	-1.88887	-6.73622	0.101556	0.0678454	10	0.554162	-0.267369	1.32024	0.179083
ARHGAP11A	9	15	-0.114288	-0.974862	0.695787	0.785079	1	0.622107	-1.65379	2.13098	0.523273	5	0.679758	-0.405501	1.61665	0.203155	3	-0.290359	-1.65737	0.791127	0.622642
ARHGAP12	3	6	-0.588517	-2.07824	0.757433	0.393047	0	-0.537102	-5.47574	1.91873	0.71593	0	-0.87577	-5.76718	1.35545	0.511235	3	0.225785	-1.33595	1.6422	0.762395
ARHGAP15	11	17	0.106314	-0.682419	0.858267	0.785245	1	0.609428	-1.65521	2.08664	0.527722	3	0.242397	-1.10076	1.29024	0.689675	6	0.296361	-0.707021	1.17695	0.539534
ARHGAP17	4	7	0.37927	-0.842525	1.46942	0.52493	1	1.27893	-1.01832	2.91071	0.227801	0	-1.26126	-6.13372	0.875577	0.303334	2	0.221758	-1.48084	1.57516	0.770593
ARHGAP18	10	6	0.770945	-0.157842	1.83592	0.10584	1	1.54934	-0.784352	3.24416	0.161939	0	-0.801756	-5.68043	1.37598	0.544334	4	0.863197	-0.242414	2.05105	0.122335
ARHGAP19	23	22	0.320804	-0.289328	0.93452	0.301316	0	-1.20115	-6.05628	0.828748	0.312887	6	0.521129	-0.452809	1.35879	0.273612	13	0.587243	-0.160844	1.29947	0.120904
ARHGAP20	2	2	0.454128	-1.45703	2.35683	0.622562	0	2.10158	-2.83284	4.63696	0.284204	1	1.21356	-1.18073	3.23518	0.275456	1	0.715637	-1.71133	2.7768	0.513901
ARHGAP21	5	5	0.24082	-0.263826	1.52681	0.379198	0	0.384402	-4.53626	2.73154	0.811025	2	0.374051	-0.117488	1.8159	0.133124	2	0.741574	-0.980503	2.17273	0.35904
ARHGAP22	4	7	-0.168053	-1.44262	0.992165	0.779596	2	1.74753	-0.00602432	3.16468	0.0506753	0	-0.922145	-5.79249	1.20281	0.471864	2	0.139255	-1.54965	1.47623	0.852089
ARHGAP23	4	1	1.32306	-0.450329	3.6876	0.149507	2	2.39348	-0.457195	6.01368	0.11236	0	1.36579	-3.61781	4.29806	0.461877	2	1.59376	-0.647207	4.12211	0.159646
ARHGAP24	3	5	0.0853582	-1.39799	1.43441	0.902911	0	1.44398	-3.44604	3.68187	0.421051	2	1.08162	-0.646842	2.52026	0.194976	1	0.242505	-2.03989	1.86234	0.797919
ARHGAP25	3	2	0.885783	-0.807354	2.72189	0.297906	0	0.775118	-4.21481	3.78133	0.65961	1	1.32605	-1.09344	3.37738	0.243131	1	0.676332	-1.82464	2.84063	0.554629
ARHGAP26	4	2	0.375341	-1.15794	2.14433	0.635489	0	1.8652	-3.06465	4.38536	0.329174	0	0.018253	-4.93393	2.62833	0.990824	3	0.758733	-0.938276	2.61323	0.375074
ARHGAP27	6	3	0.88774	-0.101112	2.10898	0.0786804	0	0.907988	-3.18533	2.40994	0.458268	1	0.598702	-1.37031	1.92897	0.453531	4	1.16014	0.13502	2.33149	0.0278548
ARHGAP28	5	11	-0.29073	-1.37742	0.63248	0.553322	2	1.47677	0.00188816	2.58823	0.0497698	1	-0.263876	-2.46724	1.07899	0.745498	1	-0.579096	-2.77884	0.756311	0.451659
ARHGAP29	4	4	0.513588	-0.913149	1.95679	0.471127	0	1.13338	-3.79446	3.5634	0.520124	1	0.932245	-1.38812	2.65463	0.369881	0	-0.292289	-5.19451	2.02929	0.841178
ARHGAP30	3	6	-0.228968	-1.68183	1.05151	0.731528	0	0.586238	-4.29577	2.77463	0.714904	0	-0.93642	-5.80997	1.21117	0.466774	1	-0.086142	-2.35165	1.4793	0.923866
ARHGAP31	4	6	-0.0584084	-1.23952	0.996598	0.913863	1	1.13644	-0.603414	2.58777	0.158023	2	0.594496	-0.89073	1.79459	0.37335	0	-1.10867	-5.94114	0.681046	0.298724
ARHGAP32	5	8	0.172123	-1.00473	1.27647	0.76365	0	0.400364	-4.47118	2.52701	0.796606	1	0.197501	-2.0575	1.72539	0.829827	3	0.641309	-0.797271	1.88279	0.352774
ARHGAP33	4	9	0.0412959	-1.00751	1.0598	0.935337	0	0.459795	-4.4157	2.59906	0.7697	3	0.859587	-0.274853	1.9668	0.129527	1	-0.178237	-2.42997	1.33947	0.839259
ARHGAP35	4	5	0.285982	-1.07216	1.59344	0.667189	0	0.457518	-4.44545	2.76105	0.775202	2	0.926649	-0.8264	2.38937	0.268185	1	-0.313116	-2.61925	1.36202	0.734351
ARHGAP36	0	1	-0.621842	-5.60504	2.30944	0.69005	0	2.34225	-2.64188	5.27586	0.251162	0	0.582912	-4.4005	3.51472	0.734763	0	0.139289	-4.84403	3.07086	0.932836
ARHGAP39	5	5	0.496867	-0.810945	1.86384	0.4523	0	1.04812	-3.84441	3.30956	0.540635	1	0.574543	-1.75426	2.32039	0.570657	4	1.05782	-0.359536	2.50862	0.139181
ARHGAP4	1	4	-0.780889	-3.08768	0.918558	0.384715	0	0.534666	-4.40799	3.0035	0.747704	1	0.386978	-1.9199	2.08581	0.693096	0	-0.828606	-5.71921	1.42556	0.53729
ARHGAP44	0	5	-2.0525	-6.93554	0.148757	0.071938	0	-0.0368709	-4.94855	2.3338	0.980641	0	-0.715524	-5.60199	1.49728	0.596775	0	-1.11927	-5.99987	1.07138	0.378513
ARHGAP45	3	1	1.05811	-0.781169	3.41346	0.263784	1	3.23105	0.712104	5.75036	0.0165666	0	0.61434	-4.36908	3.54616	0.721834	1	0.808796	-1.7362	3.35353	0.49753
ARHGAP5	3	2	1.02618	-0.789488	3.12972	0.269282	0	2.37413	-2.59082	5.05644	0.243497	0	1.06192	-3.90502	3.75723	0.551948	1	0.827012	-1.80699	3.4919	0.509731
ARHGAP6	2	2	0.0869651	-1.82809	2.01677	0.925297	0	1.39445	-3.56555	4.04293	0.448834	0	-0.130537	-5.07503	2.44416	0.932979	2	1.04838	-0.858758	2.95904	0.262915
ARHGAP8	15	13	0.777237	-0.0262533	1.60167	0.0579433	0	-0.785558	-5.68792	1.49809	0.566678	5	1.24169	0.112186	2.2457	0.032673	8	1.0255	0.0491737	1.95948	0.0399812
ARHGAP9	11	27	-0.340966	-1.09721	0.355887	0.344711	2	0.0226687	-1.66621	1.30689	0.975355	1	-1.08159	-3.2786	0.272767	0.132845	6	-0.00011144	-0.96935	0.8257	0.999803
ARHGDIA	3	0	2.07987	-0.302536	6.9947	0.093373	0					0					2	3.04969	0.197601	8.03639	0.0356727
ARHGDIB	3	3	0.513631	-1.14874	2.21848	0.535716	1	1.72322	-0.727539	3.74647	0.14596	1	1.29119	-1.08845	3.16119	0.244176	1	0.23463	-2.20344	2.28654	0.827271
ARHGDIG	0	4	-1.64881	-6.55351	0.656586	0.186738	0	0.837823	-4.11545	3.36997	0.628147	0	-0.515766	-5.42226	1.79981	0.71722	0	-0.731209	-5.6301	1.55634	0.59474
ARHGEF1	3	3	0.0764846	-1.27738	1.30253	0.900186	1	1.47045	-0.884511	2.88674	0.174557	0	0.0120527	-3.87821	1.49885	0.989804	2	0.590119	-0.921305	1.87657	0.386059
ARHGEF10	17	27	-0.0548992	-0.690956	0.556595	0.861869	3	0.417333	-1.03333	1.60424	0.540596	1	-1.19691	-3.39691	0.163542	0.092277	5	-0.400055	-1.46224	0.480415	0.393329
ARHGEF10L	5	12	-0.358553	-1.47245	0.631551	0.487285	3	1.47751	-0.0178218	2.75014	0.0524885	0	-1.47287	-6.32828	0.56458	0.19628	1	-0.686332	-2.91254	0.753027	0.391286
ARHGEF11	2	6	-0.21501	-1.69935	0.697819	0.664951	0	0.514853	-2.76286	1.51774	0.486218	0	-0.0499602	-4.40108	1.00523	0.944824	1	0.0934695	-1.65729	1.04188	0.865106
ARHGEF12	3	5	0.423352	-1.10662	1.50006	0.542302	0	1.24549	-2.69194	2.5868	0.329168	0	0.403752	-4.30388	1.90178	0.760253	2	0.962622	-0.722368	2.05842	0.220852
ARHGEF15	6	20	-0.701337	-1.69959	0.165305	0.116113	1	0.364701	-1.95593	1.89769	0.707189	2	-0.379316	-2.0016	0.789388	0.561107	2	-0.798034	-2.42071	0.37245	0.199655
ARHGEF16	12	20	-0.218889	-0.973179	0.499657	0.553906	2	0.029961	-1.6536	1.308	0.96728	2	-0.582789	-2.20098	0.58159	0.358339	6	-0.0685776	-1.0619	0.796229	0.882522
ARHGEF17	6	7	0.0111565	-1.1091	1.10503	0.983921	1	1.26035	-1.1232	2.96195	0.253878	0	-0.951011	-5.81785	1.15811	0.453664	3	0.301979	-1.17979	1.58273	0.66493
ARHGEF18	4	2	1.10682	-0.428447	2.8756	0.15707	0	1.74542	-3.21956	4.42001	0.361479	2	1.56226	-0.323324	3.44665	0.0984632	0	-0.594418	-5.54998	2.0315	0.692529
ARHGEF19	14	22	0.0383083	-0.661108	0.708236	0.912048	1	0.0574168	-2.21463	1.55837	0.949818	4	0.198264	-0.962618	1.13041	0.70968	7	0.23553	-0.687955	1.04704	0.596243
ARHGEF2	1	1	0.644818	-1.8691	3.15868	0.580482	0	2.12798	-2.85621	5.06173	0.287321	1	1.96306	-0.555757	4.48168	0.113679	0	0.432445	-4.5509	3.36408	0.798807
ARHGEF25	7	8	0.328374	-0.53865	1.28872	0.463418	0	0.438173	-4.44122	2.5945	0.780207	1	0.110625	-2.14191	1.63295	0.903032	6	0.825549	-0.153748	1.90436	0.100518
ARHGEF26	15	15	0.545343	-0.184358	1.27596	0.141396	1	0.899313	-1.32775	2.33122	0.356837	5	0.780129	-0.302383	1.71445	0.146656	8	1.02241	0.117228	1.86388	0.0280594
ARHGEF28	15	34	-0.35358	-0.996694	0.246698	0.253039	0	-1.93957	-6.82435	0.20375	0.0850307	2	-0.86479	-2.45805	0.243815	0.139449	7	-0.15105	-1.04061	0.606154	0.711385
ARHGEF3	7	8	0.507507	-0.568325	1.58386	0.348855	1	1.07876	-1.23416	2.72384	0.303389	1	0.234178	-2.05337	1.82646	0.804846	5	1.04761	-0.178657	2.23086	0.0913766
ARHGEF33	3	12	-0.66709	-2.03501	0.391558	0.233572	0	0.438775	-4.36558	2.20913	0.766405	1	-0.0758502	-2.24688	1.21071	0.924871	1	-0.853716	-3.10859	0.585101	0.284005
ARHGEF37	14	19	0.311641	-0.242534	0.923274	0.265358	1	0.243299	-1.75849	1.47723	0.748147	3	0.391159	-0.328872	1.05253	0.247007	7	0.397719	-0.5212	1.22601	0.374687
ARHGEF38	11	10	0.356501	-0.513796	1.24098	0.41914	1	0.862554	-1.42964	2.44502	0.394388	5	1.04834	-0.102358	2.09887	0.0721743	5	0.352985	-0.795555	1.40092	0.527037
ARHGEF39	5	10	-0.0933817	-1.23414	0.942295	0.863105	0	-0.556598	-5.44529	1.65232	0.687682	2	0.508284	-1.15262	1.77355	0.499267	2	-0.0381722	-1.72098	1.25786	0.958142
ARHGEF4	5	10	-0.535825	-1.67451	0.434448	0.302792	1	0.603856	-1.51709	1.59557	0.452532	2	0.136339	-1.51794	1.13412	0.840359	1	-1.23896	-3.50828	0.308687	0.126296
ARHGEF40	18	22	0.277994	-0.376302	0.922076	0.400292	1	-0.0799977	-2.60481	1.62148	0.939949	5	0.490113	-0.566334	1.37445	0.335655	9	0.377956	-0.468713	1.15153	0.366304
ARHGEF6	1	3	0.16174	-2.26298	2.16028	0.879195	0	2.00602	-2.96193	4.65152	0.307415	0	0.210014	-4.74068	2.75186	0.896571	1	1.12178	-1.3035	3.14233	0.318362
ARHGEF7	1	3	-0.296094	-2.69708	1.58963	0.768762	0	1.51222	-3.43834	4.0464	0.415221	0	0.138958	-4.76298	2.47476	0.928069	1	0.41327	-2.04783	2.3573	0.704746
ARHGEF9	2	0	2.3534	-0.23109	7.30011	0.076308	1	5.06868	2.13445	10.0531	0.00181863	0					1	2.14772	-0.784067	7.13113	0.14751
ARID1A	0	1	-0.463798	-5.44706	2.46763	0.768541	0	2.46993	-2.51495	5.40535	0.231932	0	0.763957	-4.21963	3.69619	0.662532	0	0.348	-4.63545	3.27989	0.836254
ARID1B	3	1	1.25319	-0.656006	3.6389	0.20006	1	3.92704	1.37457	6.47995	0.00582485	0	1.13015	-3.85334	4.06216	0.533214	1	0.679515	-2.05028	3.40874	0.607754
ARID2	0	5	-2.30524	-7.19405	-0.0709139	0.0418147	0	1.10153	-3.80702	3.40913	0.526265	0	-0.368478	-5.25711	1.8569	0.795388	0	-1.80362	-6.69997	0.467384	0.136343
ARID3A	1	0	0.648433	-2.28376	5.632	0.677111	0					0					1	1.33057	-1.6022	6.31438	0.37686
ARID3B	2	4	-0.236152	-1.88295	1.00305	0.719779	0	0.573118	-3.15566	2.06426	0.585416	2	0.710331	-0.725845	2.05305	0.289573	0	-0.88373	-5.9053	1.10147	0.509182
ARID3C	10	13	0.15212	-0.700456	0.978148	0.720001	1	0.211259	-2.14993	1.86099	0.831897	4	0.64437	-0.567549	1.66577	0.272496	3	-0.123029	-1.49607	0.980447	0.839183
ARID4A	8	4	1.03132	-0.122067	2.32096	0.0801116	1	2.75601	0.264755	4.74867	0.0333453	3	1.60607	0.0485574	3.08839	0.0438465	2	0.734182	-1.12206	2.34537	0.405436
ARID4B	1	0	1.92193	-1.00938	6.90514	0.195477	0					1	2.95454	0.0226082	7.93801	0.0483748	0
ARID5A	1	1	0.334064	-2.25199	2.91986	0.782454	1	2.54982	-0.417607	5.51456	0.0901003	0	1.12519	-3.85826	4.05711	0.534805	0	0.379966	-4.60335	3.31154	0.821949
ARID5B	1	1	0.927524	-1.61809	3.47325	0.438413	0	2.58285	-2.40086	5.51541	0.215949	0	0.662401	-4.32082	3.59373	0.702339	1	1.57748	-0.949982	4.10509	0.195691
ARIH2	1	1	0.173328	-2.38195	2.72854	0.883837	0	2.30875	-2.67555	5.24276	0.25652	1	1.51745	-1.04326	4.07798	0.218887	0	0.298506	-4.68483	3.23012	0.858647
ARL1	1	4	-0.176096	-2.55762	1.65601	0.859942	0	1.17865	-3.7509	3.60636	0.506107	0	-0.345185	-5.27781	2.09217	0.817539	1	0.812953	-1.59348	2.71258	0.454277
ARL10	2	6	-0.620111	-2.35937	0.632185	0.362795	0	0.0175136	-4.95017	1.95509	0.990913	1	0.164666	-1.97499	1.4575	0.839091	1	-0.522224	-2.90716	0.95345	0.551746
ARL13A	1	2	-0.189216	-2.59147	1.84167	0.854721	0	2.07253	-2.87422	4.65798	0.291424	1	1.07184	-1.32343	3.09465	0.330732	0	-0.160783	-5.0883	2.35082	0.915931
ARL13B	8	11	-0.209024	-1.17607	0.724347	0.661096	1	0.71926	-1.54878	2.25292	0.463993	1	-0.333146	-2.5685	1.12939	0.693553	4	-0.235229	-1.52073	0.90467	0.694722
ARL14	5	10	-0.303854	-1.45165	0.74722	0.575967	1	0.10195	-2.22584	1.78834	0.916305	3	0.483327	-0.931606	1.66832	0.468765	1	-0.668106	-2.93156	0.857285	0.427518
ARL14EP	1	5	-0.550108	-2.83588	1.07829	0.534557	0	1.54022	-3.35052	3.77872	0.396268	0	-0.359186	-5.24323	1.84972	0.799719	1	0.337618	-1.94651	1.96206	0.724369
ARL14EPL	1	2	0.272643	-2.12382	2.2965	0.795055	0	1.47909	-3.49822	4.20902	0.429304	1	1.49313	-0.928041	3.54568	0.194434	0	0.301481	-4.63983	2.86444	0.852388
ARL15	2	2	0.453961	-1.42985	2.33757	0.617185	0	2.11438	-2.82277	4.65985	0.282337	0	0.247579	-4.68249	2.76777	0.876793	1	0.77398	-1.63126	2.81005	0.476168
ARL16	4	5	0.567799	-0.730631	1.68447	0.363855	2	1.53052	-0.643363	2.9458	0.154378	0	0.138261	-4.68746	1.92037	0.921745	2	1.23477	-0.36965	2.42981	0.114198
ARL3	2	1	0.803612	-1.29925	3.24373	0.446928	0	0.258147	-4.72674	3.19362	0.877289	1	1.35659	-1.21042	3.9233	0.269798	0	-0.633303	-5.61687	2.29888	0.684519
ARL4C	0	2	-1.08474	-6.01676	1.4422	0.437793	0	2.01869	-2.94031	4.6624	0.303499	0	0.28047	-4.64661	2.79055	0.860784	0	-0.360317	-5.29049	2.16025	0.809521
ARL5A	0	3	-1.55277	-6.47417	0.866284	0.236223	0	-0.0309514	-5.01709	2.83537	0.984889	0	-0.433176	-5.35404	1.97629	0.767298	0	-0.483916	-5.39559	1.898	0.737129
ARL5B	1	1	0.307469	-2.23014	2.8446	0.793602	0	-0.639196	-5.62516	2.29891	0.68228	0	0.836463	-4.15114	3.77866	0.635871	1	1.77119	-0.746554	4.28846	0.14877
ARL5C	5	4	0.481549	-0.807172	1.81756	0.457555	0	1.33867	-3.56452	3.66203	0.452798	2	1.01933	-0.748506	2.55364	0.231864	1	-0.0702381	-2.49219	1.75748	0.945316
ARL6	2	4	0.520324	-1.30426	2.14216	0.546177	0	1.69063	-3.2108	4.01652	0.36219	1	1.2431	-1.11073	3.03016	0.253805	0	-0.411684	-5.32068	1.93803	0.776192
ARL6IP1	1	1	0.997259	-1.51374	3.50826	0.397263	1	4.44935	1.89791	7.00176	0.00252513	0	0.911213	-4.07276	3.8444	0.607878	0	0.541173	-4.44252	3.47368	0.75222
ARL6IP4	6	10	0.0461671	-1.0095	1.03103	0.928083	0	0.774537	-4.08951	2.85961	0.63398	0	-1.13774	-5.99763	0.927009	0.349565	5	0.910776	-0.225368	1.94165	0.110408
ARL6IP5	3	1	1.38166	-0.45628	3.74019	0.141828	0	0.638346	-4.34609	3.57267	0.712232	2	2.13932	0.113616	4.53718	0.0392278	0	0.506201	-4.47735	3.43835	0.767001
ARL6IP6	3	5	-0.0487908	-1.56368	1.33977	0.945679	1	1.32675	-1.14123	3.25919	0.253202	0	-0.631648	-5.51799	1.58624	0.644342	1	-0.293528	-2.6799	1.47191	0.764728
ARL8B	1	2	0.628663	-1.80046	2.71413	0.565759	0	1.76161	-3.18304	4.33023	0.354084	1	1.82147	-0.609119	3.9001	0.123983	0	0.446924	-4.52818	3.20843	0.791187
ARL9	5	7	-0.0170697	-1.20204	1.10462	0.976309	1	1.36284	-0.924186	2.95185	0.200017	0	-1.04197	-5.91339	1.08628	0.40876	3	0.376965	-1.08936	1.63825	0.585479
ARMC1	2	0	2.32885	-0.180875	7.25583	0.0704808	0					2	3.40671	0.891577	8.33537	0.00741328	0
ARMC10	1	5	-0.912629	-3.21792	0.747322	0.299854	1	1.07154	-1.3507	3.0209	0.337859	0	-0.762856	-5.65451	1.46939	0.572893	0	-0.917917	-5.79656	1.26426	0.480794
ARMC12	3	10	-0.245049	-1.67726	0.974292	0.704996	0	0.23174	-4.68081	2.50936	0.882475	2	0.552242	-1.14914	1.89206	0.479461	1	-0.149321	-2.40072	1.36668	0.865418
ARMC2	12	28	-0.3933	-1.0555	0.220923	0.213011	1	0.215586	-1.28665	1.25524	0.730873	2	-0.619729	-2.20412	0.463865	0.296935	4	-0.721222	-1.88652	0.195341	0.131545
ARMC3	16	20	0.248552	-0.403149	0.886594	0.447651	3	0.97287	-0.285892	1.98002	0.115485	3	0.0496808	-1.24938	1.01376	0.929417	5	0.074484	-0.950879	0.918717	0.873654
ARMC5	8	6	0.655921	-0.25661	1.77966	0.174363	0	-0.367475	-5.27884	1.96564	0.800949	4	1.05196	0.05822	2.37766	0.0371166	2	0.112936	-1.66021	1.58683	0.88797
ARMC6	12	10	0.353997	-0.511636	1.24548	0.422248	0	-0.730721	-5.62727	1.49884	0.59248	0	-1.36806	-6.22935	0.703295	0.244773	9	0.808078	-0.174117	1.78873	0.105453
ARMC7	5	6	0.129674	-0.235433	0.913547	0.492147	0	0.463267	-3.22696	1.94271	0.648867	1	0.1141	-1.89762	1.38016	0.878432	3	0.199181	-0.16914	1.18483	0.291632
ARMC8	4	1	1.68965	-0.0139817	3.99943	0.0519778	1	3.92489	1.27887	6.58627	0.00688583	0	0.822823	-4.16314	3.76094	0.640652	1	1.46751	-1.04892	3.98436	0.223765
ARMC9	11	24	-0.267659	-1.02632	0.435312	0.46275	0	-0.748125	-5.60425	1.27464	0.55991	1	-1.0374	-3.24024	0.330134	0.156237	6	0.0540744	-0.917646	0.886943	0.905381
ARMCX4	0	1	-0.669276	-5.65243	2.2619	0.666819	0	1.77971	-3.20401	4.71228	0.357292	0	0.723697	-4.25961	3.65526	0.678084	0	0.159477	-4.82376	3.09085	0.923259
ARMH1	4	15	-0.569391	-1.7642	0.426495	0.27526	1	0.820553	-1.4662	2.33191	0.412876	1	-0.326531	-2.54063	1.07933	0.692013	2	-0.191304	-1.81851	0.998512	0.776408
ARMH3	6	6	0.423414	-0.709267	1.55307	0.454541	0	0.247153	-4.66229	2.52375	0.874644	4	1.36201	0.0711797	2.56251	0.0395735	2	0.471719	-1.24461	1.86502	0.54852
ARMH4	17	25	0.0313203	-0.624925	0.667829	0.923886	1	-0.0918853	-2.32034	1.33322	0.915082	4	-0.00147305	-1.16245	0.928053	0.997743	9	0.307693	-0.53581	1.06949	0.456979
ARMS2	3	0	2.3188	-0.0261007	7.22327	0.0529843	0					0					1	2.31829	-0.613272	7.3016	0.118003
ARMT1	3	9	-0.593884	-2.03243	0.622735	0.350464	0	-0.378441	-5.28272	1.89528	0.793076	1	-0.0093436	-2.26303	1.50393	0.991678	2	-0.151118	-1.88488	1.20442	0.840475
ARNT	0	1	-0.461407	-5.44458	2.46981	0.76972	0	2.73049	-2.25345	5.6636	0.196929	0	1.07097	-3.91243	4.00275	0.552555	0	0.164833	-4.81845	3.09631	0.920729
ARNT2	2	3	0.0950187	-1.71973	1.76007	0.910501	0	-0.313449	-5.29825	2.51219	0.844197	1	0.989278	-1.36101	2.81691	0.352762	1	0.496713	-1.84891	2.31859	0.626372
ARPC1B	1	0	1.14173	-1.78955	6.12492	0.451396	0					0					0
ARPC2	0	1	-0.271203	-5.25442	2.66011	0.865255	0	1.86741	-3.11677	4.80112	0.338303	0	1.02465	-3.95883	3.9566	0.568134	0	0.639978	-4.34338	3.57164	0.711395
ARPC3	1	0	1.398	-1.53321	6.38117	0.35176	0					0					1	2.17726	-0.754167	7.16052	0.141953
ARPC4	1	4	-1.11663	-3.47875	0.654273	0.227176	0	-0.275485	-5.20957	2.13658	0.854971	0	-0.660137	-5.55797	1.61705	0.633352	1	-0.320828	-2.76098	1.5239	0.752961
ARPC5	0	2	-0.836974	-4.58887	0.648428	0.288086	0	0.925462	-2.38921	2.40134	0.388086	0	-0.109386	-3.48418	1.36555	0.898602	0	-0.414745	-3.60173	1.05957	0.604551
ARPIN	9	8	0.432642	-0.389192	1.2964	0.297959	0	0.410979	-4.40821	2.20469	0.78159	3	0.694178	-0.362035	1.66787	0.179379	4	0.514445	-0.656233	1.5406	0.356154
ARPP21	8	8	0.24915	-0.751449	1.25038	0.620222	0	-0.896267	-5.84296	1.58864	0.533403	3	0.929713	-0.491469	2.13367	0.181299	3	0.4437	-0.995884	1.66989	0.513929
ARR3	0	1	-0.482533	-5.46569	2.44864	0.759149	0	2.71432	-2.26967	5.64758	0.198936	0	0.623022	-4.36028	3.55456	0.718272	0	0.340157	-4.64308	3.27154	0.83976
ARRB1	1	1	0.561746	-1.97068	3.09481	0.633117	0	1.59377	-3.39932	4.54971	0.402942	0	0.580748	-4.40599	3.5208	0.736174	1	1.7771	-0.884114	4.44352	0.173499
ARRB2	1	5	-0.521318	-2.82583	1.15873	0.566063	0	1.39725	-3.49482	3.63683	0.434088	0	-0.243143	-5.13215	1.99706	0.866496	0	-0.54517	-5.43302	1.68945	0.694411
ARRDC1	9	13	0.0675614	-0.817985	0.915143	0.877171	1	0.952086	-1.29114	2.42147	0.337203	0	-1.62938	-6.48428	0.404125	0.141669	6	0.544099	-0.502707	1.49644	0.292223
ARRDC2	7	15	-0.452468	-1.4088	0.421554	0.315978	1	-0.105516	-2.38369	1.45698	0.907461	1	-0.698183	-2.91786	0.721843	0.377525	5	0.120091	-0.986084	1.08209	0.818097
ARRDC3	2	0	1.82749	-0.702984	6.76054	0.168979	1	3.36379	0.429549	8.34819	0.0263639	1	2.25983	-0.672329	7.24339	0.127573	0
ARRDC4	6	8	0.417872	-0.695212	1.4975	0.450371	0	0.0845949	-4.79564	2.26029	0.954966	3	0.95036	-0.477104	2.17184	0.174716	2	0.49253	-1.20823	1.85307	0.5266
ARSA	13	11	0.579767	-0.267944	1.44924	0.179502	0	-1.59191	-6.49374	0.700568	0.203042	2	0.349501	-1.31804	1.61688	0.63846	8	0.78093	-0.200848	1.72799	0.116013
ARSB	7	11	0.025092	-0.959805	0.953316	0.958343	2	1.22423	-0.519291	2.6011	0.150231	1	-0.185021	-2.41473	1.26544	0.828791	2	-0.217525	-1.887	1.04904	0.757575
ARSD	5	2	0.955148	-0.503952	2.68919	0.202057	1	1.31285	-1.39068	4.11295	0.317365	2	1.67164	-0.248113	3.58216	0.0839187	1	0.415548	-2.14408	2.65144	0.723407
ARSF	4	10	-0.217799	-1.11083	0.606379	0.588395	1	0.662773	-1.62765	2.24378	0.503766	1	-0.234248	-2.47995	1.25482	0.786682	1	-0.193067	-1.33174	0.695725	0.663861
ARSG	2	6	-0.227546	-1.9515	1.1949	0.763689	1	2.28488	0.00700254	3.88131	0.0494562	0	-0.486825	-5.36906	1.70459	0.725713	1	0.172586	-2.11909	1.80247	0.855445
ARSH	4	8	-0.273027	-1.47585	0.749804	0.608996	0	0.730095	-3.55294	2.23788	0.555615	0	-0.709848	-5.3879	0.923994	0.488494	4	0.33107	-0.845114	1.37421	0.548236
ARSI	13	14	0.339942	-0.438694	1.1114	0.38706	1	0.577711	-1.67473	2.05761	0.545199	2	0.126431	-1.50534	1.32471	0.857048	6	0.319291	-0.725577	1.25156	0.528515
ARSJ	9	10	0.498254	-0.450003	1.4505	0.298561	1	1.09469	-1.22234	2.68035	0.297183	2	0.290227	-1.37879	1.57863	0.695724	4	0.743818	-0.522322	1.87475	0.232101
ARSK	11	8	0.321065	-0.586195	1.26723	0.48831	1	0.591304	-1.71123	2.21611	0.551666	0	-1.17993	-6.04485	0.914382	0.333844	6	0.598162	-0.528865	1.67097	0.28674
ART1	8	7	1.01398	-0.0917279	2.17572	0.0722051	1	1.94554	-0.375109	3.64061	0.0888429	1	0.720536	-1.59238	2.39418	0.477288	5	1.47222	0.18063	2.774	0.0263394
ART3	7	11	-0.112107	-1.12381	0.849156	0.820638	1	0.614977	-1.63761	2.12478	0.522113	1	-0.193781	-2.43018	1.27215	0.821904	4	0.246197	-1.01684	1.35513	0.681544
ART4	6	3	1.1275	-0.187363	2.61233	0.0932273	1	1.80832	-1.30584	4.24127	0.261978	2	1.42789	-0.413529	3.12228	0.118808	2	1.35157	-0.480163	3.03263	0.13583
ART5	7	10	0.137008	-0.857014	1.08271	0.779018	0	0.222774	-4.66208	2.3893	0.884329	2	0.416192	-1.23551	1.66478	0.573466	3	0.30466	-1.08443	1.44627	0.634864
ARV1	2	0	1.15904	-1.36196	6.08935	0.40311	1	2.42396	-0.511486	7.40884	0.102858	0					0
ARVCF	14	16	0.566782	-0.0979759	1.24288	0.0937855	2	1.16342	-0.619691	2.48144	0.176661	3	0.401441	-0.949932	1.46534	0.519257	5	0.395055	-0.71219	1.35719	0.458685
AS3MT	5	8	-0.0845014	-1.27157	1.0162	0.88212	0	1.1115	-3.76735	3.26827	0.516679	0	-0.876238	-5.74534	1.2352	0.495891	3	0.558277	-0.857067	1.75548	0.406056
ASAH1	6	8	-0.0984036	-1.19163	0.950615	0.854045	1	0.95826	-1.45909	2.74333	0.383151	0	-1.32955	-6.20074	0.793869	0.271285	4	0.297017	-0.98142	1.44461	0.62788
ASAH2	9	11	0.09689	-0.776093	0.934942	0.821011	0	-0.081501	-4.90626	1.70948	0.952095	2	0.18571	-1.35643	1.28249	0.773557	2	-0.439362	-2.12673	0.76675	0.515162
ASAH2B	1	0	0.656617	-2.27519	5.64003	0.673068	0					0					1	1.71847	-1.21417	6.70222	0.248727
ASAP1	3	2	1.33909	-0.360411	3.19494	0.119604	2	3.58392	1.6083	5.54103	0.00113813	0	0.524218	-4.41741	3.08708	0.752206	0	0.0482798	-4.89376	2.61286	0.97559
ASAP2	4	5	0.0853222	-1.28306	1.40408	0.898397	0	0.168801	-4.7245	2.405	0.912257	2	0.948752	-0.791802	2.40424	0.254258	1	-0.625457	-2.94887	1.07282	0.4944
ASAP3	10	12	0.122659	-0.743022	0.973087	0.776876	3	1.34301	-0.193811	2.64221	0.0827558	3	0.441458	-0.93517	1.55512	0.491116	3	0.106737	-1.26896	1.22004	0.863588
ASB1	1	9	-1.39757	-3.64528	0.100948	0.0699573	0	-0.00583147	-4.88938	2.16598	0.996862	1	-0.115234	-2.3652	1.38708	0.896018	0	-1.66938	-6.53643	0.430899	0.142759
ASB10	8	20	-0.569772	-1.44059	0.214873	0.158373	2	0.240239	-1.46185	1.53987	0.751004	1	-0.85019	-3.05173	0.518967	0.258132	4	-0.314812	-1.50454	0.655226	0.54722
ASB11	7	6	0.555993	-0.523256	1.66139	0.307837	0	0.16492	-4.73321	2.43731	0.914619	2	0.758729	-0.949278	2.14176	0.34318	4	0.759704	-0.560213	1.98595	0.243953
ASB12	4	10	-0.489715	-1.75809	0.623644	0.398009	0	-0.0978097	-4.97099	2.02315	0.946199	0	-1.39439	-6.25318	0.663908	0.231218	2	-0.449848	-2.17453	0.888768	0.536446
ASB13	2	3	-0.0172726	-1.95106	1.89125	0.985364	0	0.6526	-4.34998	3.65747	0.709736	0	-0.370334	-5.34532	2.31773	0.813046	2	0.789983	-1.24068	2.78903	0.43165
ASB14	17	23	0.178611	-0.473552	0.81535	0.585636	3	1.42493	0.0741038	2.47919	0.040247	4	0.101757	-1.06116	1.03695	0.847264	8	0.299518	-0.57257	1.0802	0.481326
ASB15	13	23	-0.183072	-0.906912	0.502972	0.605434	0	-1.4591	-6.37381	0.789718	0.250828	4	-0.00722852	-1.17344	0.930212	0.988991	6	-0.0691959	-1.06687	0.78649	0.881196
ASB16	13	18	0.0753281	-0.678	0.807665	0.841296	2	0.737045	-0.947342	1.99279	0.345392	3	0.151871	-1.19286	1.20075	0.800828	4	-0.284703	-1.50907	0.744496	0.605324
ASB17	8	4	1.33503	0.183076	2.62038	0.022981	1	2.19061	-0.342289	4.15978	0.0829984	2	1.49685	-0.279367	3.03607	0.0915069	5	1.61079	0.299517	2.95932	0.0171763
ASB18	4	8	-0.123353	-1.40743	1.02548	0.837708	0	-0.486157	-5.39168	1.80358	0.733271	2	0.334241	-1.37003	1.67059	0.662862	1	-0.419363	-2.70002	1.13961	0.633368
ASB2	7	25	-0.763728	-1.68053	0.0414923	0.0636348	2	0.2331	-1.50938	1.53845	0.763541	1	-0.990854	-3.18866	0.367045	0.175349	4	-0.390536	-1.57494	0.570438	0.448695
ASB3	8	7	0.383754	-0.641609	1.42873	0.459155	0	-0.349715	-5.24112	1.86505	0.806429	4	1.22125	-0.0642832	2.3932	0.0614534	3	0.250531	-1.24328	1.56593	0.722716
ASB4	11	13	0.144571	-0.392914	0.669481	0.572669	1	-0.0413755	-2.77085	1.04854	0.975583	5	0.472063	-0.104781	1.04078	0.0997857	3	-0.146572	-1.45391	0.579804	0.738604
ASB5	5	11	-0.149872	-1.28779	0.878575	0.7805	0	0.102327	-4.77252	2.22228	0.945367	3	0.726352	-0.663613	1.86742	0.275761	1	-0.781704	-3.03892	0.720609	0.342202
ASB6	9	8	0.808008	-0.213169	1.86747	0.120488	0	0.0539856	-4.89055	2.48316	0.97272	2	0.608063	-1.12403	2.00235	0.448935	4	0.77276	-0.547882	2.00824	0.237433
ASB7	1	0	0.565641	-2.36786	5.54974	0.718002	1	2.87536	-0.0709328	7.86468	0.0554153	0					0
ASB8	16	10	1.11319	0.331291	1.93777	0.00526394	0	0.0157549	-4.85353	2.12964	0.99144	4	0.958122	-0.287108	2.04287	0.122749	7	1.18502	0.187114	2.13663	0.0212873
ASB9	0	1	-0.585322	-5.56849	2.34587	0.708039	0	1.44469	-3.539	4.37719	0.439983	0	0.773459	-4.20988	3.70508	0.658845	0	0.36766	-4.6156	3.29909	0.827427
ASCC1	7	5	0.84709	-0.306562	2.09273	0.149651	0	0.4727	-4.44551	2.85229	0.770828	1	0.67267	-1.62786	2.3537	0.50199	4	1.21119	-0.188332	2.5799	0.0870566
ASCC2	1	6	-1.35862	-3.64541	0.267254	0.105701	0	-0.650249	-5.58716	1.76503	0.654449	0	-1.24645	-6.13124	0.96134	0.322061	1	-0.515197	-2.79804	1.10503	0.560456
ASCC3	22	26	0.203363	-0.388321	0.786975	0.496471	2	0.519922	-1.1497	1.72581	0.489553	5	0.297503	-0.739671	1.14944	0.541997	11	0.292637	-0.489875	1.01729	0.450138
ASCL3	1	2	0.591893	-1.8284	2.64496	0.58511	0	2.5697	-2.3594	5.08654	0.210943	0	0.519274	-4.42433	3.09032	0.754663	1	1.3313	-1.10478	3.40118	0.245279
ASF1B	1	3	-0.756471	-3.1146	1.08639	0.429672	0	1.04661	-3.85838	3.39174	0.543835	0	-0.356338	-5.26349	1.99893	0.806584	0	-0.862183	-5.77566	1.53391	0.53397
ASGR1	8	6	0.670095	-0.390568	1.78372	0.214404	0	0.486779	-4.40573	2.70647	0.760236	2	0.78553	-0.93042	2.19094	0.330516	4	0.82479	-0.546898	2.11048	0.225587
ASGR2	8	9	0.184154	-0.775716	1.12845	0.700421	1	0.569087	-1.7081	2.13926	0.558684	3	0.502957	-0.89354	1.66408	0.444349	3	0.206798	-1.18984	1.36903	0.747382
ASH1L	7	3	1.19605	-0.130492	2.76569	0.0781623	0	1.41283	-3.51984	3.9287	0.438175	3	1.90258	0.243339	3.60871	0.0260346	4	1.45227	-0.162623	3.20457	0.0772653
ASH2L	1	0	1.24273	-1.68864	6.22597	0.410445	0					0					1	2.09254	-0.839187	7.07592	0.158252
ASIC1	3	6	-0.132881	-1.61132	1.19049	0.846909	0	0.389514	-4.53929	2.75255	0.809773	2	1.0689	-0.684802	2.50327	0.206255	0	-1.20589	-6.08741	0.984642	0.337617
ASIC2	1	4	-0.565881	-2.88996	1.17448	0.542026	0	1.17712	-3.73618	3.56605	0.503232	0	-0.470805	-5.37402	1.83666	0.741453	0	-0.931179	-5.82749	1.35649	0.486589
ASIC3	12	17	-0.0281168	-0.804397	0.720432	0.941788	1	0.499893	-1.71918	1.91571	0.588233	4	0.590855	-0.590156	1.56027	0.297657	5	-0.101671	-1.22099	0.866743	0.845056
ASIC5	10	15	-0.107473	-0.940774	0.688133	0.792981	2	1.18633	-0.455255	2.40028	0.136711	1	-0.59531	-2.80941	0.80944	0.454005	4	-0.10762	-1.32103	0.905861	0.845037
ASIP	1	4	-0.230811	-2.56481	1.54988	0.809877	0	1.5451	-3.37271	3.94542	0.400374	0	-0.00176996	-4.91421	2.35539	0.999075	0	-0.303677	-5.20737	2.02781	0.835104
ASL	3	7	-0.317426	-1.7747	0.941413	0.63137	0	0.863881	-4.00632	2.98941	0.601126	1	0.436322	-1.81549	1.96109	0.643067	1	-0.425334	-2.761	1.21069	0.644206
ASMT	18	12	0.7955	0.0605414	1.56775	0.0338208	3	1.49551	0.056669	2.70881	0.0426049	4	0.757893	-0.464213	1.80388	0.205699	5	0.41943	-0.701831	1.41843	0.440366
ASMTL	12	20	-0.106318	-0.857787	0.607545	0.773234	2	0.787944	-0.882179	2.0314	0.311202	5	0.523078	-0.535942	1.4139	0.307211	4	-0.416174	-1.62379	0.575755	0.432244
ASNS	5	11	-0.324137	-1.45729	0.695564	0.541201	0	0.0253481	-4.85614	2.18791	0.986397	0	-1.22811	-6.08783	0.83263	0.305235	3	0.0224217	-1.39674	1.19439	0.972216
ASNSD1	13	22	-0.193889	-0.912436	0.490754	0.582377	1	-0.458246	-2.71067	1.03068	0.589112	3	-0.118138	-1.45286	0.909874	0.837779	6	-0.0212345	-1.00504	0.827751	0.963117
ASPA	3	11	-0.879201	-2.2627	0.248249	0.131536	2	0.912926	-0.77223	2.2173	0.252364	0	-1.48225	-6.34207	0.579486	0.197725	0	-1.74804	-6.60534	0.301009	0.110754
ASPDH	3	9	-0.944468	-2.35553	0.239743	0.121126	0	-0.888321	-5.78603	1.35309	0.507766	1	-0.223713	-2.46365	1.25965	0.795306	2	-0.52446	-2.20899	0.786166	0.455465
ASPG	4	8	-0.282423	-1.50341	0.735233	0.601087	2	1.12723	-0.607521	2.38229	0.175482	2	0.460854	-1.11941	1.60159	0.504812	0	-1.28561	-6.12925	0.594283	0.241211
ASPH	6	11	-0.0319104	-1.07658	0.92786	0.949262	1	0.976595	-1.31637	2.54724	0.340647	2	0.401075	-1.24865	1.64212	0.586106	1	-0.781046	-3.03327	0.708258	0.339267
ASPHD1	3	1	1.21227	-0.61786	3.5646	0.196692	0	2.65414	-2.32984	5.58734	0.20656	0	1.09524	-3.88809	4.02685	0.54453	3	1.98506	0.152239	4.33835	0.0339085
ASPHD2	2	4	-0.718157	-2.47732	0.275043	0.170594	1	0.0158291	-1.88172	0.991269	0.976489	0	-0.279393	-3.94464	0.731486	0.629135	0	-1.6302	-6.71688	0.484527	0.269972
ASPM	65	104	0.0399089	-0.278295	0.352393	0.803928	4	-0.323591	-1.4801	0.571771	0.510891	19	0.137119	-0.383786	0.606355	0.590642	27	0.0486427	-0.399539	0.465165	0.825541
ASPSCR1	10	11	0.316827	-0.576231	1.20727	0.481562	1	0.231428	-2.1123	1.94362	0.815881	2	0.226733	-1.43464	1.48679	0.756422	4	0.356758	-0.898839	1.4525	0.551701
ASRGL1	2	3	0.353632	-1.54389	2.10949	0.695286	0	2.28027	-2.65514	4.74372	0.254005	0	0.459551	-4.44621	2.81082	0.774822	2	1.14662	-0.731485	2.88547	0.212868
ASS1	6	7	0.249543	-0.87975	1.35442	0.656161	1	1.59369	-0.701041	3.20471	0.144762	3	1.06769	-0.379266	2.32127	0.136264	1	-0.215862	-2.49105	1.36134	0.80991
ASTE1	10	17	-0.128646	-0.847362	0.539647	0.709258	0	-0.935869	-5.90126	0.985263	0.461954	4	0.440883	-0.480388	1.22246	0.316332	4	-0.168545	-1.29499	0.708411	0.726832
ASTL	2	7	-0.93737	-2.62493	0.398751	0.176381	0	-0.965843	-5.88986	1.44246	0.486541	0	-1.194	-6.06461	0.931342	0.332545	2	-0.0826455	-1.77819	1.26319	0.910848
ASTN1	2	6	-0.340054	-2.05327	1.0607	0.647299	1	1.71555	-0.579013	3.33621	0.120943	0	-0.625567	-5.50011	1.52998	0.642495	1	0.0624092	-2.21688	1.66764	0.946364
ASTN2	8	5	0.968471	-0.112313	2.12877	0.0788616	0	1.1706	-3.71308	3.37542	0.498905	5	1.82317	0.589643	3.05792	0.00487883	1	0.141773	-2.13987	1.76159	0.879799
ASXL1	7	4	0.935484	-0.253003	2.23687	0.12309	1	1.12529	-1.3788	3.06871	0.334614	0	-0.662355	-5.56878	1.6546	0.635916	4	1.38291	-0.0142953	2.78381	0.0522524
ASXL3	8	5	0.424825	-0.455844	1.35496	0.337797	1	0.858111	-0.929538	2.05626	0.267322	1	0.11943	-1.70808	1.24693	0.859337	2	0.10017	-1.36314	1.15358	0.8666
ASZ1	9	11	0.197936	-0.720573	1.09911	0.666362	3	1.48475	0.0300288	2.69415	0.0459904	3	0.513319	-0.873327	1.64999	0.43104	2	-0.200225	-1.8519	1.04729	0.773097
ATAD1	3	4	0.661373	-0.885142	2.12926	0.381933	0	1.08265	-3.82888	3.46092	0.533229	1	1.14436	-1.17321	2.86245	0.27975	1	0.762769	-1.59774	2.56019	0.467551
ATAD2	9	14	-0.0011404	-0.684313	0.664532	0.997262	0	0.200693	-4.12482	1.25774	0.805156	1	-0.287658	-2.45173	0.73373	0.653115	6	0.26586	-0.50639	0.993925	0.477132
ATAD2B	2	3	0.334032	-1.49894	2.03113	0.699329	1	2.18516	-0.356216	4.22439	0.0846608	0	0.0181551	-4.90455	2.43684	0.99062	0	-0.326136	-5.24554	2.11128	0.825807
ATAD3A	3	14	-0.820555	-2.14993	0.184869	0.116294	0	0.360765	-4.26951	1.95864	0.782106	2	0.0319945	-1.50834	1.1008	0.959353	1	-0.911066	-3.09725	0.389197	0.197855
ATAD3B	20	20	0.332089	-0.265952	0.930883	0.273079	1	0.696565	-1.43669	1.93528	0.433287	3	0.151295	-1.15094	1.1189	0.790989	11	0.568904	-0.157982	1.25218	0.120545
ATAD3C	7	14	0.00386115	-0.654002	0.664524	0.99002	2	0.991639	-0.719782	2.29639	0.224441	1	-0.500254	-2.72151	0.919533	0.537949	1	-1.07878	-3.32268	0.378837	0.164737
ATAD5	5	11	-0.180959	-1.29359	0.809888	0.727966	0	-0.061182	-4.93877	2.07416	0.966643	3	0.680182	-0.698699	1.80133	0.3008	1	-0.649657	-2.87371	0.788257	0.418271
ATAT1	5	16	-0.522716	-1.61582	0.423875	0.289428	1	-0.0490864	-2.43402	1.6774	0.960929	1	-0.507247	-2.7238	0.902619	0.529601	2	-0.327244	-1.97016	0.890347	0.628425
ATCAY	3	3	0.342508	-1.27635	1.95427	0.666785	1	2.08723	-0.431052	4.09559	0.0945069	1	1.0002	-1.34189	2.81747	0.345717	1	-0.366694	-2.78225	1.6034	0.722566
ATE1	4	9	-0.588589	-1.8594	0.543237	0.313937	0	-0.736325	-5.60432	1.36764	0.574523	0	-1.5045	-6.36809	0.581858	0.194178	3	-0.199026	-1.65437	1.04513	0.763914
ATF1	0	1	0.049474	-4.93373	2.98077	0.975933	0	2.92829	-2.05611	5.86253	0.174124	0	1.34674	-3.63673	4.27869	0.467286	0	0.819947	-4.1634	3.75158	0.641246
ATF2	4	1	1.39643	-0.323665	3.71824	0.114747	0	3.68099	-1.3039	6.61646	0.10946	1	1.5843	-1.02271	4.19141	0.21027	1	1.3369	-1.1873	3.86116	0.26647
ATF3	1	5	-0.409	-2.72771	1.31513	0.660664	0	1.49123	-3.40664	3.75969	0.410178	1	0.756456	-1.5624	2.47731	0.459402	0	-0.673865	-5.57733	1.65292	0.628956
ATF4	3	4	0.556273	-1.02399	2.12636	0.4751	0	1.93173	-2.96903	4.23813	0.31068	2	1.50395	-0.301686	3.13233	0.0955024	1	0.583536	-1.80815	2.53937	0.582969
ATF5	5	5	0.159213	-0.773903	1.03764	0.720822	0	-0.0503963	-3.47717	1.40747	0.954026	2	0.685718	-0.416628	1.62085	0.194352	2	-0.123619	-1.77401	0.985542	0.847361
ATF6	7	10	0.0247154	-0.972318	0.974057	0.959641	1	1.10555	-1.14378	2.6024	0.275437	1	-0.396127	-2.62841	1.0648	0.636041	2	-0.184438	-1.84343	1.07706	0.792563
ATF6B	6	13	-0.254676	-1.28685	0.678363	0.600929	0	-0.296397	-5.17811	1.85237	0.834761	3	0.377567	-1.00834	1.49667	0.556573	2	-0.340028	-1.98756	0.885688	0.616455
ATF7	0	1	-0.685819	-5.66901	2.24544	0.65878	0	1.98367	-3.00033	4.91695	0.314512	0	0.704008	-4.2794	3.6358	0.685828	0	0.0863421	-4.89695	3.01786	0.958146
ATF7IP	2	4	0.0509925	-1.70048	1.56396	0.948805	2	3.22385	1.45329	4.76199	0.0014831	0	-0.375687	-5.2639	1.86807	0.791378	0	-0.769928	-5.65685	1.46799	0.567419
ATF7IP2	5	6	0.257842	-0.950792	1.43154	0.665101	0	0.631537	-4.2578	2.85532	0.697074	1	0.383721	-1.90396	1.99257	0.690322	0	-1.28109	-6.16254	0.899287	0.302655
ATG10	6	8	0.0133862	-1.11027	1.10152	0.980728	3	1.35383	-0.21444	2.74003	0.0866673	0	-1.03867	-5.91032	1.08664	0.41038	3	0.38104	-1.12118	1.68133	0.592393
ATG101	3	2	0.360695	-1.37754	2.24044	0.681797	1	2.16488	-0.553618	4.51385	0.110121	0	0.502279	-4.42543	3.01446	0.759512	2	0.750828	-1.34134	2.79772	0.466069
ATG12	8	10	0.331422	-0.615752	1.24862	0.482265	0	0.532278	-4.32863	2.6008	0.734576	1	-0.166687	-2.40528	1.30311	0.847254	6	0.830345	-0.214707	1.79917	0.114287
ATG13	1	2	0.31243	-2.08624	2.34076	0.766821	0	2.33502	-2.60374	4.88651	0.245875	0	0.315331	-4.61725	2.84422	0.844919	1	1.14202	-1.25189	3.16307	0.302132
ATG14	2	3	0.234651	-1.63284	1.95949	0.789875	0	1.71816	-3.20633	4.17207	0.360178	0	-0.0477475	-4.9494	2.28701	0.974665	2	1.09734	-0.862823	2.8593	0.251272
ATG16L1	0	3	-1.62656	-6.54111	0.760529	0.206082	0	0.0688404	-4.91795	2.92431	0.966691	0	-0.187785	-5.10331	2.19762	0.900192	0	-0.832061	-5.74078	1.5353	0.546739
ATG16L2	11	14	0.14499	-0.622982	0.876785	0.700809	1	0.5191	-1.81616	1.82127	0.588794	2	0.101295	-1.40324	1.11087	0.868098	5	0.246328	-0.784746	1.11011	0.606504
ATG2A	11	9	0.739762	-0.166474	1.67749	0.109185	1	0.668574	-1.62615	2.26756	0.50161	5	1.16489	0.00669761	2.23593	0.0487884	2	-0.00089085	-1.6991	1.33718	0.999043
ATG2B	5	18	-0.48717	-1.56463	0.429451	0.310799	1	0.964156	-1.25822	2.38482	0.325674	2	0.0165573	-1.5994	1.17965	0.980595	2	-0.408374	-2.04121	0.779276	0.535493
ATG3	4	5	0.151132	-1.18891	1.44001	0.816962	0	1.20403	-3.68226	3.4186	0.489068	2	0.795524	-0.93966	2.24514	0.331673	1	0.0594426	-2.23305	1.6979	0.949511
ATG4A	1	1	1.0428	-1.46811	3.55371	0.376884	0	3.09742	-1.88725	6.03232	0.156778	1	2.28183	-0.229365	4.79302	0.0706219	0	0.726267	-4.25716	3.65811	0.6771
ATG4C	10	14	0.216395	-0.62603	1.02977	0.60594	1	0.476583	-1.87811	2.07782	0.636922	4	0.65048	-0.542763	1.64508	0.260083	3	-0.125335	-1.50437	0.980714	0.836879
ATG4D	15	20	0.0424582	-0.621229	0.687705	0.897787	2	0.188529	-1.37605	1.29565	0.773752	5	0.367421	-0.635492	1.20145	0.438018	5	-0.0553006	-1.07838	0.791008	0.904491
ATG5	2	0	2.02903	-0.633907	6.99101	0.143359	0					1	3.0939	0.162097	8.07732	0.0393837	0
ATG7	5	4	0.537054	-0.754501	1.88564	0.409786	0	0.133529	-4.8428	2.81331	0.935105	1	0.639985	-1.68132	2.36952	0.527741	3	1.07431	-0.455481	2.54119	0.158379
ATG9B	19	26	0.150037	-0.471993	0.757235	0.631296	2	0.474567	-1.2251	1.72578	0.535855	3	-0.115256	-1.43814	0.889014	0.839193	10	0.425148	-0.369416	1.14988	0.281331
ATIC	8	15	-0.17692	-1.08864	0.669176	0.687124	1	0.0369647	-2.22356	1.56362	0.967479	3	0.298435	-1.05927	1.37294	0.630335	2	-0.578682	-2.23164	0.645837	0.383643
ATL1	1	5	-0.743913	-3.0397	0.911549	0.40037	0	0.34166	-4.56852	2.65936	0.829573	1	0.389582	-1.91412	2.0552	0.690025	0	-0.882476	-5.76866	1.34227	0.505149
ATL2	3	14	-0.674833	-2.05739	0.450808	0.252629	1	1.18343	-1.07445	2.68704	0.24932	1	-0.253772	-2.48269	1.19294	0.764597	1	-0.646966	-2.8846	0.824458	0.429165
ATL3	9	5	0.864336	-0.183812	2.01084	0.106524	2	1.53726	-0.276094	3.1283	0.0902794	2	0.904544	-0.838461	2.36006	0.276042	3	0.779823	-0.699965	2.12409	0.279666
ATM	47	77	0.0903186	-0.232347	0.410728	0.573252	5	0.221957	-0.800682	1.02866	0.638271	11	0.179004	-0.293256	0.578024	0.410441	22	0.109964	-0.392891	0.573327	0.656918
ATMIN	4	3	0.857672	-0.372997	2.48312	0.175331	0	0.258422	-4.72425	3.09654	0.876952	1	1.26952	-1.13282	3.29233	0.257761	2	0.985363	-0.3839	2.73614	0.14911
ATN1	6	1	1.90781	0.298092	4.1963	0.0185252	1	2.25565	-0.76325	5.27562	0.141822	3	2.56899	0.751911	4.91141	0.00616657	1	1.32093	-1.20661	3.84846	0.272646
ATOH1	1	2	0.132506	-2.26387	2.15731	0.898878	0	0.749562	-4.23533	3.61684	0.668348	0	0.230576	-4.70249	2.76083	0.885236	1	1.10166	-1.31406	3.14857	0.323715
ATOH7	1	2	-0.339647	-2.74698	1.6978	0.742173	0	1.08855	-3.8562	3.6514	0.538283	0	-0.464542	-5.39796	2.06561	0.754174	1	0.805811	-1.58958	2.82858	0.456506
ATOX1	0	1	-0.994332	-5.97751	1.93691	0.514798	0	2.11925	-2.86469	5.05235	0.28886	0	0.268698	-4.71469	3.20044	0.872303	0	-0.340618	-5.32391	2.59088	0.830377
ATP10A	13	28	-0.326534	-1.00622	0.3027	0.314592	1	-0.425974	-2.68345	0.975375	0.609655	6	0.230175	-0.684036	1.00041	0.592535	4	-0.642325	-1.79561	0.256627	0.174169
ATP10B	27	37	0.0522745	-0.465916	0.5598	0.841108	5	0.541482	-0.533628	1.43903	0.298617	6	-0.134151	-1.07237	0.642798	0.751739	13	0.222957	-0.458474	0.845593	0.506223
ATP10D	23	39	-0.168875	-0.666382	0.311938	0.493605	4	0.174559	-1.01624	1.11376	0.748569	8	0.0782279	-0.730515	0.763678	0.836661	9	-0.0656229	-0.738466	0.53052	0.836071
ATP11A	4	14	-0.800261	-2.01439	0.224721	0.130365	0	-1.03455	-5.90614	1.07631	0.411543	1	-0.667467	-2.88759	0.754477	0.401134	2	-0.685357	-2.33832	0.540762	0.297344
ATP11B	7	10	0.116643	-0.896152	1.0866	0.81518	0	-0.267791	-5.15388	1.90052	0.851788	4	0.792426	-0.454819	1.88129	0.196816	1	-0.93321	-3.1844	0.564878	0.247388
ATP11C	0	2	-1.10535	-6.03265	1.40535	0.425529	0	1.43473	-3.55623	4.27364	0.444064	0	0.11459	-4.81398	2.63	0.941873	0	-0.0829598	-5.01073	2.42954	0.956941
ATP12A	16	26	-0.238346	-0.871153	0.358793	0.438835	0	-0.890921	-5.73489	1.05714	0.467091	5	0.0682406	-0.949653	0.885734	0.882618	10	0.235343	-0.529198	0.919268	0.526867
ATP13A1	5	4	0.606176	-0.663001	1.92875	0.342912	0	0.24541	-4.64615	2.50345	0.873887	0	-0.633157	-5.52075	1.60753	0.644407	4	1.30185	-0.0662314	2.67055	0.061393
ATP13A2	12	11	0.458688	-0.387091	1.31789	0.285717	0	-1.04095	-5.93113	1.16404	0.422998	4	0.789894	-0.454988	1.87311	0.197274	6	0.434187	-0.654152	1.44905	0.418846
ATP13A3	4	7	0.01652	-1.16076	1.05733	0.975542	0	0.636061	-3.1149	2.1141	0.552777	1	0.164889	-1.80433	1.43072	0.823354	2	0.321534	-1.20899	1.47733	0.624616
ATP13A4	15	16	0.512305	-0.1706	1.18865	0.139097	0	-0.881632	-5.75467	1.23257	0.494904	2	-0.142101	-1.7655	1.0362	0.832944	7	0.762583	-0.0922803	1.53856	0.0779417
ATP13A5	17	39	-0.544874	-1.1499	0.0216143	0.0596228	0	-1.57832	-6.42881	0.420949	0.1516	4	-0.469519	-1.60503	0.41357	0.321932	10	-0.252985	-1.01713	0.426127	0.479153
ATP1A1	0	2	-1.86614	-6.83121	0.814589	0.184185	0	0.478391	-4.49408	3.19727	0.776989	0	-0.763307	-5.72543	1.89645	0.609609	0	-0.988745	-5.95816	1.72037	0.506204
ATP1A2	2	9	-0.760042	-2.42975	0.528024	0.263095	0	0.183084	-4.69318	2.33201	0.903684	0	-1.21329	-6.07564	0.865595	0.315234	1	-0.348696	-2.59229	1.14426	0.682994
ATP1A4	20	37	-0.0824373	-0.601067	0.40922	0.74602	3	0.430969	-0.84473	1.34398	0.453763	7	0.183188	-0.5803	0.829616	0.611456	9	0.0215687	-0.705363	0.647609	0.949666
ATP1B2	2	0	1.99643	-0.521797	6.92594	0.127544	0					1	2.58934	-0.342528	7.57277	0.0815704	0
ATP1B4	2	2	0.661861	-1.22517	2.54777	0.468948	0	1.86932	-3.07264	4.43323	0.33041	1	1.39389	-1.03162	3.456	0.223497	0	-0.283972	-5.22475	2.27563	0.852052
ATP23	13	21	-0.0375043	-0.628166	0.537218	0.897955	2	0.271174	-0.850949	1.23853	0.60013	5	0.549552	-0.303395	1.2537	0.186658	4	-0.35049	-1.40187	0.46365	0.421364
ATP2A1	15	28	-0.0283853	-0.689033	0.597729	0.930488	1	-0.0558031	-2.29238	1.37941	0.948972	3	-0.247379	-1.56777	0.750524	0.656751	7	0.0787468	-0.817469	0.853815	0.852388
ATP2A2	2	3	0.26116	-1.55362	1.92762	0.758675	0	0.840092	-4.07739	3.24403	0.620004	1	1.15983	-1.19961	3.00388	0.285289	1	0.541636	-1.80026	2.36	0.595949
ATP2A3	6	8	0.0949904	-1.02171	1.17064	0.862955	1	0.658094	-1.71518	2.47879	0.531617	0	-1.0084	-5.88201	1.12179	0.427427	3	0.17449	-1.30895	1.45197	0.801342
ATP2B1	2	3	0.219856	-1.59146	1.88558	0.795263	0	1.72977	-3.2125	4.25028	0.360804	0	-0.140912	-5.05484	2.24404	0.92534	0	-0.532745	-5.43812	1.81822	0.708052
ATP2B2	2	0	1.85151	-0.751191	6.80225	0.175366	2	4.75266	1.66474	9.74758	0.00621829	0					0
ATP2B3	3	5	0.124646	-0.773735	0.962678	0.768678	0	0.531875	-2.44578	1.90721	0.57221	2	0.616798	-0.473427	1.56162	0.234752	1	0.204245	-1.06605	1.16105	0.703874
ATP2B4	0	6	-2.06929	-6.94219	0.0749936	0.0608427	0	0.885338	-3.98885	3.0343	0.59402	0	-0.854107	-5.72646	1.28859	0.511088	0	-1.24817	-6.12233	0.902212	0.311272
ATP2C1	4	4	0.572911	-0.319905	1.66253	0.194465	0	0.693342	-4.19767	2.94876	0.671952	2	0.993115	0.0547913	2.2549	0.0394183	2	0.570919	-1.21313	2.13607	0.495963
ATP2C2	18	31	-0.127227	-0.735773	0.454134	0.671733	1	0.0446254	-2.16664	1.42891	0.958735	4	-0.209357	-1.35451	0.691797	0.673788	9	0.0483275	-0.760229	0.765832	0.900535
ATP4A	10	15	0.0517109	-0.779759	0.846931	0.899781	2	0.896026	-0.872739	2.29908	0.287581	2	-0.0481735	-1.67559	1.14078	0.943908	4	0.183915	-1.00939	1.17771	0.739573
ATP4B	12	9	0.760766	-0.10037	1.65356	0.0831029	1	1.00625	-1.39725	2.70502	0.356731	6	1.41369	0.343418	2.42225	0.0112851	4	0.525119	-0.756802	1.65458	0.397053
ATP5F1A	1	1	0.0529892	-2.54489	2.65007	0.96525	0	0.98134	-4.00761	3.92689	0.584078	1	1.8289	-0.687676	4.34488	0.137077	0	-1.24516	-6.22955	1.68904	0.410006
ATP5F1B	3	1	1.51859	-0.327233	3.8712	0.106967	0	3.01477	-1.96989	5.94967	0.165032	1	1.97551	-0.535968	4.48697	0.110633	1	1.6338	-0.878648	4.14626	0.178583
ATP5F1C	3	2	0.977183	-0.704686	2.81896	0.248869	0	2.72237	-2.23993	5.36982	0.195421	0	0.582297	-4.35125	3.11409	0.726077	2	1.46571	-0.461082	3.4109	0.127834
ATP5F1D	3	2	1.06958	-0.736351	3.07966	0.244732	0	2.1007	-2.86766	4.7853	0.289703	2	2.17381	0.108375	4.28352	0.0398997	1	0.927165	-1.69037	3.40187	0.455839
ATP5IF1	2	6	0.492301	-1.45851	2.16626	0.598574	0	0.935393	-4.0119	3.44348	0.591294	0	-0.331049	-5.2714	2.12476	0.826552	2	1.61188	-0.444026	3.37197	0.11903
ATP5MC1	1	2	0.0856276	-2.30868	2.10695	0.934309	0	1.82901	-3.1064	4.36758	0.337759	1	1.12689	-1.29203	3.1767	0.314351	0	-0.307157	-5.23808	2.21587	0.838203
ATP5MC2	7	6	0.622351	-0.483206	1.76377	0.266571	0	1.15705	-3.72944	3.36449	0.50375	4	1.55936	0.221394	2.81282	0.0241696	2	0.0712338	-1.70926	1.57802	0.929938
ATP5MC3	2	7	-0.49912	-2.0492	0.324524	0.268184	0	0.292809	-3.63359	1.2083	0.692624	1	0.00265453	-1.81419	0.8279	0.995994	1	-0.259183	-2.23049	0.59899	0.615349
ATP5MF	6	5	0.374607	-0.794992	1.57874	0.525062	3	2.72628	1.2072	4.11316	0.00121739	0	-0.626981	-5.50626	1.55867	0.643949	2	0.163631	-1.56592	1.60359	0.833801
ATP5MG	1	0	1.68044	-1.2508	6.66362	0.259447	0					0					1	2.4063	-0.525199	7.38959	0.104853
ATP5MGL	4	5	0.408325	-0.982607	1.7428	0.550412	1	1.65276	-0.804007	3.49048	0.161456	0	-0.406356	-5.29128	1.80054	0.772809	3	1.22404	-0.304693	2.64238	0.110066
ATP5PB	2	2	0.0399652	-1.85568	1.93517	0.965042	0	1.69798	-3.23383	4.22503	0.366183	1	1.00749	-1.42317	3.07052	0.36761	1	0.311498	-2.17843	2.4391	0.780164
ATP5PD	2	6	-0.93186	-2.68471	0.53008	0.216654	0	0.571804	-4.31368	2.78269	0.721772	1	0.203718	-2.07586	1.81099	0.828595	1	-0.794724	-3.18044	0.947753	0.398335
ATP5PF	7	3	0.904355	-0.334647	2.33803	0.155022	1	2.23736	-0.115376	4.08093	0.0597327	1	0.67648	-1.66565	2.49469	0.5124	4	1.22843	-0.265046	2.77945	0.104384
ATP5PO	1	0	1.22597	-1.70764	6.21011	0.417506	0					0					1	2.21214	-0.724317	7.19744	0.136406
ATP6AP1	1	0	1.25176	-1.67958	6.23498	0.406882	0					0					1	2.11092	-0.820851	7.09431	0.154609
ATP6AP2	1	1	0.30957	-2.21312	2.83212	0.790471	0	4.53613	-0.460052	7.49974	0.0657205	1	1.7903	-0.773338	4.35325	0.152749	0	0.459345	-4.52576	3.39533	0.787335
ATP6V0A1	0	6	-2.34829	-7.22518	-0.18454	0.0299575	0	-0.445882	-5.41198	2.14117	0.772205	0	-1.02978	-5.91119	1.15255	0.423259	0	-1.53715	-6.41351	0.623273	0.196651
ATP6V0A2	10	13	0.0108761	-0.804537	0.817983	0.978728	0	-0.385488	-4.97285	1.20325	0.710846	2	0.151425	-1.39111	1.22966	0.813335	6	0.229996	-0.745974	1.14446	0.62755
ATP6V0A4	15	13	0.601717	-0.153286	1.36818	0.11752	1	0.32862	-2.0114	1.99791	0.741491	4	0.696272	-0.510184	1.71345	0.235764	7	0.842624	-0.142017	1.74943	0.0904854
ATP6V0C	1	0	1.56281	-1.36841	6.54598	0.295588	1	4.14619	1.21303	9.13015	0.00783105	0					0
ATP6V0D1	0	1	-0.772479	-5.75575	2.15898	0.6171	0	1.94786	-3.03682	4.88283	0.321765	0	0.528152	-4.45547	3.46047	0.757697	0	0.209881	-4.77358	3.1418	0.899575
ATP6V0D2	4	9	-0.117192	-1.3761	1.00196	0.842006	0	-0.0745052	-4.95155	2.07175	0.959305	0	-1.16042	-6.02888	0.94747	0.346178	2	0.13985	-1.54723	1.46065	0.850972
ATP6V0E1	1	0	1.07629	-1.85521	6.05958	0.479081	0					0					0
ATP6V1A	2	1	0.792776	-1.28782	3.21882	0.447927	0	2.36977	-2.61834	5.31329	0.247409	0	0.730379	-4.25367	3.66376	0.675604	2	1.91623	-0.175388	4.34719	0.0711972
ATP6V1B1	12	16	0.136745	-0.634265	0.884561	0.722165	0	-0.743749	-5.60412	1.31609	0.565671	6	0.776366	-0.22401	1.65907	0.121128	3	-0.385618	-1.73641	0.676259	0.502082
ATP6V1B2	0	1	-0.41902	-5.40223	2.51229	0.790975	0	1.84363	-3.14088	4.77815	0.343431	0	0.894979	-4.08851	3.827	0.613641	0	0.687547	-4.29584	3.61929	0.692334
ATP6V1C1	3	1	1.33552	-0.477782	3.67418	0.149871	0	2.34057	-2.64351	5.27403	0.25142	0	0.536914	-4.44646	3.46862	0.753965	1	1.32715	-1.19526	3.84955	0.269341
ATP6V1C2	9	15	-0.0803579	-0.917071	0.701454	0.842232	0	-0.645328	-5.51681	1.30153	0.621267	3	0.248215	-1.01137	1.22946	0.657436	4	-0.0352454	-1.21667	0.921175	0.946534
ATP6V1D	6	4	1.06285	-0.153671	2.36676	0.0861812	0	1.05138	-3.86502	3.42154	0.544601	3	1.67955	0.163788	3.11552	0.0316056	3	1.22623	-0.296746	2.66767	0.108371
ATP6V1E1	1	0	1.35026	-1.58127	6.33356	0.369278	0					0					1	2.29488	-0.637125	7.27837	0.121787
ATP6V1E2	1	3	-0.192834	-2.54288	1.63398	0.843433	0	1.6001	-3.33047	4.05368	0.38916	0	0.144426	-4.76455	2.50524	0.925722	0	-0.648556	-5.56878	1.75341	0.649647
ATP6V1F	1	4	-0.895427	-3.22684	0.846686	0.328166	0	0.0695372	-4.84612	2.46954	0.964095	1	0.31346	-2.02298	2.06543	0.753111	0	-1.28716	-6.18514	1.00305	0.317199
ATP6V1FNB	17	16	0.419024	-0.272468	1.11431	0.232914	4	0.988827	-0.34421	2.1562	0.137607	6	0.732483	-0.267336	1.61401	0.141933	5	0.226311	-0.850803	1.14746	0.656622
ATP6V1G1	0	1	0.569589	-4.41427	3.50249	0.74036	0	2.67416	-2.31425	5.61841	0.204509	0	1.61262	-3.3724	4.54841	0.396756	0	1.87905	-3.10644	4.81604	0.336072
ATP6V1G2	1	4	-0.648707	-2.97228	1.08485	0.481693	0	0.386363	-4.58129	3.00009	0.816788	0	-0.565258	-5.46097	1.71111	0.68598	1	0.421163	-1.89618	2.14072	0.670952
ATP6V1H	6	10	0.071943	-0.999074	1.06595	0.889717	0	0.074126	-4.81751	2.256	0.960824	0	-1.17709	-6.03567	0.879646	0.328754	2	0.0455586	-1.60726	1.29671	0.949018
ATP7A	2	3	0.136842	-1.67064	1.79598	0.87094	1	2.53915	0.148188	4.45064	0.0397638	0	-0.319186	-5.23107	2.05906	0.828048	1	0.492623	-1.85371	2.31957	0.629412
ATP7B	32	47	-0.0402557	-0.477187	0.382634	0.853389	5	0.538237	-0.506718	1.34057	0.280815	7	-0.0104238	-0.777085	0.617771	0.976216	15	0.0277071	-0.571227	0.564175	0.923334
ATP8A1	6	12	-0.205737	-1.23462	0.728661	0.672776	1	0.175906	-2.17731	1.83303	0.858588	2	0.224883	-1.41295	1.44026	0.75296	2	-0.223307	-1.8595	0.989099	0.742385
ATP8A2	9	11	0.419029	-0.502138	1.32547	0.365266	0	0.592159	-4.26947	2.66416	0.708516	2	0.478089	-1.17831	1.73613	0.522278	4	0.549281	-0.70221	1.64166	0.36408
ATP8B1	9	13	0.0176907	-0.753135	0.567506	0.956903	2	0.541112	-0.848912	1.17553	0.296726	3	0.290389	-0.735419	0.87165	0.466996	2	-0.243729	-1.90358	0.691397	0.707936
ATP8B2	3	12	-0.853077	-2.28163	0.275942	0.148906	0	0.215447	-4.60663	2.02765	0.881209	1	-0.0898035	-2.28247	1.22426	0.912903	2	-0.567155	-2.2861	0.697386	0.417348
ATP8B3	31	56	-0.200436	-0.653931	0.237207	0.372542	4	0.163099	-1.01036	1.08329	0.759884	9	0.0456216	-0.715994	0.69755	0.898712	12	-0.386065	-1.07099	0.22334	0.222845
ATP8B4	22	38	-0.0293898	-0.581507	0.50117	0.914727	3	0.848191	-0.488888	1.86384	0.188659	4	-0.279494	-1.41635	0.6057	0.565594	9	-0.086532	-0.881957	0.612445	0.817214
ATP9A	3	1	1.4011	-0.416601	3.74273	0.131519	0	2.17397	-2.81484	5.11922	0.279844	2	2.4106	0.389297	4.80502	0.0212799	1	1.4152	-1.10892	3.93946	0.241185
ATP9B	14	21	-0.0110361	-0.727281	0.680779	0.97528	0	-1.2833	-6.16024	0.830233	0.293051	2	-0.451938	-2.06641	0.704762	0.480761	6	-0.0971721	-1.09562	0.769775	0.834477
ATPAF1	4	1	1.69523	-0.0691526	4.03664	0.060048	0	2.17889	-2.80609	5.11458	0.278405	2	2.24297	0.185072	4.66631	0.0337087	1	1.6495	-0.922062	4.221	0.186234
ATPAF2	3	3	0.232799	-1.37164	1.83183	0.767046	0	1.21292	-3.7106	3.66812	0.494303	0	-0.179314	-5.09018	2.19442	0.904371	1	0.381617	-1.96362	2.2087	0.706055
ATR	25	36	0.186782	-0.302828	0.670966	0.450348	2	0.271186	-1.33556	1.40473	0.696459	6	0.283777	-0.577548	1.00531	0.489468	13	0.34389	-0.306446	0.94678	0.288501
ATRAID	6	18	-0.643206	-1.65035	0.218398	0.149619	0	-0.696657	-5.55305	1.28067	0.588719	1	-0.701945	-2.90074	0.633216	0.353212	3	-0.493093	-1.87823	0.565749	0.391778
ATRIP	9	3	1.23022	0.0412754	2.65253	0.0422647	1	1.94494	-0.494897	3.96201	0.10485	2	1.31728	-0.554775	3.06279	0.154853	5	1.42042	0.0118652	2.96621	0.0481181
ATRN	2	3	0.0373079	-1.75649	1.67587	0.964153	0	1.31812	-3.5945	3.70613	0.46067	0	-0.301768	-5.20449	2.03691	0.836077	1	0.360255	-1.97707	2.1713	0.719768
ATRNL1	4	7	0.0985235	-1.16635	1.2464	0.869725	0	0.788183	-4.08023	2.90482	0.629587	3	1.0922	-0.327382	2.31077	0.121047	0	-1.23092	-6.09771	0.877806	0.311862
ATRX	3	4	0.517812	-1.05163	2.06245	0.501258	0	0.75226	-4.16384	3.13664	0.65339	3	1.7024	0.148088	3.23176	0.0332157	0	-0.86076	-5.76548	1.48372	0.529164
ATXN1	3	1	0.893649	-0.91574	3.23038	0.339296	0	2.66706	-2.33164	5.63701	0.206634	1	1.56501	-0.948035	4.07788	0.196033	2	1.72708	-0.388429	4.18588	0.106655
ATXN10	2	6	-0.451951	-2.16412	0.935901	0.53867	0	-0.12103	-5.05587	2.26816	0.937139	1	0.28814	-1.99578	1.88486	0.761807	1	-0.145626	-2.41467	1.42851	0.871369
ATXN2L	2	1	0.171967	-1.29301	1.69912	0.797087	0	0.709464	-1.78329	2.17795	0.447385	0	0.259716	-2.23229	1.72637	0.761445	1	0.366976	-1.3836	1.85423	0.612795
ATXN3	2	2	0.760261	-1.22783	2.8744	0.440988	0	0.752965	-4.2363	3.82636	0.667987	1	1.56457	-0.912536	3.78655	0.18816	0	0.177709	-4.81019	3.15313	0.915067
ATXN3L	1	2	-0.0679744	-2.46083	1.95134	0.94744	0	2.29476	-2.63891	4.82679	0.251471	0	0.049582	-4.88028	2.56907	0.974675	1	0.871624	-1.53084	2.90536	0.424547
ATXN7	4	0	2.53843	0.296032	7.42641	0.0231248	1	3.90523	0.968066	8.89082	0.011505	1	2.74843	-0.183678	7.73197	0.0651854	2	3.0716	0.557786	7.99985	0.0157099
AUH	9	9	0.220818	-0.721917	1.16224	0.641344	0	-0.333188	-5.20893	1.8156	0.812702	2	0.26367	-1.4183	1.56388	0.724401	5	0.343368	-0.831474	1.41821	0.547936
AUNIP	5	18	-0.742551	-1.77139	0.118801	0.0930097	0	-1.0451	-5.94834	1.11395	0.425469	0	-1.61385	-6.45906	0.338644	0.130812	4	-0.223546	-1.33163	0.71165	0.649775
AUP1	2	5	-0.335813	-2.06577	1.10705	0.65808	1	1.71473	-0.665739	3.52656	0.135435	0	-0.692577	-5.5759	1.51274	0.608428	1	-0.0348643	-2.32451	1.60011	0.970052
AURKA	7	2	1.42092	0.0561131	3.12514	0.0409483	0	2.30144	-2.63317	4.83453	0.250544	1	0.957213	-1.49641	3.06252	0.396932	4	1.99139	0.447215	3.76494	0.0121477
AURKAIP1	5	7	0.193152	-1.02293	1.34488	0.745245	0	0.446101	-4.45101	2.67897	0.779321	1	0.302818	-1.95665	1.84403	0.7456	2	0.428334	-1.29094	1.81238	0.585064
AURKB	5	3	0.919863	-0.448823	2.4168	0.186497	0	1.38711	-3.52622	3.77541	0.441294	1	1.09709	-1.25234	2.92801	0.307046	2	1.25734	-0.555124	2.91698	0.158302
AURKC	9	8	0.542749	-0.404772	1.50553	0.257863	3	1.37244	-0.204238	2.80146	0.0846839	1	-0.0939897	-2.34928	1.42549	0.91581	4	0.833986	-0.424759	1.96022	0.180343
AUTS2	0	2	-1.51456	-6.4547	1.04183	0.268473	0	0.237726	-4.7402	3.00573	0.886007	0	0.221571	-4.70591	2.73302	0.889111	0	-0.413036	-5.34678	2.11904	0.781894
AVEN	8	16	-0.280599	-1.17819	0.545266	0.512471	1	0.940229	-1.28571	2.36826	0.337438	2	-0.107516	-1.73071	1.07141	0.873714	2	-0.679041	-2.31285	0.517468	0.2908
AVIL	17	23	0.305858	-0.357899	0.956541	0.361251	4	1.31182	-0.00787954	2.40124	0.0512441	1	-0.794523	-2.99878	0.579779	0.296308	9	0.684009	-0.14349	1.43984	0.101484
AVL9	3	11	-1.02511	-2.40705	0.100318	0.0757271	1	0.613964	-1.69547	2.17421	0.537237	0	-1.526	-6.38253	0.518894	0.17825	0	-1.8522	-6.70909	0.193934	0.0852884
AVPI1	2	9	-0.569367	-2.26228	0.757453	0.42094	0	0.465346	-4.40274	2.57749	0.76598	0	-0.957326	-5.82262	1.13858	0.448773	2	0.251088	-1.49665	1.62591	0.748843
AVPR1A	5	11	-0.436767	-1.55253	0.560184	0.398175	1	0.0529735	-2.28065	1.7076	0.956227	1	-0.426731	-2.65901	1.03156	0.608714	3	0.0641087	-1.3165	1.18861	0.918006
AVPR1B	7	12	0.00568426	-0.979539	0.929597	0.99054	1	0.802027	-1.4611	2.3168	0.416668	2	0.183754	-1.46962	1.42655	0.7991	3	0.16914	-1.21986	1.30313	0.789381
AVPR2	0	1	1.4169	-3.56713	4.35025	0.447657	0	4.19303	-0.797462	7.1425	0.0804799	0	2.42918	-2.55642	5.36644	0.23803	0	2.74082	-2.2451	5.67887	0.195886
AWAT1	2	5	-0.387593	-2.13075	1.07725	0.613478	0	0.619097	-4.28947	2.9602	0.70597	1	0.268275	-2.02354	1.90994	0.779245	0	-0.98681	-5.87027	1.21884	0.447768
AWAT2	0	1	1.7566	-3.22885	4.69347	0.362796	0	4.28003	-0.72068	7.25529	0.0768373	0	2.93436	-2.05508	5.88113	0.173977	0	2.71048	-2.279	5.65739	0.200044
AXDND1	15	18	0.26583	-0.441945	0.962641	0.456136	1	0.464652	-1.78548	1.94024	0.621447	3	0.0731869	-1.26702	1.11383	0.901901	6	0.17289	-0.824527	1.04672	0.716178
AXIN1	6	5	0.342378	-0.666036	1.4425	0.502225	1	0.20516	-2.15391	2.01654	0.838732	0	-0.98618	-5.86713	1.20696	0.446235	4	0.808015	-0.296383	1.99494	0.146433
AXIN2	1	3	-0.147839	-2.04684	0.813405	0.781605	0	0.79618	-1.75331	1.7872	0.291221	0	0.197188	-3.31344	1.2019	0.768397	1	0.201062	-1.40564	1.16177	0.709636
AXL	5	11	0.0379805	-1.08779	1.04928	0.943409	1	1.50572	-0.749419	3.0137	0.156669	2	0.452591	-1.20435	1.70395	0.543536	2	0.292039	-1.37056	1.56253	0.692083
AZGP1	7	4	0.886673	-0.319323	2.21911	0.150659	1	1.84853	-0.707844	3.82212	0.138724	2	1.15705	-0.650607	2.75736	0.189661	2	0.695439	-1.16935	2.38707	0.436697
AZI2	1	1	0.658575	-1.9129	3.23004	0.584908	0	2.79856	-2.18633	5.73402	0.188839	1	1.72725	-0.820923	4.27541	0.163589	0	0.882182	-4.10136	3.81432	0.618295
AZIN1	0	1	-0.504925	-5.48814	2.42641	0.747981	0	1.08312	-3.90098	4.01663	0.548672	0	0.738098	-4.2454	3.67012	0.672505	0	0.536334	-4.44705	3.46808	0.754211
AZIN2	6	8	0.041201	-1.10868	1.17988	0.942698	1	0.860537	-1.45694	2.54199	0.403558	1	0.19553	-2.07248	1.75964	0.83343	4	0.41871	-0.978067	1.73383	0.541822
AZU1	4	7	-0.12556	-1.43244	1.07476	0.839731	0	1.05543	-3.82117	3.20775	0.534694	0	-0.754446	-5.62683	1.37968	0.566906	3	0.374877	-1.13873	1.70684	0.602502
B2M	0	1	-0.526765	-5.50999	2.40459	0.7371	0	2.14126	-2.84304	5.07526	0.284954	0	0.495426	-4.48806	3.42742	0.771591	0	0.37785	-4.60551	3.30953	0.822895
B3GALNT1	4	7	-0.491108	-1.80504	0.71786	0.42864	0	0.151049	-4.72979	2.33096	0.92045	1	-0.0948613	-2.3562	1.44975	0.91566	3	-0.271875	-1.76734	1.0516	0.694869
B3GALNT2	13	6	1.13605	0.175624	2.20378	0.0199251	0	-0.572858	-5.50234	1.88416	0.694285	5	1.60844	0.365679	2.82602	0.0126484	6	1.09933	-0.0967588	2.31679	0.0709364
B3GALT1	2	2	0.839602	-1.04687	2.73037	0.360811	0	2.90255	-2.0409	5.47235	0.1727	1	1.64697	-0.784835	3.73732	0.159198	1	1.06783	-1.33471	3.1022	0.334371
B3GALT2	1	1	0.058634	-1.77595	1.51219	0.934551	0	1.06198	-1.43012	2.52885	0.288049	0	0.386512	-2.10521	1.85246	0.659032	0	0.174826	-2.31684	1.64062	0.835499
B3GALT6	1	0	1.74238	-1.19002	6.72604	0.241952	0					1	3.04111	0.106241	8.02576	0.0427825	0
B3GAT1	1	2	-0.388228	-2.78039	1.63023	0.703459	0	0.866773	-4.06076	3.37841	0.612266	0	-0.128652	-5.05802	2.38891	0.93303	0	-0.637628	-5.56568	1.87568	0.660101
B3GAT2	3	10	-0.252885	-1.65579	0.865331	0.68083	0	-0.869686	-5.78462	1.3882	0.527999	0	-0.962747	-5.8233	1.02951	0.436658	3	0.679074	-0.700898	1.76224	0.300411
B3GAT3	2	5	-0.668489	-2.42144	0.818722	0.384295	0	0.135504	-4.77942	2.45695	0.930473	1	0.154604	-2.15133	1.82205	0.871758	1	-0.41723	-2.72187	1.26633	0.648515
B3GLCT	2	9	-1.01336	-2.68734	0.279258	0.130614	0	-0.712203	-5.60114	1.49914	0.599606	0	-1.33655	-6.20273	0.761065	0.263277	2	-0.0748253	-1.74652	1.21299	0.917065
B3GNT2	0	2	-0.849806	-5.79534	1.72942	0.558278	0	0.904077	-4.08501	3.90375	0.611616	0	0.310987	-4.64747	2.9521	0.849928	0	0.150199	-4.78086	2.67366	0.924307
B3GNT3	1	5	-0.895306	-3.04442	0.411403	0.194472	0	0.368188	-4.086	1.92591	0.755823	1	0.00780681	-1.98484	1.29392	0.991445	0	-0.772636	-5.22633	0.775066	0.390099
B3GNT4	0	3	-1.44459	-6.37832	1.05049	0.286557	0	1.21137	-3.72886	3.6971	0.498213	0	-0.17276	-5.09413	2.25228	0.908879	0	-0.616814	-5.5502	1.90211	0.672792
B3GNT5	1	7	-1.73441	-3.99941	-0.18248	0.026758	0	-0.659778	-5.54349	1.53768	0.626986	1	-0.408158	-2.67035	1.13807	0.638281	0	-1.98898	-6.86623	0.165017	0.0761286
B3GNT7	1	1	0.339611	-2.21847	2.89766	0.775358	0	2.4656	-2.5188	5.39983	0.2325	0	1.03826	-3.94525	3.97032	0.56353	1	1.10258	-1.45006	3.65515	0.361617
B3GNTL1	3	14	-1.25499	-2.62208	-0.163234	0.0228342	0	-0.698093	-5.57352	1.42155	0.599881	0	-1.67262	-6.52841	0.364799	0.129484	3	-0.468486	-1.85612	0.651607	0.433566
B4GALNT1	3	7	-0.1276	-1.57035	1.13379	0.847394	1	1.25216	-1.11142	2.96409	0.252348	0	-0.906496	-5.77691	1.21961	0.480525	0	-1.15813	-6.02967	0.975471	0.350916
B4GALNT2	9	19	-0.366282	-1.19705	0.396068	0.352999	0	-1.24007	-6.12345	0.906006	0.31898	6	0.535862	-0.447224	1.38864	0.265886	3	-0.421519	-1.75858	0.611097	0.451634
B4GALNT3	27	18	0.432541	-0.0731935	0.973544	0.0937118	1	0.179659	-1.96927	1.1043	0.800326	6	0.384401	-0.411605	1.02783	0.301562	17	0.661343	0.0883293	1.26555	0.0244193
B4GALNT4	4	7	-0.247688	-1.53033	0.920232	0.681422	0	-0.191597	-5.10448	2.11526	0.897648	2	0.429823	-1.26457	1.77674	0.576346	1	-0.47802	-2.74464	1.07354	0.580809
B4GALT1	0	4	-1.52836	-6.41592	0.712066	0.213226	0	0.544501	-4.392	2.99937	0.74247	0	-0.240547	-5.12898	2.00374	0.867897	0	-0.598601	-5.48565	1.63989	0.663801
B4GALT2	0	3	-1.4522	-6.3574	0.895308	0.258785	0	1.28503	-3.61953	3.63154	0.468624	0	-0.0825835	-4.9868	2.26126	0.956108	0	-0.63788	-5.54284	1.70901	0.649614
B4GALT3	6	4	0.541246	-0.692771	1.85737	0.388494	0	1.51571	-3.37305	3.76194	0.402108	1	0.821542	-1.49465	2.53527	0.423488	3	0.395359	-1.21447	1.9267	0.61546
B4GALT4	2	5	-0.381461	-2.11588	1.07399	0.616608	0	-0.111991	-4.99115	2.07247	0.938729	0	-0.842572	-5.7215	1.34109	0.522034	0	-1.14009	-6.02148	1.05546	0.369145
B4GALT6	1	0	0.849763	-2.08243	5.83333	0.58077	0					0					1	1.81625	-1.11694	6.80022	0.222151
B4GALT7	8	5	0.932696	-0.183259	2.14222	0.101558	1	0.806288	-1.75164	2.97462	0.498528	2	1.12264	-0.633146	2.61442	0.187665	3	0.647771	-0.917337	2.10288	0.395932
B4GAT1	1	3	-0.219534	-2.57802	1.62455	0.823218	0	0.962931	-3.97987	3.49973	0.580663	1	1.05749	-1.31011	2.91171	0.327979	0	-0.593488	-5.50036	1.76454	0.674935
B9D1	1	0	0.758795	-2.17421	5.7427	0.62383	0					0					1	1.1456	-1.78795	6.12972	0.450192
B9D2	5	6	-0.0250173	-0.916601	0.673204	0.942578	1	0.412921	-0.857843	1.14828	0.359203	1	0.119441	-1.47745	0.850466	0.783513	1	-0.0776468	-2.32542	0.697101	0.877095
BAALC	3	5	-0.252256	-1.78844	1.1837	0.729894	1	0.80305	-1.95187	2.86683	0.541657	1	0.405741	-1.89339	2.06568	0.677408	1	-0.326304	-2.80987	1.59161	0.757308
BAAT	2	8	-0.761057	-2.46932	0.598618	0.286394	0	-1.22753	-6.18074	1.25791	0.383719	2	0.469885	-1.22838	1.81462	0.543766	0	-1.48979	-6.36292	0.644837	0.209349
BABAM1	0	1	-0.361526	-5.34474	2.56979	0.819856	0	2.13744	-2.84674	5.07112	0.285618	0	1.03279	-3.95069	3.96476	0.565374	0	0.496307	-4.48703	3.42793	0.771193
BABAM2	1	7	-1.05301	-3.32128	0.513555	0.203327	0	0.468944	-4.42424	2.68685	0.768374	1	0.196319	-2.07597	1.76825	0.833333	0	-1.37019	-6.24394	0.777379	0.257838
BACE1	0	4	-1.55566	-6.45121	0.722067	0.211011	0	0.990701	-3.90444	3.26972	0.560841	0	-0.113436	-5.00942	2.16445	0.938973	0	-0.716719	-5.61308	1.56818	0.601813
BACE2	1	3	-0.114169	-2.48643	1.76681	0.909271	1	1.79917	-0.673433	3.79275	0.134519	0	0.150576	-4.75696	2.51153	0.922551	0	-0.07359	-4.9926	2.36054	0.961495
BACH1	0	6	-1.3942	-6.27298	0.7758	0.25261	0	1.04085	-3.84178	3.23109	0.540918	0	-0.376021	-5.24961	1.77246	0.787472	0	-0.32655	-5.23605	1.97161	0.823072
BACH2	2	0	2.15794	-0.353396	7.08541	0.0960888	0					1	3.16523	0.232873	8.14887	0.0354452	1	2.39086	-0.540982	7.37428	0.107106
BAD	2	2	0.396551	-1.50132	2.28825	0.6645	0	1.76945	-3.15987	4.28686	0.349596	1	1.40445	-0.999273	3.43712	0.215487	0	-0.371344	-5.29845	2.13882	0.803001
BAG1	6	12	-0.173536	-1.2295	0.789338	0.730016	1	0.656959	-1.6855	2.33317	0.521957	3	0.599581	-0.781287	1.71793	0.358655	1	-0.899322	-3.15683	0.586233	0.265287
BAG2	3	3	0.272449	-1.35062	1.90637	0.734044	0	-0.621484	-5.61228	2.2801	0.693198	0	-0.318111	-5.22674	2.04785	0.828079	1	-0.195599	-2.62065	1.75572	0.850576
BAG3	0	2	-1.55704	-6.50638	1.03796	0.260973	0	0.84202	-4.13603	3.60226	0.631785	0	0.323338	-4.60458	2.83586	0.840634	0	-1.08099	-6.0399	1.56141	0.456794
BAG4	5	7	0.3548	-0.840356	1.48695	0.545267	0	0.755809	-4.12146	2.91184	0.644082	2	1.01125	-0.674456	2.34584	0.209651	3	0.620796	-0.854846	1.90159	0.381099
BAG5	11	16	0.0715585	-0.732493	0.844875	0.8576	2	0.710244	-1.08143	2.0865	0.397653	4	0.562238	-0.625419	1.54405	0.323493	4	-0.125433	-1.32967	0.878865	0.817978
BAHD1	0	1	-0.954572	-5.93806	1.97743	0.532692	0	2.48426	-2.50443	5.42922	0.230353	0	0.613921	-4.37029	3.5477	0.722132	0	-0.01997	-5.0039	2.91312	0.990233
BAIAP2	2	1	0.889233	-1.17268	3.31734	0.391374	0	1.65547	-3.32855	4.58877	0.386136	2	2.28897	0.221372	4.71758	0.0311988	0	-0.158838	-5.14214	2.77269	0.921524
BAIAP2L1	8	5	0.774469	-0.294759	1.92682	0.155594	1	1.84843	-0.458286	3.52211	0.100854	3	1.19082	-0.282322	2.52757	0.106078	3	0.889262	-0.589608	2.23138	0.220279
BAIAP2L2	13	18	-0.00346888	-0.746107	0.713746	0.992498	3	1.08645	-0.350879	2.24338	0.126619	4	0.401925	-0.769874	1.35641	0.465972	3	-0.551158	-1.93056	0.540153	0.344454
BAIAP3	16	30	-0.209972	-0.852785	0.400189	0.504883	1	-0.279589	-2.52303	1.17029	0.743401	4	-0.166676	-1.31206	0.73543	0.738935	6	-0.294289	-1.25903	0.518209	0.497788
BAK1	1	4	-1.1168	-3.48027	0.686598	0.234496	0	0.611281	-4.33593	3.09349	0.716122	0	-0.469753	-5.36519	1.80137	0.739751	1	-0.535117	-2.93155	1.33311	0.591654
BAMBI	13	10	0.334158	-0.439023	1.13376	0.394517	1	0.527315	-1.64912	1.83534	0.550778	6	0.978805	0.00870693	1.90805	0.0481366	4	-0.00421006	-1.21346	0.988784	0.993823
BANF2	3	2	1.20591	-0.500402	3.08759	0.162467	0	1.37944	-3.60616	4.12195	0.458151	1	1.53795	-0.970965	3.76381	0.201296	2	2.09374	0.0655497	4.15371	0.0435637
BANK1	14	40	-0.495922	-1.12524	0.0824799	0.0943067	2	0.0115006	-1.59725	1.15032	0.98638	6	-0.0472738	-0.987503	0.732257	0.912334	3	-0.869669	-2.00769	0.0125419	0.0537235
BAP1	2	6	-0.365369	-2.12207	1.11303	0.637986	0	0.978052	-3.93222	3.26787	0.568308	0	-0.593347	-5.47679	1.60689	0.664904	2	0.533168	-1.24671	2.0434	0.520552
BARD1	15	24	-0.0960205	-0.749414	0.520201	0.763801	2	0.555817	-1.05576	1.64687	0.439361	5	0.141576	-0.874549	0.957829	0.760833	6	-0.147122	-1.08713	0.636513	0.72863
BARHL1	1	1	0.710163	-1.80195	3.22231	0.54304	0	2.86175	-2.12668	5.80607	0.181917	1	1.97372	-0.552492	4.50022	0.11302	0	0.689464	-4.29441	3.62241	0.691657
BARX2	2	2	-0.239373	-2.11856	1.6396	0.790884	1	0.617854	-1.86986	2.8936	0.588587	0	0.0917347	-4.8368	2.60647	0.95333	1	0.00657515	-2.424	2.09766	0.995082
BASP1	2	1	0.768947	-1.26829	3.1765	0.452651	0	1.67241	-3.31186	4.60634	0.38213	1	1.5288	-1.00281	4.06043	0.209579	1	0.816606	-1.69511	3.32832	0.485611
BATF	0	1	-1.53778	-6.52121	1.39408	0.30383	0	-1.05542	-6.04036	1.88017	0.488762	0	-0.26433	-5.24834	2.66896	0.868792	0	-0.310407	-5.29421	2.62237	0.845631
BATF3	0	1	-0.568847	-5.55207	2.36249	0.716203	0	1.86303	-3.12119	4.79685	0.339239	0	0.691893	-4.2916	3.62391	0.69063	0	0.365515	-4.61783	3.29716	0.828395
BAX	1	2	0.12569	-2.26982	2.14915	0.903963	0	1.684	-3.24349	4.19543	0.368625	1	1.36669	-1.03915	3.40298	0.227272	0	-0.116929	-5.0478	2.40593	0.93928
BAZ1A	2	6	-0.310081	-2.01331	1.0677	0.673334	0	1.09093	-3.78693	3.26137	0.52322	1	0.480665	-1.78625	2.04963	0.615742	1	0.0556812	-2.21365	1.63109	0.951636
BAZ1B	2	7	-0.652306	-2.34959	0.699933	0.359873	0	-0.0643014	-5.02853	2.48397	0.967754	1	0.0919535	-2.17484	1.64531	0.920193	0	-1.43222	-6.30527	0.70732	0.231757
BAZ2A	4	0	1.93962	-0.0883894	6.85723	0.0656433	0					1	2.8121	-0.119633	7.79547	0.0594691	3	1.81851	-0.118615	6.76548	0.0721585
BAZ2B	7	8	0.236571	-0.720794	1.14676	0.612273	0	0.521504	-3.66476	2.02789	0.648827	1	-0.0356011	-2.12364	1.21951	0.962451	5	0.841648	-0.262364	1.8071	0.126117
BBC3	2	2	0.443819	-1.43007	2.31764	0.622731	0	2.47927	-2.46393	5.04493	0.225098	1	1.18116	-1.21927	3.21093	0.28888	1	1.1214	-1.2944	3.17152	0.315872
BBIP1	0	4	-1.34699	-6.24376	0.936326	0.290761	0	1.12812	-3.77991	3.44068	0.51752	0	-0.216873	-5.10992	2.04828	0.881726	0	-0.347145	-5.24437	1.94457	0.809551
BBOF1	13	23	0.293424	-0.439347	0.994372	0.423312	1	0.43746	-1.8852	1.97906	0.656466	2	-0.0282381	-1.64121	1.12535	0.966595	6	0.392896	-0.596376	1.25339	0.412143
BBOX1	3	10	-0.974846	-2.40929	0.215498	0.111874	0	-0.255758	-5.1527	1.97634	0.860318	0	-1.34425	-6.20738	0.736152	0.256708	2	-0.465861	-2.21885	0.90027	0.529888
BBS1	0	1	-0.13563	-5.11884	2.79567	0.93308	0	2.93527	-2.04913	5.86951	0.173368	0	0.968763	-4.01467	3.90063	0.587387	0	0.571773	-4.41156	3.50339	0.739372
BBS10	6	8	0.155928	-0.952983	1.23321	0.776028	2	1.92471	0.17782	3.3303	0.0334107	1	0.189139	-2.06408	1.71425	0.83654	2	-0.0187851	-1.73624	1.36289	0.980216
BBS12	4	4	0.261274	-1.15107	1.67115	0.708756	1	0.72842	-1.66965	2.70224	0.498929	1	0.701018	-1.62148	2.43255	0.491817	1	-0.0414246	-2.42566	1.76762	0.967073
BBS2	9	21	-0.521714	-1.3476	0.231126	0.178212	1	-0.160859	-2.4843	1.38047	0.861525	2	-0.471968	-2.0841	0.678769	0.458704	6	-0.149415	-1.13928	0.707441	0.744469
BBS4	17	23	0.140402	-0.512579	0.776054	0.668083	1	-0.0538411	-2.2722	1.35698	0.94998	3	-0.302276	-1.63858	0.724552	0.593086	9	0.471283	-0.362258	1.22869	0.255024
BBS7	14	16	0.276066	-0.47808	1.0197	0.467818	1	0.834417	-1.45194	2.37861	0.406621	1	-0.44818	-2.6597	0.949037	0.579061	10	0.643257	-0.229803	1.4719	0.14448
BBS9	12	17	0.119148	-0.652551	0.864747	0.756572	0	-0.628701	-5.50037	1.47699	0.638483	3	0.207624	-1.13604	1.25634	0.731507	7	0.515483	-0.428138	1.36921	0.269277
BBX	2	6	-0.443875	-2.20062	1.0113	0.563171	0	0.357765	-4.54562	2.65956	0.821193	2	0.933544	-0.788198	2.34673	0.255225	0	-1.65037	-6.56898	0.683678	0.194462
BCAM	3	10	-0.6296	-1.97474	0.406929	0.249062	0	-0.652947	-5.61718	1.48005	0.654125	1	-0.227544	-2.36008	1.03441	0.762199	1	-0.52378	-2.67643	0.748413	0.471919
BCAN	3	9	-0.804961	-2.22625	0.387449	0.19262	0	-0.700831	-5.63343	1.70086	0.626132	0	-1.32837	-6.20617	0.807133	0.275891	1	-0.890679	-3.18522	0.670445	0.292593
BCAP29	2	1	0.908793	-1.19327	3.37572	0.392487	0	3.09031	-1.89413	6.02466	0.15745	0	1.40988	-3.57359	4.34184	0.449488	2	1.9192	-0.136427	4.34027	0.0662084
BCAP31	1	3	-0.228939	-2.57536	1.59985	0.814001	0	1.79533	-3.12187	4.19196	0.341713	0	-0.248778	-5.15458	2.10206	0.865835	0	-0.1039	-5.01909	2.29903	0.945246
BCAR1	3	2	0.675021	-0.974028	2.47843	0.414622	1	2.69373	0.28773	4.73051	0.0320038	0	0.205805	-4.72965	2.74489	0.897405	1	0.565842	-1.84229	2.61007	0.598714
BCAR3	9	13	0.127378	-0.760379	0.977969	0.771761	1	1.09558	-1.15096	2.57491	0.278386	2	0.151215	-1.48502	1.36199	0.830745	2	-0.41899	-2.08754	0.832908	0.54214
BCAS1	9	16	0.257927	-0.513759	1.00827	0.500092	0	0.164	-4.58768	1.85773	0.903076	2	0.464018	-0.744227	1.38981	0.398498	4	0.351179	-0.780866	1.3129	0.506343
BCAS2	6	5	0.332432	-0.842714	1.54382	0.574933	1	2.42331	0.103104	4.1072	0.0425867	1	0.559154	-1.76465	2.24606	0.578061	3	0.237154	-1.27909	1.63339	0.743588
BCAS3	1	8	-1.38165	-3.63139	0.130194	0.0762325	0	-0.222367	-5.10654	1.96284	0.87738	0	-1.27531	-6.14288	0.832661	0.291891	1	-0.352139	-2.60283	1.16401	0.682704
BCAS4	2	1	0.931302	-1.11275	3.34477	0.364336	0	1.62963	-3.35475	4.56385	0.392464	1	1.86543	-0.705813	4.43655	0.139049	1	1.10981	-1.40109	3.62072	0.348298
BCAT1	1	11	-1.91499	-4.18097	-0.399512	0.0103704	0	-0.698194	-5.57201	1.43437	0.599685	1	-0.284253	-2.51829	1.17333	0.737725	0	-2.38888	-7.2831	-0.194565	0.028765
BCAT2	10	18	-0.0230438	-0.837318	0.740285	0.953784	0	-0.61276	-5.47851	1.46185	0.645062	3	0.22538	-1.11234	1.26224	0.708231	6	0.321057	-0.671264	1.18791	0.50182
BCCIP	5	11	0.0117378	-1.03019	0.923876	0.980563	2	1.53901	0.0929099	2.72222	0.0395359	1	0.0870683	-2.01041	1.3264	0.91091	2	0.0275855	-1.50725	1.11997	0.96492
BCDIN3D	7	2	1.61208	0.227359	3.33392	0.0216567	1	3.32886	0.889109	5.43983	0.012427	2	1.82406	-0.0440769	3.69221	0.0550269	3	1.33613	-0.437981	3.21231	0.136152
BCHE	19	21	0.375096	-0.271643	1.018	0.252902	2	0.603505	-1.03963	1.81179	0.419633	3	0.00177127	-1.3427	1.04498	0.997611	8	0.315665	-0.573613	1.12043	0.468503
BCKDHA	0	2	-1.82492	-6.77307	0.765045	0.180106	0	1.72385	-3.20754	4.24649	0.360174	0	0.147755	-4.78505	2.67805	0.92562	0	-1.2497	-6.20752	1.38693	0.38323
BCKDHB	10	13	0.177486	-0.692531	1.02673	0.683059	1	1.1131	-1.12253	2.57012	0.268805	3	0.385775	-0.998884	1.50896	0.548211	5	0.270652	-0.877755	1.2909	0.623969
BCKDK	3	7	-0.19299	-1.61861	1.03678	0.765841	0	0.940405	-3.93561	3.09069	0.574397	2	0.70284	-0.984254	2.03786	0.36986	1	-0.142722	-2.40601	1.41173	0.873122
BCL10	2	5	-0.0915162	-1.87879	1.46079	0.910421	0	0.49284	-4.44706	2.99186	0.765331	1	0.755425	-1.57226	2.48003	0.462235	1	0.0840905	-2.23695	1.81251	0.930722
BCL11A	1	0	1.49313	-1.4382	6.47634	0.318578	0					1	2.57264	-0.359275	7.55609	0.0834955	0
BCL11B	0	1	0.205197	-4.77842	3.1375	0.901776	0	2.84016	-2.14666	5.78042	0.184209	0	1.31822	-3.66625	4.25265	0.475731	0	1.25517	-3.72894	4.18871	0.494353
BCL2	1	0	1.08162	-1.85069	6.06523	0.476937	0					0					1	1.6996	-1.23354	6.68356	0.254228
BCL2A1	0	2	-1.37137	-6.34444	1.35949	0.348333	0	-1.77744	-6.74528	1.2499	0.242226	0	0.168257	-4.79303	2.80821	0.917423	0	0.202694	-4.72568	2.71639	0.898355
BCL2L10	2	2	-0.195096	-2.13136	1.72942	0.834286	0	0.991282	-3.95317	3.55197	0.571057	1	0.93562	-1.46039	2.9597	0.391583	1	-0.166928	-2.67431	2.03579	0.881653
BCL2L11	0	1	0.4937	-4.48961	3.42525	0.772305	0	4.2888	-0.696791	7.22599	0.0757474	0	1.54368	-3.44004	4.47625	0.413854	0	1.21518	-3.76835	4.14729	0.506426
BCL2L13	1	1	0.479904	-2.15462	3.11438	0.700475	0	3.13425	-1.85089	6.07032	0.153282	0	0.975991	-4.00768	3.90844	0.584912	1	1.46669	-1.09364	4.02696	0.233543
BCL2L14	8	14	-0.159573	-0.964857	0.558824	0.670293	0	-0.183659	-4.96021	1.48821	0.884802	2	-0.140706	-1.61633	0.819876	0.803366	5	0.230216	-0.72375	1.03017	0.603739
BCL2L15	5	2	1.82532	0.176824	3.75028	0.0292563	0	3.01907	-1.91435	5.55006	0.159658	2	2.45185	0.318264	4.59488	0.0255674	3	2.50614	0.480605	4.71347	0.0147302
BCL2L2	1	3	-0.0898676	-2.45263	1.78596	0.928193	0	1.16246	-3.76512	3.59818	0.510799	0	0.144016	-4.76888	2.52685	0.926182	1	0.84267	-1.52971	2.75966	0.430204
BCL3	1	1	0.070119	-2.50005	2.63989	0.953259	0	2.62798	-2.35622	5.56173	0.209994	0	0.510718	-4.4727	3.44253	0.765059	0	0.155958	-4.82735	3.08752	0.924928
BCL7A	1	0	0.897234	-2.03436	5.88056	0.558711	0					1	2.24666	-0.685988	7.23041	0.129866	0
BCL7B	0	1	-1.55044	-6.53395	1.38161	0.299742	0	1.32818	-3.65788	4.26655	0.473149	0	-0.326326	-5.31048	2.60731	0.837678	0	-0.719504	-5.70336	2.21339	0.642673
BCL7C	0	1	-0.120859	-5.10408	2.81048	0.940424	0	3.11643	-1.86819	6.05124	0.154937	0	1.03421	-3.94926	3.9662	0.564892	0	0.662723	-4.32065	3.59442	0.702234
BCL9	3	10	-0.530357	-1.87427	0.506124	0.335366	0	0.0117465	-4.64951	1.63646	0.992289	2	0.270719	-1.23406	1.36925	0.671568	1	-0.532994	-2.70725	0.759419	0.473171
BCL9L	1	4	-0.77184	-3.12238	0.995946	0.40934	0	0.472403	-4.42621	2.75433	0.767797	0	-0.48136	-5.36893	1.75937	0.73088	1	-0.113666	-2.54247	1.73322	0.911956
BCLAF1	5	1	1.36169	-0.265089	3.64729	0.104928	0	2.33612	-2.64872	5.27147	0.252229	1	1.49468	-1.03192	4.02148	0.218088	3	1.70811	-0.148522	4.07856	0.0714303
BCLAF3	3	4	0.415784	-1.09504	1.84193	0.568473	1	1.83093	-0.687289	3.77597	0.135769	1	0.800302	-1.5099	2.50446	0.432964	1	0.436162	-1.86595	2.12639	0.656744
BCO1	4	9	-0.412935	-1.66702	0.696873	0.474161	0	-0.838023	-5.76646	1.51081	0.551001	3	0.591109	-0.816589	1.77067	0.376975	1	-0.511701	-2.75692	0.984852	0.542501
BCO2	7	11	-0.0270011	-1.02058	0.911252	0.955561	0	0.113169	-4.75131	2.19468	0.939148	2	0.142104	-1.51763	1.39698	0.844252	3	0.104623	-1.29731	1.25626	0.869688
BCOR	0	1	-0.709903	-5.69338	2.22205	0.647194	0	2.25617	-2.7323	5.20056	0.265732	0	0.379466	-4.60466	3.31304	0.822265	0	0.431371	-4.55252	3.36436	0.799347
BCORL1	0	2	-0.98531	-5.96632	1.84328	0.517035	0	1.17529	-3.80434	3.97727	0.517986	0	0.458021	-4.51819	3.22807	0.786521	0	-0.114814	-5.10116	2.8099	0.943643
BCR	4	7	-0.19438	-1.49682	0.991789	0.751902	1	0.788897	-1.61538	2.61051	0.465858	2	0.791302	-0.891948	2.12125	0.315353	1	-0.621231	-2.94994	1.00785	0.490297
BCS1L	8	4	1.28917	0.0757361	2.64391	0.0371248	3	1.95108	-0.112377	3.99355	0.0643871	2	1.14289	-0.697941	2.74307	0.202417	2	0.744643	-1.10447	2.45389	0.401978
BDH1	4	8	-0.126456	-1.39795	1.01645	0.832251	1	1.7758	-0.4739	3.28885	0.103938	1	0.176101	-2.07344	1.68645	0.846865	1	-0.491061	-2.75811	1.04573	0.568763
BDH2	5	6	0.144607	-1.08374	1.33303	0.810726	0	0.739808	-4.15817	2.97881	0.654533	1	0.409751	-1.86796	2.00146	0.66901	4	0.590999	-0.783486	1.86554	0.381016
BDKRB2	1	0	2.08925	-0.841995	7.07243	0.158837	0					0					1	2.85691	-0.0746053	7.8402	0.0557279
BDNF	4	7	0.0524039	-1.22435	1.21909	0.931252	0	1.31958	-3.55586	3.4723	0.452449	1	0.30001	-1.95725	1.83839	0.747403	2	0.449794	-1.24673	1.80304	0.560262
BDP1	15	38	-0.35723	-0.979527	0.214579	0.226165	0	-1.04028	-5.86775	0.825345	0.365629	5	-0.097946	-1.10247	0.696931	0.825312	5	-0.460185	-1.46926	0.340515	0.280314
BEAN1	4	6	-0.223046	-1.49534	0.857401	0.696656	0	0.0590329	-3.88162	1.55228	0.951264	0	-0.513691	-5.234	1.15096	0.641809	4	0.558494	-0.745708	1.66536	0.372155
BECN1	3	6	0.00563047	-1.1612	1.14973	0.991948	0	1.00656	-3.87158	3.1825	0.551671	0	-0.381645	-5.25537	1.76692	0.784229	2	0.342105	-1.42632	1.77748	0.671205
BEGAIN	0	1	-0.215914	-5.1992	2.71558	0.892996	0	2.29882	-2.68608	5.23431	0.258209	0	0.800905	-4.18275	3.7333	0.648467	0	0.807626	-4.17588	3.73966	0.645905
BEND2	1	7	-0.825957	-3.10733	0.7507	0.332007	0	1.44323	-3.43261	3.59679	0.418375	1	0.313191	-1.9618	1.87954	0.740472	0	-0.895406	-5.76669	1.23537	0.48725
BEND3	2	3	0.00508025	-1.81573	1.67403	0.995212	0	0.780464	-4.1302	3.14923	0.641341	1	0.94681	-1.39082	2.75775	0.368677	1	0.301531	-2.11528	2.22187	0.775311
BEND4	2	5	-0.420441	-2.16758	1.04178	0.583522	0	-0.277584	-5.26682	2.58154	0.863053	0	-0.444527	-5.32234	1.73418	0.748928	0	-1.05894	-5.94193	1.14087	0.410214
BEND5	1	3	-0.634571	-3.00136	1.21791	0.51239	0	1.1997	-3.72599	3.66021	0.498824	0	-0.192778	-5.09775	2.15391	0.896454	1	0.120605	-2.28757	2.02324	0.907479
BEND6	0	6	-2.8737	-7.77567	-0.606434	0.00875184	0	-0.411687	-5.29704	1.8056	0.769978	0	-0.985403	-5.86245	1.18083	0.44334	0	-2.26742	-7.17721	0.0520448	0.0564653
BEND7	5	2	1.32345	-0.183374	3.10438	0.0859118	0	2.16408	-2.77495	4.71579	0.273901	2	2.14049	0.237794	4.04425	0.0295753	3	1.48609	-0.240863	3.38225	0.0902245
BEST1	4	7	-0.182191	-1.47545	0.989878	0.764535	0	0.394172	-4.47954	2.53561	0.79985	1	0.24925	-2.00706	1.78248	0.787647	1	-0.661491	-3.03226	1.00606	0.474268
BEST2	4	12	-0.640694	-1.88997	0.423477	0.247556	0	-0.18343	-5.05025	1.90614	0.89737	2	0.191688	-1.45157	1.41863	0.78887	1	-1.18511	-3.48742	0.372317	0.150184
BEST3	10	21	-0.345753	-1.14572	0.395586	0.366756	0	-1.1016	-5.98128	1.01498	0.381295	4	0.161528	-1.00595	1.10505	0.762592	3	-0.537394	-1.89656	0.522638	0.344198
BEST4	9	11	0.180328	-0.778887	1.12719	0.708191	1	0.275428	-2.066	1.94365	0.780827	0	-1.44432	-6.31278	0.660381	0.221098	5	0.431382	-0.787991	1.56456	0.472186
BET1L	0	1	0.675104	-4.3087	3.60789	0.697357	0	2.40146	-2.58681	5.34541	0.242564	0	1.9126	-3.07238	4.84829	0.329	0	1.96928	-3.01615	4.90608	0.317597
BEX2	2	1	0.743706	-1.31028	3.16496	0.472059	0	2.20827	-2.77556	5.14112	0.273149	1	1.77062	-0.764449	4.30558	0.151899	1	1.12151	-1.45922	3.70203	0.360758
BEX3	1	0	1.39833	-1.53329	6.38166	0.35172	1	4.45436	1.51915	9.43916	0.00483345	0					0
BFAR	5	11	-0.330026	-1.45355	0.677862	0.528992	1	0.600854	-1.72145	2.23001	0.550501	1	-0.288307	-2.52038	1.16853	0.733611	3	0.0510172	-1.33819	1.19003	0.935233
BFSP1	3	8	-0.36203	-1.7789	0.84232	0.567876	0	-0.180767	-5.06849	2.00682	0.901039	0	-1.10537	-5.97146	0.996061	0.371843	1	-0.288312	-2.54045	1.23177	0.740003
BFSP2	7	7	0.30971	-0.77127	1.3956	0.568788	0	-0.60585	-5.54717	1.85632	0.680318	2	0.428167	-1.27261	1.78957	0.579951	3	0.245264	-1.2713	1.5733	0.732202
BGLAP	0	2	-2.06166	-6.99076	0.455034	0.114214	0	-0.613476	-5.5925	2.17478	0.692029	0	-0.477517	-5.44744	2.23565	0.757388	0	-1.08312	-6.02859	1.4948	0.446747
BGN	0	1	-0.6316	-5.61481	2.29972	0.685261	0	3.06451	-1.92005	5.99918	0.160003	0	0.610725	-4.37274	3.54266	0.72332	0	0.11492	-4.86844	3.0466	0.944451
BHLHA15	1	1	0.697584	-1.81679	3.21189	0.550561	0	2.37731	-2.60719	5.31181	0.245748	1	1.74931	-0.762455	4.26107	0.152309	0	0.567079	-4.41629	3.49877	0.741329
BHLHE40	0	2	-0.388798	-5.35886	2.32823	0.802902	0	2.0285	-2.93412	4.68911	0.30222	0	0.781947	-4.16688	3.37519	0.648497	0	0.510371	-4.47215	3.35486	0.76507
BHLHE41	3	5	-0.0997807	-1.56929	1.2322	0.884447	0	-0.501652	-5.48438	2.23592	0.74888	1	0.320285	-1.98146	1.96703	0.740674	1	0.0117173	-2.27341	1.63569	0.989931
BHMT	5	7	0.17384	-1.01285	1.30328	0.764307	1	0.77857	-1.9779	2.83015	0.554032	2	0.765097	-0.925915	2.10764	0.333207	1	-0.0545727	-2.32039	1.50578	0.95187
BHMT2	8	12	0.0448701	-0.825965	0.865107	0.915364	2	1.46919	0.00792165	2.5883	0.0490314	0	-1.14415	-5.93131	0.605502	0.268246	2	-0.131544	-1.71817	0.971236	0.836909
BICC1	2	8	-0.757923	-2.4617	0.58995	0.284709	0	0.507044	-4.36472	2.6358	0.747748	0	-0.982578	-5.85259	1.13878	0.438908	1	-0.500907	-2.82645	1.1206	0.580882
BICD1	13	7	1.11862	0.242781	2.0953	0.0115683	0	-0.263014	-5.20059	2.1645	0.862265	4	1.14674	0.0531705	2.28644	0.040376	5	1.06355	-0.117745	2.18294	0.0756674
BICD2	3	2	1.16519	-0.554998	3.00513	0.17812	0	2.58073	-2.36177	5.14566	0.211114	0	0.747585	-4.18414	3.27338	0.658482	3	1.86481	0.119016	3.72462	0.0369991
BICDL1	4	5	0.328294	-1.03491	1.65857	0.624222	0	0.991463	-3.89821	3.22506	0.559364	2	1.01302	-0.731337	2.49452	0.227302	2	0.780856	-0.974285	2.27924	0.34725
BICDL2	7	17	-0.48383	-1.4222	0.361216	0.268299	2	0.630296	-1.05065	1.89577	0.413995	0	-1.94212	-6.79233	0.0647215	0.0607178	3	-0.415984	-1.78171	0.661409	0.47465
BICRA	1	5	-0.234214	-1.03817	0.39744	0.469093	1	0.694783	-0.018446	1.46558	0.0552831	0	-0.241377	-4.40273	0.881302	0.757153	0	-0.759285	-4.45513	0.248253	0.153451
BID	6	4	0.326583	-0.737605	1.41119	0.533096	1	0.600561	-1.63437	1.9674	0.517052	0	-0.500036	-5.30938	1.24495	0.674035	3	0.624455	-0.690811	1.78964	0.313877
BIK	1	5	-0.764179	-3.05206	0.8652	0.381229	0	0.212543	-4.7363	2.69151	0.895139	0	-0.709257	-5.59561	1.50607	0.600362	0	-0.947982	-5.82717	1.23733	0.465127
BIN1	3	5	0.639809	-0.879683	2.04088	0.386551	0	1.56284	-3.33809	3.83052	0.392561	1	0.885543	-1.43598	2.58682	0.392424	1	0.934567	-1.40807	2.68477	0.375164
BIN2	4	11	-0.446243	-1.6752	0.614182	0.421306	2	1.0387	-0.785038	2.52226	0.238874	1	-0.291031	-2.52936	1.18	0.732931	1	-0.659806	-2.88903	0.792302	0.414051
BIN3	4	10	-0.337107	-1.57188	0.740426	0.550327	0	0.321465	-4.56367	2.48738	0.835912	0	-1.26707	-6.12767	0.801358	0.288346	2	0.0225038	-1.63398	1.28427	0.974859
BIRC2	3	5	-0.166255	-1.65482	1.19151	0.81171	1	-0.237826	-2.72043	1.96326	0.830621	0	-0.681976	-5.56938	1.53614	0.616166	2	0.590517	-1.14975	2.04629	0.465963
BIRC3	3	2	0.875126	-0.768085	2.67361	0.288688	0	1.6256	-3.30454	4.14579	0.382947	0	0.171295	-4.75662	2.68413	0.913704	1	0.802349	-1.58985	2.82078	0.457487
BIRC6	12	3	1.60791	0.503484	2.97932	0.0034643	0	1.67487	-3.24124	4.06132	0.368552	5	2.1614	0.823421	3.63688	0.00195935	3	1.27255	-0.30537	2.851	0.109001
BIRC7	6	9	-0.0165823	-1.09141	0.996609	0.974676	3	1.08976	-0.471593	2.44511	0.15871	1	-0.307427	-2.55566	1.19313	0.72127	2	0.076315	-1.59449	1.36046	0.916459
BIVM	4	11	-0.78115	-2.01107	0.275688	0.151768	2	0.759534	-0.964298	2.12423	0.347284	2	0.0681276	-1.58377	1.31025	0.923832	0	-2.30056	-7.16341	-0.226965	0.0246081
BLK	12	17	0.103404	-0.67808	0.855162	0.790173	1	0.100975	-2.26698	1.77393	0.919015	2	0.00901859	-1.60775	1.17383	0.98943	5	0.216078	-0.879131	1.15575	0.676853
BLM	11	36	-0.778985	-1.49477	-0.142635	0.0153952	0	-1.27329	-6.13266	0.736429	0.278651	1	-1.40539	-3.59053	-0.0893626	0.0335222	9	-0.211557	-0.991258	0.465483	0.556228
BLMH	4	8	-0.108218	-1.40903	1.07023	0.860409	0	0.289106	-4.58938	2.44981	0.850901	3	1.10658	-0.326984	2.33	0.120132	1	-0.531626	-2.86712	1.13231	0.563681
BLNK	0	4	-1.4851	-6.37694	0.773255	0.232385	0	1.2854	-3.61338	3.56757	0.467244	0	-0.396819	-5.28952	1.86713	0.78043	0	-0.674229	-5.56582	1.58433	0.623038
BLOC1S2	3	2	0.635739	-1.00617	2.43245	0.440064	0	3.22484	-1.7285	5.82299	0.142191	3	2.13018	0.463754	3.94893	0.0137781	0	0.262117	-4.66799	2.7822	0.869833
BLOC1S3	0	1	0.143507	-4.83982	3.07511	0.930832	0	2.4963	-2.48888	5.43248	0.22817	0	1.39212	-3.59169	4.32489	0.454497	0	1.04698	-3.93658	3.97916	0.560602
BLOC1S4	1	0	1.38381	-1.54767	6.36708	0.356945	1	2.72539	-0.208062	7.70946	0.0674844	0					0
BLOC1S5	4	4	0.204348	-1.17202	1.57994	0.763722	0	0.966339	-3.93101	3.24462	0.569792	1	0.489863	-1.82185	2.19836	0.621853	2	0.509463	-1.26397	2.05308	0.53861
BLOC1S6	2	7	-0.926029	-2.62113	0.420886	0.185568	1	1.13293	-1.18767	2.77193	0.283911	0	-1.1904	-6.06277	0.940803	0.335565	1	-0.758818	-3.03226	0.809336	0.372513
BLVRA	4	7	0.242184	-0.870338	1.3443	0.65396	1	2.1676	-0.137865	3.78682	0.0618948	0	-0.490452	-5.36436	1.6541	0.72077	3	0.606445	-0.634423	1.79831	0.310813
BLVRB	6	12	-0.185337	-1.21391	0.749041	0.703822	1	1.14037	-1.10209	2.61676	0.260626	2	0.189419	-1.44858	1.40519	0.790165	2	-0.130931	-1.77025	1.08659	0.849163
BLZF1	8	16	-0.311464	-1.20273	0.508773	0.463406	1	-0.365435	-2.64749	1.18578	0.679733	1	-0.702511	-2.91218	0.690712	0.366881	4	0.0639918	-1.12537	1.04923	0.906461
BMF	1	2	-0.513931	-3.01569	1.66471	0.642228	0	0.398254	-4.58864	3.25789	0.814269	0	-0.47032	-5.4405	2.24032	0.761073	0	-1.12465	-6.1089	1.73904	0.459008
BMI1	2	2	0.25109	-1.66059	2.15447	0.784997	0	2.24564	-2.70708	4.86096	0.262171	0	0.292404	-4.63751	2.81255	0.85542	0	0.000839856	-4.94031	2.56261	0.999574
BMP1	2	10	-0.722278	-2.37008	0.464776	0.257665	0	0.39821	-4.39845	2.15886	0.784802	1	-0.0383098	-2.20486	1.24829	0.962041	0	-1.58162	-6.44227	0.418351	0.153269
BMP10	0	1	-0.354041	-5.33722	2.5772	0.823614	0	2.76442	-2.2197	5.69799	0.19282	0	1.04128	-3.94212	3.97308	0.562489	0	0.395258	-4.58803	3.32675	0.815159
BMP15	2	0	2.23705	-0.272242	7.16389	0.0832569	0					1	3.0356	0.103802	8.01901	0.042933	1	2.68163	-0.250588	7.66521	0.0716855
BMP2	0	1	-0.13486	-5.11819	2.79675	0.933469	0	2.10816	-2.87663	5.04337	0.291009	0	0.960072	-4.02366	3.89268	0.590488	0	0.864424	-4.11916	3.79666	0.624795
BMP2K	3	12	-0.926083	-2.30065	0.186496	0.106504	1	-0.207764	-2.5518	1.4785	0.828008	1	-0.402707	-2.6294	1.03848	0.6274	1	-0.87134	-3.09958	0.574616	0.267574
BMP3	4	6	0.226083	-1.08171	1.45175	0.7208	0	0.403931	-4.49944	2.67446	0.799587	1	0.31414	-1.96062	1.89508	0.739948	2	0.516664	-1.19631	1.91142	0.511921
BMP4	0	1	0.0139833	-4.96931	2.94549	0.993177	0	3.22029	-1.7651	6.15701	0.145353	0	1.09581	-3.88787	4.02829	0.544413	0	0.928043	-4.05549	3.86016	0.601774
BMP5	2	5	-0.0942178	-1.83602	1.36642	0.903438	0	1.06693	-3.824	3.31025	0.533969	0	-0.316335	-5.19631	1.87288	0.823409	1	0.120542	-2.17946	1.77965	0.89908
BMP6	2	1	0.569091	-1.51613	3.0017	0.588191	0	2.5472	-2.43765	5.48254	0.220968	0	0.643035	-4.34057	3.57532	0.7102	1	0.50693	-2.13892	3.15246	0.686564
BMP7	1	0	2.06328	-0.871917	7.04807	0.164761	0					0					0
BMP8A	3	3	1.10438	-0.491734	2.69955	0.166508	1	2.79942	0.426968	4.6558	0.0256899	1	1.55917	-0.784707	3.38237	0.16202	1	1.18078	-1.24168	3.17645	0.294627
BMP8B	7	10	0.17178	-0.819986	1.11476	0.724559	1	1.56102	-0.696773	3.07984	0.144902	1	-0.269037	-2.50485	1.19866	0.752463	4	0.589028	-0.639258	1.65302	0.321727
BMPER	3	12	-0.812019	-2.20091	0.315775	0.16615	0	-0.77988	-5.67017	1.42821	0.56246	0	-1.39512	-6.25141	0.646977	0.227874	2	-0.313918	-1.96175	0.918186	0.645377
BMPR1A	0	1	-0.110162	-5.09342	2.82128	0.945737	0	2.54512	-2.43967	5.48033	0.221248	0	0.842874	-4.14075	3.77521	0.632753	0	0.820159	-4.16329	3.75207	0.641187
BMPR1B	2	1	1.07515	-1.1903	3.71067	0.358395	0	3.13068	-1.86099	6.08302	0.154214	0	1.50957	-3.47652	4.448	0.423147	2	2.09559	-0.325789	4.91469	0.0917831
BMPR2	1	4	-0.604014	-2.95319	1.21626	0.526845	0	1.29168	-3.63329	3.70965	0.470872	0	-0.17075	-5.07502	2.17168	0.908412	1	0.262029	-2.10109	2.10164	0.796223
BMS1	5	11	-0.155976	-1.28857	0.856851	0.769553	0	-0.211936	-5.08493	1.91073	0.881831	0	-1.28267	-6.14149	0.772992	0.279084	3	0.306452	-1.11565	1.47004	0.641351
BMT2	0	1	-0.464113	-5.44742	2.46745	0.768393	0	1.95142	-3.03339	4.88668	0.321069	0	1.04435	-3.93938	3.97693	0.56152	0	0.405626	-4.5779	3.33772	0.810608
BMX	2	1	0.812866	-1.31876	3.26184	0.447112	0	-0.820201	-5.80529	2.11575	0.595131	0	-0.27649	-5.26057	2.65696	0.862697	1	1.00636	-1.57951	3.59176	0.411729
BNC1	0	1	0.66702	-4.31722	3.60088	0.700659	0	2.91973	-2.07213	5.87272	0.175817	0	1.74221	-3.24397	4.68087	0.366199	0	1.90678	-3.07969	4.8462	0.330453
BNC2	3	5	0.548452	-1.04392	2.12678	0.485206	0	0.9073	-4.01083	3.28215	0.595279	0	-0.307859	-5.20294	1.97508	0.831217	2	1.28552	-0.565664	3.00742	0.159485
BNIP1	6	11	-0.148788	-1.21726	0.842815	0.772202	1	1.05951	-1.22861	2.62802	0.304047	1	-0.129615	-2.36315	1.33323	0.88094	2	-0.152485	-1.82851	1.12656	0.830804
BNIPL	18	18	0.378819	-0.161962	0.990089	0.170094	3	0.944188	-0.494622	2.11592	0.179899	5	0.412649	-0.654046	1.31801	0.419708	8	0.490973	-0.399328	1.30247	0.266202
BOC	10	17	-0.188441	-1.01331	0.593255	0.639965	1	0.460315	-1.78524	1.91625	0.622998	2	-0.164985	-1.78698	1.00851	0.805601	5	-0.100577	-1.20383	0.855003	0.84431
BOD1	3	6	0.0843717	-1.37366	1.37096	0.901237	0	0.996655	-3.89336	3.22909	0.557637	0	-0.473785	-5.34779	1.67693	0.730613	0	-0.8248	-5.6969	1.31666	0.52728
BOD1L1	10	7	0.483104	-0.419956	1.4559	0.298182	3	1.68428	0.233527	2.89917	0.0262266	1	0.254768	-1.92428	1.56574	0.76344	3	0.0279386	-1.22813	1.24837	0.962677
BOD1L2	2	1	1.32352	-0.698049	3.71811	0.192226	1	3.59427	0.89701	6.29209	0.012657	0	0.934159	-4.04926	3.86597	0.599575	0	0.667909	-4.31541	3.59948	0.700148
BOK	3	6	-0.277997	-1.73975	1.02309	0.680183	0	-1.65973	-6.57693	0.738335	0.197831	1	0.442001	-1.82873	2.01893	0.644024	2	0.571119	-1.14834	1.97116	0.47243
BOLA1	5	2	1.33107	-0.128928	3.07085	0.0742571	0	2.16262	-2.76598	4.67774	0.27258	2	1.78009	-0.119705	3.68118	0.0645628	1	1.16203	-1.23342	3.18539	0.294841
BOLA3	1	1	0.780764	-1.75998	3.32156	0.511258	0	3.2345	-1.75051	6.17026	0.144049	1	1.98521	-0.529686	4.50015	0.109581	0	0.806732	-4.17674	3.73869	0.646236
BOLL	0	2	0.131852	-4.82779	2.77666	0.93496	0	2.46818	-2.47452	5.02739	0.226604	0	0.9367	-4.02313	3.57724	0.593512	0	1.74664	-3.19969	4.32364	0.357744
BOP1	5	5	0.480024	-0.76271	1.7175	0.438098	1	1.10216	-1.40382	3.12208	0.346517	1	0.25389	-2.04842	1.90407	0.79195	2	0.579418	-1.16598	2.03817	0.475446
BORA	8	15	-0.199512	-1.10151	0.63649	0.645561	1	-0.295529	-2.59356	1.29166	0.744321	2	-0.194464	-1.82511	0.999352	0.773508	4	0.195704	-0.993385	1.18252	0.722528
BORCS5	1	3	-0.327801	-2.68993	1.51748	0.737704	0	1.48773	-3.4256	3.86659	0.4142	0	-0.205986	-5.12182	2.18133	0.89038	1	0.410571	-1.97479	2.28758	0.693365
BORCS6	1	2	0.12991	-2.3793	2.30269	0.908174	0	2.28174	-2.65679	4.83497	0.254241	1	1.41058	-1.09042	3.55919	0.235387	0	0.455241	-4.50843	3.1297	0.785734
BORCS7	2	3	0.334186	-1.4747	1.99178	0.693637	0	1.60342	-3.29849	3.93912	0.382874	0	-0.0948952	-5.00365	2.26846	0.949711	1	0.582812	-1.76906	2.42402	0.572325
BORCS8	2	0	1.60607	-0.922223	6.53846	0.232494	0					0					2	2.36234	-0.252615	7.31565	0.0787957
BPGM	1	6	-1.49172	-3.76867	0.101122	0.0679014	0	0.0697842	-4.84212	2.36683	0.96377	1	-0.113953	-2.40449	1.50886	0.901581	0	-1.83935	-6.72449	0.353438	0.114431
BPHL	3	3	0.319955	-1.24211	1.88227	0.675542	1	1.85873	-0.599586	3.82997	0.121442	0	-0.373074	-5.27505	1.96291	0.796215	2	0.945589	-0.863469	2.60468	0.278948
BPIFA1	10	10	0.200854	-0.683153	1.08514	0.651793	1	0.149267	-2.16577	1.78256	0.876491	2	0.106314	-1.55805	1.3768	0.883414	3	-0.105768	-1.52279	1.06633	0.868114
BPIFA2	2	3	-0.0287639	-1.83557	1.62743	0.972603	0	1.05339	-3.86997	3.52748	0.54555	1	0.676787	-1.66998	2.50731	0.513627	0	-0.679597	-5.58367	1.66452	0.62635
BPIFA3	5	5	0.405114	-0.883456	1.71021	0.529894	0	0.566554	-4.33749	2.88956	0.727427	1	0.569356	-1.74262	2.25972	0.569012	3	0.775576	-0.83578	2.24202	0.32294
BPIFB1	4	8	-0.252522	-1.53051	0.90205	0.673399	0	0.480359	-4.39283	2.61783	0.760005	0	-0.950883	-5.82268	1.17719	0.457137	2	-0.0204551	-1.73262	1.34081	0.978286
BPIFB2	5	5	0.204368	-1.04241	1.44872	0.741535	0	0.509242	-4.37598	2.72596	0.749142	1	0.511659	-1.77435	2.14147	0.59993	3	0.29481	-1.22378	1.67604	0.68415
BPIFB4	11	17	-0.0702032	-0.88144	0.713302	0.86136	1	0.21435	-2.09065	1.76498	0.821778	0	-1.88	-6.73257	0.139771	0.0747804	8	0.626465	-0.30878	1.49309	0.1812
BPIFB6	7	9	0.146034	-0.866978	1.12402	0.770469	0	-1.04504	-5.92941	1.14967	0.417746	3	0.693917	-0.709165	1.8654	0.301916	3	0.367199	-1.03256	1.53353	0.573425
BPIFC	8	14	-0.301831	-1.23298	0.577129	0.504138	0	-0.35445	-5.22617	1.75029	0.799224	1	-0.389134	-2.60938	1.03368	0.636776	5	0.00396976	-1.15674	1.03828	0.994253
BPNT1	3	6	-0.206238	-1.66992	1.08411	0.759529	0	0.616266	-4.26632	2.80797	0.702221	1	0.457517	-1.80642	2.02088	0.631248	2	0.0946082	-1.64947	1.51184	0.903402
BPTF	6	1	2.55587	0.738979	4.95034	0.0044565	1	4.07744	1.55649	6.60023	0.00432879	3	3.24282	1.13335	5.71424	0.00266072	1	1.89107	-1.23687	5.02376	0.246433
BRAF	1	2	-0.506785	-2.87339	0.935402	0.524231	1	1.41112	-0.584565	2.78893	0.128956	0	-0.0126499	-4.48134	1.54775	0.99043	0	-0.117166	-4.46538	1.42395	0.906188
BRAP	3	5	-0.177601	-1.6616	1.17438	0.798228	0	-0.499956	-5.42619	1.88844	0.731855	2	0.639693	-1.09795	2.09402	0.430523	1	-0.206109	-2.49569	1.42764	0.821676
BRAT1	7	15	-0.364193	-1.24683	0.403348	0.361992	0	-0.163796	-4.33209	1.24024	0.86331	3	0.0892533	-1.12502	0.999392	0.863666	3	-0.222174	-1.50306	0.713598	0.671058
BRCA1	16	46	-0.685408	-1.28981	-0.128972	0.0150566	0	-1.85948	-6.70475	0.115732	0.0710792	4	-0.634544	-1.76287	0.235508	0.165676	6	-0.79387	-1.72958	-0.0249323	0.0424601
BRCA2	65	99	0.0538869	-0.268617	0.36971	0.740656	7	0.150095	-0.733565	0.877023	0.716769	21	0.285638	-0.204844	0.729063	0.242764	30	0.142047	-0.288531	0.543357	0.506922
BRCC3	3	6	-0.331709	-1.7898	0.957343	0.619904	0	0.65797	-4.23842	2.91191	0.687383	1	-0.00189807	-2.28801	1.6007	0.998364	1	-0.00708782	-2.31649	1.63434	0.994004
BRD1	0	2	-0.910405	-5.8389	1.60438	0.519484	0	2.46972	-2.45995	4.9882	0.224709	0	0.244352	-4.6833	2.75634	0.878121	0	-0.231888	-5.16105	2.28515	0.878252
BRD2	0	4	-1.82721	-6.71777	0.424348	0.126366	0	0.632111	-4.30632	3.07574	0.705948	0	-0.476339	-5.36924	1.78516	0.735302	0	-0.94244	-5.83186	1.30607	0.475787
BRD4	1	1	0.156968	-1.10014	1.41406	0.786581	0	1.75195	-0.751196	3.2464	0.123569	0	0.351512	-2.14214	1.82223	0.686885	0	0.380518	-2.11282	1.85045	0.664205
BRD7	2	3	-0.228476	-2.05536	1.44218	0.786663	0	-0.278123	-5.27225	2.49619	0.862304	1	0.414525	-1.97397	2.28772	0.690795	1	0.254833	-2.11762	2.11173	0.802849
BRD8	15	14	0.50119	-0.245142	1.25322	0.186417	0	-0.160901	-5.03293	1.95532	0.910708	4	0.750053	-0.450857	1.75523	0.201395	5	0.561078	-0.525666	1.50384	0.289529
BRD9	5	7	0.235159	-0.44665	1.13731	0.492	0	0.207697	-4.73802	2.65595	0.897187	3	0.62465	-0.106804	1.88232	0.0939709	0	-1.22878	-6.10037	0.90235	0.317227
BRDT	11	12	0.239799	-0.597546	1.07258	0.569452	2	1.28857	-0.426539	2.62857	0.125773	3	0.451514	-0.923479	1.56372	0.481124	5	0.353791	-0.777368	1.36164	0.517295
BRF1	7	6	0.519128	-0.472	1.55322	0.29676	1	1.19203	-1.09063	2.58618	0.233929	4	1.07706	-0.0769907	2.23414	0.0656177	2	0.477017	-0.98494	1.69249	0.464086
BRF2	8	11	0.325646	-0.626154	1.24255	0.4918	0	-0.813712	-5.75735	1.59584	0.571716	0	-1.07553	-5.9345	0.98115	0.38018	5	0.800737	-0.338318	1.82343	0.158135
BRI3	0	1	1.05811	-3.9266	3.99312	0.557098	0	3.79181	-1.20332	6.75302	0.102928	0	2.14639	-2.84106	5.08822	0.284519	0	2.14956	-2.8381	5.09192	0.283986
BRICD5	5	9	-0.254313	-1.4127	0.817287	0.64523	0	-0.0667537	-4.94093	2.07563	0.96349	2	0.328839	-1.35052	1.63649	0.661819	1	-0.790591	-3.0631	0.765387	0.349578
BRINP1	3	1	1.14912	-0.690975	3.50284	0.223841	0	1.59616	-3.3882	4.53032	0.400709	3	2.33093	0.511564	4.67401	0.0125681	0	-0.101311	-5.0847	2.83044	0.950131
BRINP2	4	2	1.37118	-0.260178	3.34747	0.10069	0	2.30521	-2.66252	5.0042	0.254678	0	0.70541	-4.27359	3.50621	0.684396	4	2.37533	0.720331	4.42197	0.00492632
BRINP3	0	1	-1.12216	-6.10539	1.8092	0.45959	0	1.54223	-3.44204	4.47616	0.41433	0	0.0053122	-4.97817	2.93729	0.997406	0	-0.292967	-5.27632	2.6387	0.854338
BRIP1	19	30	0.0580676	-0.517491	0.612922	0.839526	2	0.971375	-0.244688	1.94842	0.105334	7	0.367855	-0.519153	1.12776	0.391513	9	0.14597	-0.655209	0.855869	0.70515
BRIX1	1	2	-0.15675	-1.83494	0.997297	0.800331	0	1.12562	-1.34498	2.40593	0.259564	0	0.200582	-2.26359	1.45769	0.804741	1	0.261474	-1.36396	1.43793	0.690455
BRK1	0	1	-0.600517	-5.584	2.33146	0.700618	0	2.45636	-2.53221	5.40101	0.234399	0	0.820272	-4.16389	3.75393	0.641275	0	0.420982	-4.56293	3.35402	0.803899
BRMS1	6	7	-0.052238	-1.16338	1.0318	0.924065	1	0.0669809	-2.24606	1.75087	0.944203	0	-1.38279	-6.26348	0.78467	0.257718	3	0.211636	-1.26985	1.48181	0.759249
BRMS1L	2	0	2.03628	-0.478683	6.96484	0.118895	0					0					2	2.67755	0.16321	7.60592	0.0361671
BROX	11	14	0.196582	-0.626358	1.00046	0.633121	0	-0.225478	-5.09411	1.86951	0.87347	1	-0.36646	-2.58486	1.05145	0.656729	5	0.273271	-0.86409	1.27279	0.616233
BRPF1	1	2	0.119926	-2.44827	2.38669	0.918646	0	2.22623	-2.70532	4.75274	0.262276	0	0.60603	-4.33342	3.16121	0.717158	1	1.05099	-1.53982	3.44638	0.392298
BRPF3	0	2	-1.00879	-5.94467	1.53201	0.475609	0	1.93213	-3.00042	4.46051	0.315993	0	0.303311	-4.62352	2.81257	0.849934	0	-0.282854	-5.23067	2.30617	0.853685
BRS3	1	1	-0.836658	-3.35476	1.68153	0.476785	0	0.302473	-4.6855	3.24563	0.857285	0	0.473308	-4.51255	3.41117	0.781408	1	-0.142577	-2.65759	2.37239	0.902022
BRSK1	3	4	0.130499	-1.44814	1.68337	0.865714	0	-0.52466	-5.45954	1.93171	0.721469	1	0.262078	-2.07778	2.05739	0.792765	0	-1.13802	-6.03956	1.19315	0.388705
BRSK2	4	8	-0.0491502	-1.31253	1.08871	0.934159	1	1.13362	-1.33143	2.94088	0.32052	1	0.154491	-2.09802	1.67535	0.865538	1	-0.0398745	-2.29907	1.49797	0.964621
BRWD1	12	13	0.492394	-0.319355	1.30133	0.230928	1	0.448844	-1.86534	2.05366	0.648949	3	0.399863	-0.968897	1.49737	0.528033	6	0.685571	-0.35207	1.63592	0.184878
BRWD3	1	0	1.45159	-1.47955	6.43473	0.332782	0					0					0
BSCL2	9	15	-0.108554	-0.984914	0.722809	0.800214	0	-0.963463	-5.84275	1.18128	0.454785	2	0.161138	-1.46973	1.35646	0.818932	5	0.20765	-0.91012	1.18439	0.696345
BSDC1	0	1	-0.608303	-5.59168	2.32342	0.696756	0	1.64081	-3.34436	4.57696	0.38989	0	0.505495	-4.47837	3.43843	0.767347	0	0.362464	-4.62121	3.29492	0.829795
BSG	4	7	-0.0434251	-1.39405	1.22521	0.946912	0	-0.633732	-5.57628	1.83168	0.665998	2	0.533909	-1.22513	1.98295	0.513075	2	0.195036	-1.59669	1.71277	0.812298
BSN	8	5	0.992507	-0.0824047	2.15028	0.070238	1	2.14232	-0.164124	3.80854	0.0644588	3	1.37749	-0.0985046	2.71873	0.0654777	0	-1.19644	-6.07607	0.990118	0.340809
BSND	4	4	0.681903	-0.716129	2.08982	0.328598	0	0.878259	-4.01635	3.1478	0.600989	2	1.10923	-0.667409	2.66401	0.198649	0	-0.796644	-5.69707	1.52247	0.560727
BSPH1	5	12	0.0943803	-1.05664	1.1302	0.863882	0	0.504247	-4.36258	2.59311	0.748093	2	0.675222	-0.986309	1.93518	0.377684	3	0.528891	-0.926761	1.75853	0.444656
BSPRY	11	9	0.483641	-0.408543	1.40938	0.287141	1	1.33058	-0.971857	2.91458	0.212653	2	0.449696	-1.22699	1.75319	0.55328	8	0.972114	-0.0327244	1.96702	0.0576594
BST1	7	7	0.229538	-0.841593	1.30913	0.669742	1	0.945859	-1.46623	2.72785	0.387484	2	0.681349	-1.02587	2.05366	0.391086	2	-0.0156407	-1.76338	1.41464	0.983985
BST2	2	1	0.991804	-1.02753	3.38454	0.327042	1	4.0935	1.4068	6.774	0.00567031	0	0.841393	-4.14271	3.77491	0.633391	1	1.29634	-1.2211	3.81389	0.278777
BSX	1	0	0.5208	-2.41162	5.50446	0.740165	0					0					0
BTAF1	2	0	0.281451	-0.214808	3.64703	0.275271	1	4.15359	1.20108	9.14544	0.0080163	0					1	0.344594	-0.144011	1.17515	0.163307
BTBD1	4	10	-0.241758	-1.50786	0.87232	0.679858	1	1.00669	-1.33116	2.64189	0.339591	1	-0.184883	-2.43622	1.32197	0.832925	1	-0.489321	-2.75715	1.04197	0.569883
BTBD10	4	3	0.655109	-0.797646	2.19499	0.370884	0	0.587649	-4.36753	3.15672	0.727549	1	1.09004	-1.25162	2.90726	0.30776	3	1.0636	-0.511691	2.6375	0.176055
BTBD16	13	3	1.85421	0.76357	3.17207	0.000458985	1	1.12072	-1.35867	2.56877	0.304642	4	1.74467	0.491856	3.24038	0.00778594	6	1.72116	0.568868	3.13873	0.00379308
BTBD17	2	3	-0.181685	-2.07673	1.66392	0.841031	0	0.251937	-4.71243	2.92957	0.878042	0	-0.340734	-5.27945	2.18772	0.821447	1	0.242063	-2.22851	2.32456	0.825519
BTBD18	1	0	1.67311	-1.25903	6.65666	0.261772	0					1	2.88217	-0.051905	7.8665	0.0539219	0
BTBD2	2	3	-0.162487	-1.9835	1.50712	0.847249	1	0.354175	-2.09171	2.41903	0.744802	1	0.845816	-1.50808	2.68067	0.422467	0	-0.663572	-5.57029	1.68908	0.636164
BTBD3	3	1	1.14882	-0.67347	3.49288	0.219413	0	2.38251	-2.60295	5.31938	0.245078	1	1.77598	-0.775156	4.32735	0.153587	1	1.07522	-1.45124	3.60153	0.366682
BTBD6	5	11	-0.0651909	-1.20278	0.963014	0.903861	3	2.00429	0.408575	3.26222	0.0173424	2	0.491727	-1.16643	1.74726	0.511496	0	-1.71574	-6.57962	0.365408	0.125781
BTBD7	3	6	-0.457949	-1.92648	0.84204	0.495739	1	0.875693	-1.58223	2.70213	0.432848	0	-0.846954	-5.72299	1.30947	0.517208	2	0.0379674	-1.71343	1.46749	0.961272
BTBD8	9	7	0.531135	-0.0324877	1.8081	0.0707134	1	1.83995	-0.441117	3.42617	0.0985324	1	0.331968	-1.93854	1.9032	0.725392	5	1.18499	-0.00863845	2.33419	0.0515736
BTBD9	6	22	-1.01471	-1.98968	-0.177843	0.016304	1	0.0841534	-2.14041	1.50534	0.923718	3	-0.171278	-1.50162	0.847839	0.763837	1	-1.83584	-4.04508	-0.450167	0.00590733
BTC	1	1	0.898457	-1.6171	3.41403	0.445143	0	2.91512	-2.06917	5.84913	0.175546	1	2.15181	-0.361829	4.66541	0.0858876	0	0.34462	-4.63872	3.27624	0.837761
BTD	0	3	-1.60593	-6.50728	0.727649	0.202344	0	1.10267	-3.80558	3.46453	0.525947	0	-0.277731	-5.18211	2.06701	0.849656	0	-0.818352	-5.71993	1.51615	0.550041
BTF3	2	2	0.391037	-1.53984	2.33179	0.676612	0	1.62046	-3.32087	4.18123	0.38631	0	-0.196298	-5.13003	2.33655	0.897647	2	1.08183	-0.883195	3.03954	0.263808
BTF3L4	1	1	0.72874	-1.8303	3.28757	0.543351	0	2.06063	-2.92556	4.9993	0.30004	0	0.49011	-4.49416	3.42404	0.773976	0	-0.0723365	-5.0562	2.86059	0.964479
BTG2	7	0	2.78867	0.6653	7.65838	0.0055021	1	4.73679	1.80387	9.72065	0.00307529	1	2.08333	-0.850727	7.06766	0.160476	3	2.36241	-0.0316734	7.2799	0.0535514
BTG3	1	2	-0.0847765	-2.49245	1.95926	0.935203	0	1.76968	-3.20037	4.48202	0.356974	1	1.19131	-1.21019	3.22367	0.285406	0	-0.296287	-5.22978	2.23574	0.844415
BTG4	1	6	0.0462212	-0.877548	0.800554	0.904838	0	0.811012	-1.74857	1.80398	0.286109	1	0.573503	-0.296085	1.36117	0.167204	0	-0.151335	-4.5033	0.900882	0.824842
BTK	2	3	0.43206	-1.39686	2.10722	0.616495	0	1.91705	-3.01429	4.37924	0.318777	0	-0.180411	-5.10163	2.23166	0.904718	1	0.700432	-1.69173	2.59297	0.511824
BTLA	1	0	1.40258	-1.52869	6.38578	0.350123	0					1	2.72429	-0.20753	7.70771	0.0674402	0
BTN1A1	4	4	0.355792	-1.01673	1.7294	0.600362	1	1.82529	-0.522673	3.62722	0.110498	2	0.995611	-0.775811	2.5372	0.243243	1	0.218184	-2.0888	1.91908	0.821386
BTN2A1	7	15	-0.491799	-1.38637	0.321154	0.240076	0	-1.87993	-6.76315	0.28551	0.100958	1	-0.805234	-3.02849	0.623322	0.304806	4	-0.26865	-1.49117	0.76373	0.626155
BTN2A2	5	14	-0.550663	-1.65484	0.41805	0.273338	0	-0.283196	-5.15293	1.82214	0.84037	0	-1.43529	-6.2916	0.60449	0.211458	3	-0.0500294	-1.43344	1.06589	0.935322
BTN3A1	2	8	-0.47924	-2.19938	0.913468	0.516428	0	-0.333764	-5.27465	2.08861	0.824985	0	-1.03163	-5.91287	1.14518	0.421868	1	-0.0429516	-2.33203	1.57833	0.963024
BTN3A2	10	18	-0.214787	-0.892299	0.441927	0.518842	0	-0.813721	-5.68064	1.20173	0.529661	1	-0.723199	-2.93653	0.633305	0.350276	5	-0.0825092	-0.888363	0.671301	0.827444
BTN3A3	9	10	0.395593	-0.564912	1.35318	0.414105	1	0.613514	-1.68979	2.24499	0.538068	1	-0.0427719	-2.29222	1.46144	0.961628	5	0.788078	-0.370291	1.85731	0.172475
BTNL2	6	5	0.686739	-0.502066	1.91248	0.253342	0	0.491198	-4.4143	2.80766	0.760558	4	1.50972	0.17356	2.79392	0.0283205	0	-0.907947	-5.79252	1.30351	0.490194
BTNL3	2	5	0.605553	-1.20138	2.17807	0.477979	1	2.79896	0.495109	4.47931	0.0229353	0	0.203053	-4.71543	2.55727	0.897161	1	1.34862	-1.03208	3.17364	0.22633
BTNL8	5	7	0.186452	-1.00011	1.31011	0.747389	0	0.0940906	-4.84922	2.52232	0.952634	3	0.984662	-0.463623	2.23887	0.167162	2	0.38401	-1.30555	1.72304	0.614837
BTNL9	8	9	0.662505	-0.250909	1.60086	0.151417	2	1.6603	-0.105885	3.12246	0.063141	3	0.821559	-0.619111	2.06394	0.240804	1	-0.372651	-2.65703	1.22066	0.676212
BTRC	2	8	-0.774599	-2.46303	0.544932	0.26436	1	1.65514	-0.624288	3.22446	0.129634	0	-0.924917	-5.78834	1.1622	0.465109	0	-1.34769	-6.21218	0.744929	0.257183
BUB1	10	13	-0.0643612	-0.802519	0.542354	0.839578	2	0.496268	-0.978945	1.22036	0.366216	4	0.271309	-0.710591	0.942694	0.497176	4	0.00336698	-1.07639	0.682567	0.993228
BUB1B	6	20	-0.553927	-1.54511	0.310774	0.216968	1	0.146544	-2.12165	1.65734	0.873512	2	-0.301856	-1.92304	0.866927	0.646554	3	-0.347069	-1.6932	0.701338	0.543764
BUD13	7	12	0.0101071	-0.9733	0.931489	0.983144	1	1.20317	-1.03677	2.67595	0.23804	2	0.211162	-1.43551	1.44532	0.769246	4	0.248622	-1.00685	1.32362	0.674361
BUD23	3	3	0.415754	-1.16839	1.99742	0.592754	1	2.61509	0.243959	4.48848	0.0342218	0	-0.0388106	-4.94147	2.3001	0.979448	2	0.884891	-1.04934	2.61839	0.342384
BUD31	2	1	0.996094	-1.09692	3.44218	0.344356	0	3.08835	-1.89624	6.02308	0.157657	0	1.00597	-3.97751	3.93796	0.574513	1	1.53503	-1.02479	4.09489	0.213786
BVES	6	7	0.618584	-0.519734	1.75217	0.279315	0	0.820683	-4.06842	3.01719	0.621284	1	0.161212	-2.11292	1.73745	0.862548	3	0.972559	-0.468326	2.22841	0.169958
BYSL	3	4	0.153591	-1.38821	1.60332	0.835341	0	0.63166	-4.27333	2.95606	0.700035	0	-0.41251	-5.30313	1.8397	0.770966	2	0.587827	-1.268	2.19881	0.502597
BZW1	2	6	-0.119144	-1.86238	1.33571	0.87804	0	1.20431	-3.67333	3.37512	0.487149	2	1.01777	-0.717829	2.45626	0.222323	0	-0.657528	-5.55036	1.59963	0.63285
BZW2	1	3	-0.258722	-2.65715	1.72119	0.800652	0	1.42395	-3.51724	3.92462	0.43681	0	-0.155062	-5.08145	2.33456	0.918837	0	-0.654297	-5.58261	1.85826	0.651272
C10orf120	2	4	-0.194423	-2.0068	1.42241	0.815202	0	1.22769	-3.66869	3.50637	0.483998	1	1.02918	-1.293	2.7545	0.327055	1	-0.0730625	-2.47747	1.85665	0.943565
C10orf53	2	7	-0.974005	-2.72444	0.460892	0.19061	0	0.385723	-4.54347	2.76286	0.811594	0	-0.67965	-5.5494	1.44474	0.60866	2	-0.2909	-2.10395	1.23388	0.721532
C10orf67	6	8	0.0765587	-1.04349	1.16748	0.890083	1	-0.491146	-2.83711	1.28945	0.605774	2	0.611045	-1.08162	1.95091	0.433683	1	-0.0379193	-2.30483	1.516	0.966598
C10orf71	0	1	-0.603445	-5.58699	2.32868	0.699191	0	2.63165	-2.35701	5.57652	0.210048	0	0.470025	-4.51422	3.40389	0.782606	0	0.442747	-4.54122	3.37593	0.794393
C10orf82	2	3	0.194313	-1.60563	1.83992	0.816672	0	1.46763	-3.4525	3.8697	0.420824	1	0.993788	-1.35121	2.81967	0.349448	0	-0.598937	-5.50146	1.73891	0.67024
C10orf88	3	6	0.037693	-1.46676	1.40272	0.957661	0	0.476842	-4.42456	2.77289	0.766288	1	0.456367	-1.82671	2.07514	0.637264	2	0.519612	-1.23316	1.9888	0.522881
C10orf90	11	14	0.190714	-0.64303	1.00985	0.648259	1	0.142449	-2.10055	1.62479	0.874538	4	0.482569	-0.722212	1.49643	0.401512	4	0.0568537	-1.16398	1.09004	0.919754
C11orf16	7	12	-0.062663	-1.05263	0.867111	0.896391	1	1.16293	-1.08985	2.65754	0.255208	3	0.686489	-0.693491	1.80579	0.296969	2	-0.371588	-2.0402	0.90056	0.593319
C11orf21	3	2	1.25182	-0.491689	3.11342	0.154466	1	2.51098	-2.14205	5.26833	0.509627	1	1.69366	-0.712603	3.72951	0.144424	1	1.8078	-0.627031	3.90787	0.127196
C11orf24	1	0	1.77009	-1.16168	6.75349	0.234206	0					0					1	2.97162	0.038856	7.95541	0.0472376
C11orf42	8	15	-0.10502	-1.01682	0.742948	0.81183	2	0.897164	-0.848269	2.23732	0.278363	0	-1.61188	-6.46544	0.412055	0.145337	6	0.545698	-0.476248	1.46151	0.278306
C11orf52	4	1	1.58684	-0.107289	3.89173	0.0670422	0	2.42203	-2.5621	5.35562	0.238903	0	1.03598	-3.94741	3.96772	0.564277	3	2.32196	0.50549	4.66338	0.0127667
C11orf54	3	2	1.44008	-0.359851	3.52527	0.116418	0	2.5499	-2.43988	5.51165	0.221232	0	0.648065	-4.34032	3.62737	0.709156	1	1.63383	-0.874796	4.06094	0.177761
C11orf65	8	12	0.315485	-0.638637	1.23433	0.506391	1	1.42045	-0.823429	2.90469	0.175056	2	0.30518	-1.34598	1.54946	0.675997	3	0.261979	-1.13483	1.4166	0.684283
C11orf68	0	2	-1.35827	-6.29678	1.19202	0.325118	0	-0.0899267	-5.08133	2.91686	0.956143	0	0.0824316	-4.85954	2.64517	0.958478	0	-0.407672	-5.34029	2.12075	0.784539
C11orf71	3	4	-0.169922	-1.68058	1.25678	0.813102	0	0.803827	-4.09725	3.09422	0.630305	1	0.236347	-2.06887	1.93113	0.806765	2	0.236359	-1.53901	1.77962	0.772362
C11orf80	12	14	0.0686051	-0.686022	0.802622	0.854619	2	0.646084	-0.995216	1.79366	0.380397	2	-0.197015	-1.7861	0.903034	0.756257	6	0.242188	-0.736469	1.09718	0.602956
C11orf86	3	8	-0.28436	-1.74809	0.994009	0.671195	0	-0.230703	-5.10855	1.93434	0.871873	0	-1.02008	-5.88898	1.1001	0.418464	2	0.506701	-1.21745	1.91153	0.523331
C11orf87	0	1	-0.935	-5.91827	1.99646	0.541453	0	2.26162	-2.72317	5.19687	0.264293	0	0.299217	-4.6844	3.23151	0.85835	0	-0.123762	-5.10723	2.80818	0.938993
C11orf91	2	2	-0.279172	-1.45638	0.722085	0.547534	1	0.729907	-0.503991	1.75907	0.187969	0	0.175899	-2.3301	1.1655	0.77142	1	-0.306644	-1.60324	0.702893	0.519568
C11orf97	1	3	-0.326345	-2.66781	1.48985	0.734636	0	1.32164	-3.61396	3.82064	0.464391	0	-0.312657	-5.21573	2.02749	0.830089	0	-0.405803	-5.31065	1.94137	0.77859
C12orf29	3	11	-0.779543	-2.16107	0.345491	0.182856	1	0.810267	-1.45565	2.33994	0.413394	1	-0.295712	-2.5273	1.15838	0.726602	1	-0.664507	-2.89566	0.789184	0.41131
C12orf4	4	15	-0.832657	-2.03436	0.170305	0.107206	0	-0.930742	-5.79731	1.16803	0.46409	2	-0.171734	-1.8111	1.0351	0.801682	2	-0.494084	-2.12873	0.706234	0.452015
C12orf40	11	12	0.475504	-0.393747	1.34864	0.280277	0	-1.47554	-6.3922	0.924677	0.260846	4	0.619815	-0.619824	1.69978	0.303342	5	0.617899	-0.532515	1.6642	0.275846
C12orf42	7	4	0.92887	-0.290875	2.29644	0.136862	1	1.34425	-1.10292	3.31344	0.24342	2	1.38128	-0.408867	2.9849	0.119346	2	0.973209	-0.826172	2.60279	0.262744
C12orf43	2	5	-0.551069	-2.28987	0.904201	0.467174	1	0.91631	-1.44204	2.69616	0.388275	0	-0.868435	-5.75303	1.34244	0.511455	1	-0.00980187	-2.29418	1.61538	0.991558
C12orf50	5	16	-0.743684	-1.82441	0.185652	0.120243	2	0.69563	-0.985408	1.9796	0.371443	2	-0.131056	-1.76021	1.05781	0.846959	1	-1.21615	-3.43833	0.204463	0.101557
C12orf54	4	8	-0.324831	-1.59274	0.811813	0.581835	1	0.986049	-1.37812	2.72353	0.357219	2	0.465445	-1.22167	1.78681	0.54355	0	-1.74596	-6.62772	0.417715	0.133611
C12orf56	12	12	0.670548	-0.15772	1.50108	0.111312	1	0.633986	-1.78509	2.30968	0.552125	2	0.236486	-1.43199	1.49547	0.747571	6	0.864463	-0.181731	1.82632	0.101183
C12orf57	1	4	-0.743805	-3.08043	1.05876	0.4282	0	-0.296674	-5.22026	2.17752	0.842599	0	-0.3774	-5.27848	1.94851	0.793545	1	0.266592	-2.07045	2.06915	0.789036
C12orf71	0	1	-1.40445	-6.38899	1.53015	0.350089	0	-1.01967	-6.00633	1.92017	0.505029	0	0.536716	-4.45089	3.47891	0.754671	0	0.225885	-4.76061	3.16531	0.892341
C12orf73	6	8	-0.03105	-1.04938	0.912491	0.94877	1	0.7299	-1.4341	2.05892	0.41327	2	0.399089	-1.11165	1.52337	0.542171	3	0.298278	-0.975015	1.35167	0.604297
C12orf75	0	2	-1.23427	-6.17375	1.32025	0.376377	0	1.1737	-3.79474	3.87591	0.516036	0	0.154696	-4.78915	2.72669	0.922886	0	-0.417051	-5.35476	2.13061	0.78065
C14orf119	8	12	0.0990805	-0.850167	1.01126	0.832736	2	1.19535	-0.573143	2.5987	0.165003	2	0.0628264	-1.59636	1.31923	0.930245	2	-0.194208	-1.85311	1.06453	0.781518
C14orf132	2	1	1.30277	-0.744884	3.71492	0.205363	0	2.03553	-2.94849	4.96884	0.304452	1	1.92346	-0.588607	4.43564	0.119276	1	1.48926	-1.05527	4.03386	0.223483
C14orf180	3	6	-0.0362298	-1.49312	1.26104	0.957355	1	1.82355	-0.591468	3.61287	0.120693	0	-0.719965	-5.59728	1.44754	0.589564	2	0.59775	-1.11652	2.00538	0.451701
C14orf28	6	14	-0.798092	-1.8286	0.129952	0.093039	0	-1.05714	-5.93054	1.06509	0.401553	2	-0.0829612	-1.7234	1.13051	0.904569	3	-0.620715	-2.02537	0.517078	0.301962
C14orf39	9	9	0.454705	-0.48516	1.39458	0.3375	1	1.08281	-1.22169	2.68798	0.299208	1	-0.114989	-2.35491	1.36874	0.895249	5	0.784898	-0.373022	1.84019	0.173314
C14orf93	2	16	-1.36574	-2.98594	-0.192617	0.0200856	0	-0.449446	-5.31182	1.61667	0.740867	0	-1.70014	-6.55011	0.305674	0.115282	1	-0.966931	-3.17664	0.426547	0.198165
C15orf39	3	5	-0.0816733	-1.55736	1.25791	0.905897	1	1.19036	-1.35799	3.10721	0.319737	0	-0.697056	-5.57802	1.495	0.604649	2	0.485875	-1.25162	1.93648	0.54468
C15orf40	3	4	0.162722	-1.34762	1.58864	0.82197	0	-0.633178	-5.60815	2.04183	0.679899	2	0.932499	-0.820768	2.44723	0.26659	1	0.446141	-1.86433	2.1529	0.651737
C15orf48	2	5	-0.407275	-2.13417	1.02948	0.58888	0	0.558085	-4.33901	2.81483	0.729706	1	0.333361	-1.94849	1.95261	0.727105	0	-0.988944	-5.87399	1.21919	0.447464
C15orf61	4	7	-0.0138507	-1.32105	1.19093	0.9823	0	-0.811994	-5.76917	1.7521	0.581963	2	0.745286	-0.956632	2.10995	0.348929	1	-0.179751	-2.46071	1.41994	0.84295
C15orf62	0	14	-3.19243	-8.04686	-1.16159	0.000248383	0	-1.32488	-6.22186	0.887969	0.293864	0	-1.80345	-6.65853	0.230095	0.0941465	0	-2.34288	-7.19876	-0.305346	0.018012
C16orf46	6	1	1.85318	0.286543	4.11882	0.018706	0	3.23406	-1.76493	6.20476	0.145284	0	0.661141	-4.32479	3.59918	0.703296	3	2.51756	0.668959	4.87921	0.00810879
C16orf54	0	1	-1.76359	-6.7474	1.1692	0.236167	0	1.15358	-3.83536	4.09912	0.526793	0	1.13324	-3.85273	4.07139	0.532711	0	-1.19135	-6.17554	1.74238	0.431447
C16orf74	2	1	0.350331	-1.71071	2.76914	0.737036	2	2.0816	-0.0998992	4.61369	0.0610315	0	0.822705	-4.16277	3.75962	0.640606	0	-1.15275	-6.13657	1.78005	0.447095
C16orf78	5	4	0.652782	-0.668839	2.0635	0.330145	2	1.8408	-0.221125	3.8416	0.0778169	0	-0.609255	-5.52005	1.75297	0.66752	2	0.993004	-0.811177	2.62184	0.254943
C16orf86	9	8	0.630672	-0.319842	1.60031	0.190796	0	-0.045738	-4.92325	2.09987	0.97512	2	0.473058	-1.20052	1.77803	0.532924	4	0.778971	-0.487486	1.9189	0.212159
C16orf87	1	1	0.204451	-2.34329	2.75218	0.86259	0	2.378	-2.60626	5.3119	0.245609	0	0.552776	-4.43068	3.4847	0.747316	1	1.10355	-1.4274	3.63448	0.35584
C16orf89	11	14	0.159083	-0.670085	0.973334	0.70173	1	-0.476253	-2.75793	1.08238	0.586995	2	-0.136075	-1.76765	1.06469	0.84178	5	0.278073	-0.846619	1.26856	0.60583
C16orf90	4	6	0.122493	-1.19781	1.35634	0.84744	0	0.382663	-4.49993	2.58005	0.806589	1	0.397318	-1.8751	1.97727	0.67683	3	0.660107	-0.853721	2.00274	0.366937
C16orf92	3	4	0.2081	-1.30674	1.6448	0.774919	0	0.892264	-4.00931	3.19082	0.597287	0	-0.445336	-5.33943	1.82851	0.753346	0	-0.644584	-5.5373	1.62254	0.640261
C16orf95	2	2	0.794726	-1.10854	2.69536	0.390909	1	2.85331	0.0840513	5.37298	0.044179	1	1.67933	-0.725776	3.71383	0.1472	0	0.241909	-4.68508	2.75168	0.879239
C16orf96	12	31	-0.403637	-1.07501	0.218166	0.206768	1	-0.611469	-2.84114	0.818861	0.449181	5	0.0126713	-1.02114	0.856985	0.97852	5	-0.349035	-1.26819	0.428194	0.393628
C17orf100	2	1	0.956028	-1.06419	3.34936	0.345058	0	1.77663	-3.20739	4.70996	0.358033	0	0.875686	-4.10776	3.80758	0.620645	0	0.228434	-4.7549	3.16005	0.890919
C17orf107	1	0	1.04604	-1.88532	6.02927	0.492114	0					0					1	1.9154	-1.01631	6.89877	0.1971
C17orf49	1	2	-0.109451	-2.50599	1.91538	0.915571	0	0.125077	-4.86497	3.12955	0.940001	0	-0.00615091	-4.93637	2.51417	0.996839	1	0.994315	-1.40282	3.02026	0.364811
C17orf50	1	1	1.20835	-1.43021	3.84772	0.340647	0	2.37844	-2.61152	5.32658	0.246321	0	1.52748	-3.45809	4.46464	0.418384	0	2.05157	-2.93436	4.98961	0.301708
C17orf58	2	3	-0.0401477	-1.84376	1.61083	0.96165	0	0.427347	-4.50888	2.91985	0.793898	0	-0.310139	-5.21241	2.02707	0.831352	2	0.995209	-0.807406	2.64515	0.253843
C17orf67	1	2	0.278746	-2.22037	2.64173	0.807601	0	1.47729	-3.51137	4.47849	0.432284	1	1.63397	-0.849522	3.90193	0.172534	0	-0.0107586	-4.99896	2.99267	0.994742
C17orf75	5	2	0.828531	-0.618849	2.56287	0.267357	1	1.52856	-1.22213	3.89636	0.25684	0	-0.152189	-5.0823	2.36797	0.920668	3	1.38795	-0.291748	3.21639	0.102694
C17orf78	5	7	0.0876466	-1.08262	1.19448	0.877417	1	1.2745	-1.04459	2.90947	0.23409	1	0.167291	-2.08782	1.69875	0.855105	1	-0.280754	-2.53675	1.25202	0.747937
C17orf80	10	18	-0.25866	-1.07513	0.506907	0.513006	1	-0.380692	-2.65146	1.1616	0.663884	2	-0.347085	-1.96324	0.815023	0.594005	5	-0.0716649	-1.15741	0.852792	0.886149
C17orf97	4	3	0.743214	-0.729551	2.30195	0.317313	0	1.69472	-3.2729	4.34775	0.373603	1	1.28013	-1.1016	3.15861	0.248427	1	0.0886506	-2.37197	2.07323	0.934327
C17orf98	0	5	-1.57586	-6.46465	0.663088	0.197281	0	1.59764	-3.28951	3.82858	0.381414	0	-0.22434	-5.11314	2.0119	0.876992	0	-0.745722	-5.63425	1.49446	0.581539
C17orf99	9	9	0.163201	-0.783343	1.10749	0.731546	0	0.185366	-4.68417	2.29892	0.901959	2	0.533633	-1.13441	1.81927	0.48206	3	-0.135589	-1.58814	1.09198	0.837352
C18orf21	1	8	-1.66481	-3.92913	-0.123444	0.0327414	0	0.450577	-4.42429	2.59281	0.773829	1	0.185877	-2.07624	1.72079	0.840353	0	-2.26637	-7.14984	-0.0838198	0.0398957
C18orf25	1	4	-0.322361	-2.11608	0.732213	0.58845	0	0.980349	-1.68598	2.15952	0.319375	0	0.04938	-2.82978	1.24996	0.951088	1	0.107199	-1.61263	1.15122	0.865559
C18orf32	2	0	2.02487	-0.485149	6.95192	0.120382	1	3.55195	0.615342	8.5373	0.0198613	1	2.73797	-0.193553	7.72126	0.0661127	0
C18orf54	4	9	-0.446572	-1.72496	0.686167	0.448292	2	1.58944	-0.36808	3.09731	0.103006	1	-0.120652	-2.36349	1.37033	0.890385	1	-0.835826	-3.16801	0.781305	0.343319
C18orf63	10	20	-0.0354507	-0.789278	0.670516	0.922945	1	-0.11471	-2.43238	1.45922	0.901995	3	-0.0204005	-1.36112	1.01897	0.972314	5	0.278347	-0.668687	1.0927	0.53632
C19orf12	1	3	-0.685127	-3.02361	1.12679	0.467942	0	0.736416	-4.18389	3.14815	0.660488	1	0.585617	-1.75672	2.40432	0.56789	0	-0.903344	-5.81494	1.47188	0.511041
C19orf18	4	4	0.508177	-0.865869	1.8838	0.455972	2	2.61147	0.686406	4.3038	0.0106632	0	-0.387009	-5.27726	1.8672	0.78543	2	0.830401	-0.930912	2.35767	0.32172
C19orf25	1	1	0.754038	-1.7572	3.26528	0.518737	0	2.80726	-2.17748	5.74235	0.187801	0	0.778043	-4.20552	3.71022	0.657134	1	1.55964	-0.962681	4.08214	0.199336
C19orf38	5	3	0.774739	-0.497629	2.45597	0.252343	1	1.94305	-0.616648	4.11813	0.12253	0	0.763856	-4.15412	3.18526	0.649331	3	1.09981	-0.793493	3.17447	0.258256
C19orf44	12	18	0.205373	-0.533602	0.908488	0.576341	4	1.38669	0.164166	2.41972	0.0284764	2	0.155591	-1.17954	1.16698	0.793036	3	-0.402204	-1.78445	0.686233	0.495445
C19orf47	1	0	1.1591	-1.77216	6.14229	0.444196	0					0					1	1.947	-0.984555	6.93031	0.189643
C19orf53	0	1	-1.2337	-6.21702	1.69787	0.414057	0	1.14103	-3.84367	4.07604	0.529958	0	0.204653	-4.77906	3.1372	0.902037	0	-0.457561	-5.44108	2.47451	0.771713
C19orf54	4	12	-0.520585	-1.72558	0.499633	0.329618	1	0.920053	-1.35298	2.43903	0.360411	0	-1.4017	-6.25557	0.628058	0.222585	1	-0.752628	-2.97371	0.674919	0.339756
C19orf67	7	11	-0.0155396	-1.00609	0.917089	0.974306	0	0.146392	-4.7226	2.24723	0.922012	2	0.308512	-1.33838	1.54356	0.671496	5	0.49494	-0.648041	1.51363	0.374454
C19orf81	4	5	0.381098	-0.957291	1.66411	0.560581	0	0.74367	-4.17374	3.06986	0.65682	2	1.07586	-0.654771	2.51897	0.197797	1	0.307753	-2.04872	2.03566	0.759533
C1D	5	5	0.301124	-0.965292	1.56112	0.632767	0	1.21519	-3.66769	3.41572	0.484932	0	-0.402472	-5.28304	1.78694	0.773967	4	0.931098	-0.445483	2.24232	0.17566
C1GALT1	1	2	0.690515	-1.79741	2.98407	0.54693	0	3.1525	-1.79864	5.76057	0.148516	0	0.935547	-4.04088	3.70893	0.597563	0	0.491424	-4.49562	3.43693	0.773971
C1QA	2	4	-0.293083	-2.13065	1.3656	0.72958	0	-1.16897	-6.15642	1.67945	0.442777	1	0.43131	-1.91788	2.22696	0.671154	0	-1.33887	-6.24518	1.01193	0.304049
C1QB	1	1	0.00219326	-2.5088	2.51319	0.998485	0	1.11077	-3.87354	4.0448	0.539651	1	1.30728	-1.20976	3.82426	0.274881	0	-0.167426	-5.15084	2.76439	0.917248
C1QBP	2	0	1.52291	-1.02954	6.46213	0.26486	1	2.15057	-0.787444	7.13651	0.147915	0					1	1.45543	-1.47713	6.43915	0.331716
C1QL1	4	1	1.3974	-0.416681	3.80661	0.137115	1	1.76279	-0.75661	4.28241	0.15081	1	1.37007	-1.14692	3.88695	0.253877	0	-0.550697	-5.5345	2.38208	0.725338
C1QL2	2	1	0.406454	-1.64503	2.81834	0.69496	1	2.70275	-0.391229	5.81237	0.086578	0	1.50246	-3.48487	4.44398	0.425249	0	-1.44623	-6.43062	1.48797	0.335232
C1QL4	0	2	-1.6631	-6.61599	0.949714	0.229977	0	1.74295	-3.19039	4.27469	0.356219	0	0.25097	-4.68382	2.78693	0.875604	0	-0.954972	-5.91662	1.70478	0.51668
C1QTNF1	2	3	0.686309	-1.22307	2.48606	0.457774	0	2.23533	-2.72303	4.79804	0.264686	0	0.531891	-4.3924	2.95778	0.745864	1	1.1929	-1.28599	3.28837	0.304728
C1QTNF12	5	11	-0.348742	-1.48599	0.673207	0.511463	2	1.48673	-0.296285	2.84699	0.0938018	2	0.287816	-1.36192	1.53113	0.692602	0	-2.16768	-7.08188	0.0976545	0.0638186
C1QTNF3	3	4	-0.0906084	-1.59952	1.33626	0.899724	0	0.804837	-4.1072	3.13451	0.632115	1	0.426649	-1.8837	2.13315	0.66544	1	-0.0667443	-2.38585	1.65247	0.94418
C1QTNF4	2	8	-0.728907	-2.40462	0.574211	0.288769	1	1.22023	-1.06618	2.80735	0.244183	1	0.262452	-1.99035	1.77736	0.776186	0	-1.63667	-6.5138	0.503333	0.161141
C1QTNF5	2	4	0.364497	-1.52762	2.10398	0.6854	0	1.0628	-3.89829	3.64965	0.550333	1	1.30207	-1.07797	3.18117	0.240981	1	0.431122	-2.07032	2.50501	0.701966
C1QTNF6	5	2	1.24953	-0.190278	2.97819	0.089564	0	1.31841	-3.60986	3.83248	0.463892	0	0.0506582	-4.88225	2.58054	0.974194	4	1.85234	0.325084	3.61257	0.0180846
C1QTNF7	4	3	0.378684	-0.808869	1.62625	0.513631	0	0.318061	-2.6695	1.8024	0.725065	1	0.498271	-1.38583	1.8422	0.512202	0	-0.239385	-4.55308	1.28976	0.805566
C1QTNF8	5	15	-0.585813	-1.5182	0.211361	0.153312	2	0.809693	-0.382077	1.85978	0.164879	2	-0.0866613	-1.69452	1.03499	0.895591	1	-1.00548	-3.13993	0.240794	0.126702
C1QTNF9	2	6	-0.379807	-2.10425	1.04689	0.613413	0	0.106281	-4.85601	2.6615	0.947499	0	-0.431979	-5.31237	1.75185	0.756839	1	0.0617972	-2.21777	1.67281	0.946924
C1QTNF9B	3	5	-0.149878	-1.70637	1.30449	0.839624	0	0.559702	-4.34426	2.85838	0.730267	1	0.490155	-1.81464	2.17578	0.61973	1	-0.689513	-3.07187	1.10478	0.472646
C1R	3	5	0.644209	-0.846586	2.00629	0.372557	0	1.1126	-3.79585	3.39847	0.522556	1	0.897289	-1.39543	2.54126	0.378263	1	0.839748	-1.48887	2.56771	0.417755
C1RL	7	5	0.789578	-0.328487	1.97319	0.164965	1	2.05751	-0.257559	3.75545	0.0743644	3	1.37761	-0.0955704	2.71498	0.0649807	3	0.827447	-0.646637	2.1621	0.250474
C1S	4	3	0.640866	-0.826302	2.19437	0.386591	0	1.64906	-3.26816	4.03968	0.374821	1	0.906162	-1.48889	2.82629	0.404518	1	0.716829	-1.6535	2.58427	0.496921
C1orf100	2	10	-1.37283	-3.02923	-0.113998	0.0313895	0	-2.32152	-7.20038	-0.154009	0.0326765	1	-0.325723	-2.5641	1.14725	0.701467	0	-1.61922	-6.47956	0.44746	0.151346
C1orf105	1	1	0.517119	-2.01309	3.04737	0.659636	0	2.09564	-2.88824	5.02861	0.293162	0	0.685677	-4.29769	3.61739	0.693075	1	1.16175	-1.36421	3.68778	0.330946
C1orf109	2	4	0.0158375	-1.80696	1.64172	0.985035	0	1.73866	-3.17473	4.08372	0.353453	2	1.26455	-0.555086	2.86598	0.157414	0	-0.170398	-5.07559	2.15368	0.908615
C1orf112	15	17	-0.0350759	-0.722496	0.64538	0.919001	0	-0.271495	-4.75635	1.27031	0.793144	2	-0.321797	-1.87973	0.744203	0.59299	9	0.189285	-0.665728	0.97027	0.64881
C1orf115	0	3	-1.85949	-6.79679	0.620453	0.157218	0	0.114089	-4.87429	2.99608	0.945115	0	-0.633955	-5.58148	1.89362	0.668346	0	-0.825312	-5.77002	1.68657	0.568706
C1orf116	2	6	-0.541616	-1.67726	0.373746	0.248081	0	0.674656	-2.98382	2.00673	0.523463	0	-0.235217	-4.82076	1.27465	0.828285	1	-0.431519	-1.75703	0.534707	0.394888
C1orf122	0	4	-1.84519	-6.73405	0.400841	0.12094	0	0.390167	-4.51867	2.71489	0.806798	0	-0.626321	-5.51321	1.61146	0.647989	0	-0.93079	-5.8207	1.31977	0.482216
C1orf127	8	20	-0.495623	-1.3898	0.32136	0.239565	0	-1.53374	-6.42823	0.699227	0.213536	2	-0.195602	-1.81296	0.967834	0.76834	3	-0.603195	-1.96653	0.469188	0.289881
C1orf131	4	2	1.11251	-0.519273	3.01499	0.18405	2	2.50486	0.173964	4.67071	0.0362162	0	0.159695	-4.82415	3.02599	0.923207	2	1.25013	-0.829632	3.49165	0.23176
C1orf141	3	10	-0.506265	-1.92153	0.677867	0.416569	0	0.181729	-4.69433	2.33146	0.904366	1	-0.141975	-2.38765	1.35481	0.871232	2	0.0710851	-1.62226	1.38263	0.923593
C1orf146	4	4	0.672986	-0.727308	2.07171	0.334779	0	2.17119	-2.73975	4.49323	0.268397	1	1.17777	-1.13249	2.88428	0.265585	3	1.29649	-0.230843	2.74258	0.0917613
C1orf159	1	7	-1.18702	-3.44438	0.349514	0.140003	0	0.233138	-4.64938	2.41887	0.879011	0	-1.00422	-5.87292	1.11412	0.426593	1	-0.309332	-2.57179	1.23581	0.724252
C1orf162	1	3	0.890706	-1.68097	3.03295	0.457742	0	2.86201	-2.08001	5.39493	0.176971	0	1.47303	-3.46018	3.97797	0.422063	1	2.10408	-0.445598	4.20235	0.0962756
C1orf174	3	5	0.036157	-1.49949	1.50539	0.96101	0	-0.201076	-5.18153	2.54041	0.90003	2	1.08068	-0.694995	2.6322	0.20937	1	0.163442	-2.16351	1.92766	0.867517
C1orf185	2	5	-0.499832	-2.27394	1.02011	0.526121	0	-0.0651945	-4.98366	2.33659	0.965878	0	-0.512966	-5.39995	1.71382	0.712452	2	0.414936	-1.4142	1.98584	0.626564
C1orf198	3	2	0.495499	-1.24539	2.39189	0.574085	0	-0.169336	-5.15875	2.84252	0.916907	1	1.07782	-1.37593	3.17726	0.343506	1	-4.99003e-05	-2.63036	2.55053	0.999967
C1orf210	3	3	0.400457	-1.28827	2.15071	0.636285	1	1.68838	-1.16667	4.19149	0.235658	0	0.190542	-4.73777	2.65121	0.904203	2	0.977407	-1.02548	2.8977	0.320079
C1orf216	1	6	-0.896748	-3.16532	0.676111	0.285716	0	1.05372	-3.82316	3.21821	0.535354	1	0.355395	-1.91483	1.93041	0.707572	0	-1.13193	-6.00528	1.01495	0.365621
C1orf226	2	2	0.35194	-1.52766	2.22963	0.696973	0	1.81579	-3.11157	4.32673	0.339171	0	0.325672	-4.60143	2.83581	0.839451	1	0.581388	-1.81643	2.60703	0.586406
C1orf35	0	2	-1.0147	-5.9651	1.58655	0.481575	0	0.951202	-4.03698	3.92361	0.594635	0	0.198402	-4.74326	2.76148	0.901482	0	-0.0245707	-4.97152	2.56081	0.987535
C1orf43	3	4	0.0568519	-1.28617	1.22557	0.924347	1	1.37993	-0.672412	2.76902	0.143896	1	0.441632	-1.45977	1.7642	0.559861	1	0.285976	-1.6955	1.58979	0.706859
C1orf50	1	2	-0.133531	-2.59623	1.97201	0.901603	0	2.1359	-2.8093	4.71311	0.279768	0	0.307177	-4.6358	2.87567	0.849909	0	-0.0602497	-4.99127	2.46315	0.968888
C1orf52	5	3	0.363868	-0.267182	1.73426	0.291395	0	1.82821	-3.07718	4.17757	0.332612	2	0.580759	-0.158989	2.29626	0.122906	3	0.493787	-0.350997	2.63995	0.308794
C1orf53	0	1	-1.44505	-6.42875	1.48746	0.33532	0	2.5731	-2.41704	5.52163	0.218068	0	1.20856	-3.77751	4.14699	0.508975	0	-0.955846	-5.93977	1.97722	0.532286
C1orf54	3	2	0.628196	-1.07149	2.49227	0.464428	0	1.84284	-3.12402	4.53356	0.340402	0	0.511161	-4.42897	3.06809	0.757608	0	0.00394143	-4.93952	2.57443	0.997999
C1orf56	5	13	-0.586684	-1.69857	0.383998	0.245179	0	-1.00983	-5.92117	1.23853	0.451435	2	0.0598362	-1.57064	1.22572	0.931101	2	-0.544128	-2.20263	0.695436	0.419338
C1orf68	1	1	0.221613	-2.31716	2.7603	0.850419	0	0.3078	-4.67676	3.24245	0.854534	0	-0.00731383	-4.99118	2.92562	0.996426	1	1.31538	-1.2009	3.83158	0.271921
C1orf74	3	4	0.28043	-1.25457	1.7421	0.705369	0	1.78482	-3.12212	4.11362	0.342149	0	-0.107599	-5.00236	2.16704	0.942088	3	1.06351	-0.463729	2.51328	0.161438
C1orf87	5	14	-0.540209	-1.63394	0.370388	0.257349	1	0.282892	-2.0666	1.72039	0.769881	2	-0.0415538	-1.62729	1.0556	0.948767	1	-1.09278	-3.36588	0.329334	0.152859
C1orf94	3	11	-0.380413	-1.51056	0.587241	0.446834	0	-0.137383	-4.99961	1.93583	0.923221	1	-0.204636	-2.43608	1.24956	0.810868	2	0.0857294	-1.1535	1.14669	0.877723
C2	4	4	0.581391	-0.785177	1.94804	0.391449	0	1.5553	-3.33909	3.82337	0.393217	1	0.683474	-1.62564	2.38643	0.498142	3	1.247	-0.260368	2.67155	0.0994626
C20orf141	1	4	-0.687367	-3.00772	1.03046	0.451969	0	0.721247	-4.2013	3.09973	0.666784	0	-0.391805	-5.2805	1.85379	0.782307	1	0.342134	-1.97463	2.07319	0.728359
C20orf144	1	0	0.920265	-2.01213	5.90392	0.548295	0					0					0
C20orf173	9	8	0.265935	-0.682094	1.23	0.578917	1	0.705441	-1.81606	2.60328	0.538159	3	0.670507	-0.752547	1.88205	0.325901	5	0.849799	-0.352876	1.97738	0.158353
C20orf27	1	3	-0.7847	-3.12673	1.03362	0.4056	0	-1.07936	-6.01971	1.4817	0.445243	1	0.550992	-1.79723	2.38297	0.591574	0	-0.876998	-5.77877	1.45823	0.519113
C20orf85	4	10	-0.420247	-1.70561	0.721828	0.479522	0	0.214283	-4.67879	2.42019	0.889328	1	0.0902041	-2.1634	1.60189	0.920679	1	-0.537096	-2.80241	1.00301	0.531316
C20orf96	9	5	1.07907	0.0143987	2.24227	0.0469653	0	1.39194	-3.50191	3.65359	0.435934	2	1.22818	-0.504106	2.67706	0.14699	4	1.50075	0.140546	2.81357	0.031809
C21orf58	4	6	0.0186429	-1.31592	1.26794	0.976841	0	0.350575	-4.54713	2.62337	0.823793	2	0.769604	-0.941759	2.16216	0.338063	2	0.222985	-1.53303	1.66075	0.779042
C21orf62	4	6	0.0888954	-1.22557	1.31808	0.888315	1	1.11976	-1.28692	2.95897	0.312321	0	-0.899958	-5.77804	1.26892	0.489637	2	0.413455	-1.30312	1.80871	0.597496
C21orf91	2	9	-0.51289	-2.18528	0.781086	0.460125	0	0.706951	-4.15994	2.80941	0.661533	0	-0.919833	-5.78361	1.167	0.468083	1	-0.110925	-2.36387	1.40422	0.900316
C22orf15	1	6	-1.08751	-3.37215	0.531413	0.200615	0	-0.814543	-5.74198	1.56098	0.563387	1	0.051153	-2.23021	1.66081	0.956062	0	-1.00034	-5.88722	1.21253	0.442696
C22orf23	7	18	-0.344761	-1.27464	0.48842	0.42724	1	0.75196	-1.48484	2.19399	0.435496	2	-0.216079	-1.83536	0.95374	0.745033	4	0.0444801	-1.13836	1.01661	0.93422
C22orf31	7	8	0.497741	-0.568372	1.55447	0.352769	1	1.30036	-0.99893	2.92478	0.221501	2	0.872482	-0.807162	2.18807	0.270605	3	0.572756	-0.942182	1.88134	0.43015
C22orf42	8	12	-0.116436	-1.0617	0.781152	0.801195	1	0.97314	-1.32631	2.52147	0.343285	2	0.221335	-1.41808	1.43923	0.75699	1	-1.08614	-3.35103	0.423701	0.176476
C2CD2	6	7	0.360821	-0.736572	1.43326	0.507827	0	0.617691	-4.27319	2.82067	0.70307	1	0.136873	-2.11794	1.66759	0.880806	3	0.655543	-0.768996	1.88041	0.337155
C2CD2L	2	2	0.474491	-0.727222	1.6497	0.404324	0	1.45826	-3.2013	3.05723	0.362568	0	0.281438	-4.07435	1.82262	0.799038	1	0.633553	-1.34062	2.0056	0.431087
C2CD3	42	43	0.414468	0.00880939	0.809355	0.045353	3	0.312006	-0.965763	1.09999	0.576406	15	0.60058	0.0478914	1.08671	0.0346468	19	0.555968	0.0178124	1.03268	0.0433
C2CD4A	1	0	1.76158	-1.17316	6.74618	0.237075	0					1	3.21564	0.272967	8.20347	0.0334059	0
C2CD4B	1	0	1.05628	-1.87756	6.04052	0.488092	1	1.78305	-1.15484	6.76893	0.231815	0					0
C2CD4C	1	3	-0.658963	-3.0315	1.20034	0.497688	0	1.128	-3.79987	3.56827	0.521858	1	0.621035	-1.73042	2.45223	0.548163	0	-0.644909	-5.55903	1.73448	0.649256
C2CD4D	0	1	-0.8742	-5.85749	2.0573	0.569319	0	1.36956	-3.61504	4.30431	0.461004	0	0.440902	-4.54276	3.37333	0.795157	0	0.127878	-4.8556	3.05985	0.938273
C2CD5	14	21	0.0257623	-0.618406	0.64405	0.935467	2	0.687015	-0.88303	1.76533	0.333575	5	0.217972	-0.802729	1.05093	0.644964	2	-0.958493	-2.56562	0.160433	0.100738
C2CD6	29	40	0.103476	-0.389126	0.580805	0.675594	1	-0.763451	-3.00964	0.672025	0.341327	8	0.287484	-0.515968	0.963673	0.455802	13	0.154163	-0.529845	0.770415	0.643965
C2orf42	2	5	-0.250368	-2.036	1.29733	0.755901	0	0.266792	-4.66905	2.71655	0.868013	0	-0.505779	-5.39999	1.76296	0.719065	0	-0.773832	-5.66664	1.48928	0.568382
C2orf49	1	5	-1.0617	-3.35221	0.578548	0.217254	0	-0.765731	-5.67321	1.57823	0.580757	0	-1.03591	-5.92449	1.20034	0.426782	1	0.0514935	-2.2343	1.68101	0.955989
C2orf50	4	2	1.077	-0.55631	3.02311	0.200361	3	2.54917	0.321757	4.97758	0.0233327	1	1.64419	-0.835654	3.8876	0.169355	0	0.515269	-4.46798	3.3677	0.763108
C2orf68	5	1	1.69551	0.056951	3.98654	0.0421192	1	3.23359	0.637115	5.82973	0.0188082	3	2.61376	0.762475	4.9699	0.00622197	0	0.366953	-4.61638	3.29856	0.827751
C2orf69	1	3	0.00653257	-2.39235	1.89198	0.994906	0	1.51082	-3.41568	3.95011	0.410809	0	0.209561	-4.69858	2.56742	0.893171	1	1.14028	-1.29994	3.09446	0.313509
C2orf73	2	5	-0.401741	-2.16076	1.07273	0.603916	0	0.80505	-4.08532	3.03745	0.627631	1	0.415719	-1.89556	2.08242	0.672566	1	0.054669	-2.24418	1.70694	0.953797
C2orf74	2	9	-0.753472	-2.35873	0.378889	0.209605	0	0.54145	-3.94298	2.08672	0.669871	1	-0.0519219	-2.12511	1.18617	0.944541	1	-0.476323	-2.62742	0.798273	0.516067
C2orf76	1	1	0.114227	-2.42941	2.65783	0.922738	0	0.512159	-4.47221	3.44633	0.764582	0	-0.0767598	-5.06041	2.85564	0.962288	1	1.0446	-1.48906	3.57821	0.381721
C2orf78	2	6	-0.534745	-2.25878	0.87955	0.471658	0	0.8335	-4.04503	3.00657	0.614323	0	-0.636815	-5.51194	1.52186	0.63626	0	-1.12726	-6.00416	1.04217	0.37131
C2orf80	4	6	-0.090579	-1.42876	1.15545	0.887569	0	0.76657	-4.12604	3.01693	0.643039	1	0.332143	-1.93627	1.90452	0.724908	1	-0.45626	-2.8827	1.29306	0.643171
C2orf88	3	4	0.148387	-1.36972	1.58324	0.838401	1	1.44399	-1.16528	3.54884	0.249341	1	0.502047	-1.81017	2.21126	0.613703	0	-0.944639	-5.83256	1.29741	0.473656
C3	3	12	-0.65763	-2.0252	0.441028	0.254582	0	-0.37522	-5.27371	1.83606	0.793212	0	-1.35857	-6.21376	0.677934	0.241952	3	0.201103	-1.16435	1.29727	0.745645
C3orf14	2	7	-0.616005	-2.33669	0.785873	0.402761	1	0.343356	-1.99931	2.05612	0.731051	1	0.0843673	-2.199	1.68114	0.927843	0	-1.26642	-6.14495	0.906058	0.307159
C3orf18	2	6	-0.620886	-2.34001	0.778123	0.397566	0	-0.344685	-5.25122	1.95302	0.812481	0	-0.943885	-5.82601	1.24217	0.46871	1	-0.32005	-2.60241	1.28113	0.721103
C3orf20	11	26	-0.320697	-1.08477	0.387394	0.381524	1	-0.2031	-2.44899	1.25545	0.81432	2	-0.600488	-2.21413	0.547256	0.337755	3	-0.633236	-1.97653	0.402007	0.249788
C3orf22	0	1	-0.248638	-5.23245	2.68416	0.876643	0	3.23123	-1.76139	6.18593	0.144991	0	1.1382	-3.8469	4.07419	0.530944	0	0.85151	-4.13318	3.78649	0.629757
C3orf33	11	7	0.658284	-0.266936	1.64139	0.163538	1	0.926538	-1.46522	2.63307	0.390172	1	-0.118538	-2.37454	1.41402	0.893892	8	1.19681	0.157028	2.25103	0.0246639
C3orf38	2	3	0.00687379	-1.88194	1.81239	0.993894	0	1.89022	-3.0333	4.30673	0.32287	0	-0.0650482	-4.98501	2.36553	0.966018	2	0.768396	-1.20311	2.687	0.423917
C3orf52	2	7	-0.664389	-2.34852	0.666314	0.343311	0	-0.0560666	-4.97063	2.2374	0.970496	1	0.0384205	-2.22089	1.57539	0.966186	1	-0.144694	-2.4015	1.39079	0.87044
C3orf62	5	5	0.439623	-0.806233	1.68198	0.47869	0	0.793149	-4.10876	3.07907	0.63456	1	0.696366	-1.58649	2.31717	0.482454	3	0.774629	-0.755039	2.14708	0.297959
C3orf70	5	7	0.119096	-1.06728	1.24847	0.836979	0	0.150181	-4.7287	2.31695	0.920757	2	0.759972	-0.932849	2.10421	0.33681	3	0.659188	-0.797705	1.93798	0.347674
C3orf84	4	5	0.154857	-1.22822	1.48267	0.818565	1	1.0239	-1.3533	2.83398	0.344581	0	-0.758982	-5.64846	1.46922	0.574115	2	0.43228	-1.50592	2.0414	0.630541
C4BPA	6	3	0.738033	-0.293322	2.22949	0.186286	0	0.42094	-4.50364	2.89272	0.795177	0	-0.3737	-5.28807	2.01776	0.798563	5	1.44969	0.227748	3.00751	0.015012
C4BPB	2	6	-0.206126	-1.95209	1.24683	0.789776	0	0.644953	-4.26425	2.96889	0.695259	1	0.479046	-1.82484	2.12713	0.626411	1	0.0961942	-2.21301	1.76825	0.919792
C4orf17	5	6	0.0967538	-1.12006	1.27371	0.871249	0	1.12671	-3.75508	3.30607	0.512402	1	0.625625	-1.64504	2.20369	0.521237	2	-0.137687	-1.9295	1.34817	0.86369
C4orf3	8	7	0.468112	-0.460185	1.45675	0.31975	1	1.47567	-0.912488	3.17067	0.190584	0	-0.742489	-5.61453	1.39226	0.573654	7	1.07843	0.101106	2.13311	0.0310249
C4orf33	7	4	1.00191	-0.183595	2.29706	0.0976189	1	1.44478	-1.54449	3.74892	0.341464	1	0.88282	-1.43342	2.59761	0.392476	3	1.20138	-0.369373	2.67233	0.126189
C4orf45	0	5	-2.4837	-7.39169	-0.147656	0.03522	0	-0.24762	-5.21875	2.41734	0.87513	0	-0.417808	-5.30563	1.81802	0.767198	0	-1.77736	-6.69166	0.595381	0.160504
C4orf46	0	2	-1.24607	-6.1885	1.32032	0.373452	0	0.926504	-4.021	3.5141	0.594606	0	0.160701	-4.77286	2.69312	0.919286	0	-0.359134	-5.30596	2.22581	0.813324
C4orf47	2	3	-0.0866297	-1.91007	1.58458	0.918436	0	0.515039	-4.46723	3.30947	0.763027	1	0.890789	-1.49158	2.7734	0.407934	1	0.613163	-1.73273	2.43995	0.551705
C4orf51	3	2	0.562435	-1.11471	2.38265	0.503844	0	1.49907	-3.43349	4.02921	0.415133	0	0.0436054	-4.90571	2.64043	0.978082	2	1.06192	-0.93933	3.00944	0.27936
C5	7	11	0.115204	-0.887686	1.06849	0.815086	0	0.610446	-4.25007	2.67619	0.700457	1	-0.11727	-2.35068	1.34552	0.892358	4	0.469906	-0.797839	1.5768	0.440906
C5AR1	0	1	-0.244105	-5.22737	2.68735	0.878863	0	3.27844	-1.70632	6.21362	0.14017	0	1.03492	-3.94869	3.96722	0.564679	0	0.429216	-4.55421	3.36106	0.800231
C5orf15	1	3	-0.557615	-2.8976	1.25736	0.557521	0	0.584777	-4.37896	3.20673	0.730305	0	-0.446658	-5.35696	1.92769	0.757326	0	-0.844645	-5.75001	1.50454	0.538084
C5orf22	4	11	-0.43271	-1.67159	0.636213	0.440066	0	0.312329	-4.54787	2.37644	0.837258	1	-0.0772407	-2.30805	1.37639	0.929102	1	-0.617652	-2.88257	0.889061	0.463345
C5orf34	11	10	0.48778	-0.387058	1.37405	0.271644	0	-0.612944	-5.54941	1.76453	0.673706	2	0.141536	-1.52682	1.41699	0.84627	6	0.763367	-0.321286	1.77829	0.160257
C5orf47	2	1	0.640766	-1.38485	3.0378	0.529246	0	3.01442	-1.98045	5.97477	0.166058	0	0.332756	-4.65245	3.26899	0.843301	1	1.36384	-1.15863	3.8865	0.257151
C5orf52	6	3	0.953929	-0.345392	2.42107	0.151172	0	0.0331098	-4.95524	2.95689	0.983956	0	-0.359594	-5.29474	2.10306	0.810335	5	1.69889	0.328216	3.20713	0.015663
C5orf63	1	3	-0.50016	-2.85234	1.33019	0.603253	0	1.44968	-3.4572	3.80306	0.422959	1	0.753203	-1.61367	2.61027	0.475405	0	-0.605655	-5.50771	1.73054	0.666344
C6	28	28	0.292891	-0.258289	0.846892	0.296546	5	1.11278	-0.0128654	2.07233	0.0524259	3	-0.281689	-1.60713	0.72453	0.613775	16	0.508773	-0.169337	1.1591	0.138386
C6orf118	9	12	0.160296	-0.739117	1.03098	0.719864	2	1.42161	-0.299402	2.78031	0.096329	1	-0.330212	-2.55688	1.11111	0.693255	4	0.313958	-0.937579	1.38252	0.595835
C6orf120	0	1	1.57785	-3.40709	4.51344	0.405402	0	4.23594	-0.761111	7.202	0.0787324	0	2.60785	-2.38021	5.55121	0.213125	0	2.68776	-2.30048	5.63158	0.202759
C6orf132	11	20	-0.420425	-1.12978	0.229402	0.208748	2	-0.491507	-1.92604	0.805446	0.451009	0	-1.86531	-6.64757	-0.138648	0.0281432	5	-0.278356	-1.25114	0.500681	0.506596
C6orf136	1	4	-0.602674	-2.90755	1.09328	0.506033	1	1.79283	-0.548292	3.54665	0.114792	0	-0.510447	-5.40083	1.74447	0.715219	0	-0.721075	-5.61115	1.52916	0.596097
C6orf163	13	9	0.572516	-0.262134	1.44603	0.17884	0	0.120604	-4.74734	2.22737	0.935439	6	1.1582	0.0945216	2.15987	0.0338614	5	0.593688	-0.567669	1.64874	0.298484
C6orf226	0	1	-0.566669	-5.55025	2.36555	0.717367	0	2.40515	-2.58388	5.35095	0.242107	0	0.795717	-4.18865	3.72988	0.65056	0	0.475608	-4.50848	3.40908	0.780177
C6orf47	0	2	-0.895603	-5.84412	1.69716	0.537335	0	1.13001	-3.8059	3.66791	0.522997	0	0.461273	-4.47332	2.99773	0.778626	0	-0.0277265	-5.00553	2.76096	0.986348
C6orf52	5	10	-0.0133931	-1.14087	1.00382	0.98003	0	0.092156	-4.79329	2.2554	0.951169	3	0.894054	-0.489779	2.02986	0.184504	2	0.0197627	-1.65177	1.29204	0.978168
C6orf58	2	6	-0.743766	-2.4945	0.701711	0.324003	0	0.264904	-4.63942	2.53222	0.865523	2	0.587769	-1.13314	1.98922	0.460677	0	-1.78376	-6.69596	0.556204	0.154495
C6orf62	0	2	-0.348118	-5.28379	2.19197	0.817072	0	2.95207	-1.99962	5.55774	0.168268	0	0.719679	-4.21361	3.25107	0.669784	0	0.472397	-4.46637	3.02414	0.774337
C6orf89	5	9	-0.263617	-1.40714	0.782924	0.626321	1	0.877444	-1.39783	2.4381	0.382204	2	0.195757	-1.4717	1.47593	0.789633	2	-0.1768	-1.84597	1.11008	0.803586
C7	16	22	0.048409	-0.601029	0.677278	0.880927	3	0.689754	-0.724683	1.75647	0.303124	3	-0.0977087	-1.38246	0.851915	0.856575	9	0.331657	-0.476798	1.06254	0.402198
C7orf25	4	7	-0.0584625	-1.34427	1.11641	0.923625	0	0.247283	-4.62453	2.38194	0.870859	1	-0.0288953	-2.29027	1.51516	0.974443	3	0.5795	-0.877772	1.8525	0.40638
C7orf31	10	3	1.22715	0.0791056	2.61951	0.0355869	2	2.5663	0.702552	4.28727	0.00995922	1	0.926703	-1.40792	2.73273	0.377264	5	1.05157	-0.353831	2.58446	0.142029
C7orf33	3	10	-0.764656	-2.15244	0.378796	0.197978	0	-1.36043	-6.27431	0.92308	0.293017	1	-0.456798	-2.69632	1.01929	0.585708	2	-0.0368712	-1.69278	1.22232	0.958545
C7orf50	5	18	-0.621418	-1.70368	0.310478	0.198465	0	-0.518186	-5.379	1.53751	0.699318	1	-0.546567	-2.76244	0.85982	0.495347	3	-0.28478	-1.64468	0.7921	0.627556
C7orf57	13	12	0.485373	-0.322076	1.30266	0.23668	1	-0.0220814	-2.31937	1.55926	0.98102	4	0.732117	-0.487647	1.77447	0.219601	5	0.304612	-0.840591	1.33066	0.581378
C8A	18	23	0.188708	-0.456361	0.821628	0.561335	0	-1.18785	-6.05062	0.879135	0.326597	7	0.56105	-0.353477	1.36509	0.214825	7	0.157019	-0.764702	0.967136	0.72179
C8B	4	22	-1.1238	-2.30166	-0.163496	0.0202822	0	-0.545047	-5.40429	1.50131	0.682653	2	-0.387922	-2.00611	0.775398	0.550129	2	-0.781137	-2.40661	0.396212	0.212652
C8G	8	21	-0.203422	-0.934134	0.438648	0.545866	0	-0.374038	-4.00985	0.934515	0.64264	1	-0.645657	-2.69552	0.465134	0.304872	5	0.271422	-0.564007	0.964361	0.488464
C8orf33	3	3	0.348105	-1.25131	1.95301	0.65828	0	-0.37157	-5.36326	2.64335	0.816918	2	1.26491	-0.561695	2.94482	0.159475	1	0.432033	-1.93298	2.29123	0.674886
C8orf34	2	13	-1.28829	-2.93672	-0.0627385	0.038377	0	-0.523708	-5.42751	1.70553	0.710723	1	-0.398653	-2.62048	1.02694	0.628706	1	-1.08562	-3.34823	0.398603	0.170158
C8orf58	1	1	0.767648	-1.76924	3.30423	0.517303	0	2.5268	-2.46454	5.47831	0.224632	0	0.830405	-4.1547	3.76638	0.637663	1	1.64628	-0.875495	4.16766	0.177351
C8orf74	11	15	0.137717	-0.664166	0.912069	0.729937	2	0.63776	-1.06058	1.93671	0.415439	2	-0.0951254	-1.72458	1.0965	0.889136	7	0.549296	-0.406918	1.41918	0.246686
C8orf76	8	18	-0.444833	-1.33442	0.367523	0.289139	1	0.110633	-2.15822	1.61201	0.903853	1	-0.71416	-2.92289	0.67376	0.357047	5	-0.103264	-1.19745	0.832159	0.837823
C8orf82	0	1	-0.653134	-5.63682	2.27935	0.674846	0	3.10496	-1.88562	6.05457	0.156591	0	0.557418	-4.42726	3.49236	0.745558	0	0.225545	-4.75878	3.15962	0.892337
C8orf88	2	2	0.303471	-1.61394	2.21604	0.743002	0	1.24628	-3.68254	3.762	0.48531	1	1.14628	-1.26773	3.19453	0.305635	1	0.409517	-2.04272	2.52348	0.709335
C8orf89	4	1	1.1016	-0.601007	3.40948	0.21343	1	1.74006	-0.980682	4.45758	0.193739	0	0.633873	-4.34945	3.56549	0.713865	3	1.59587	-0.282945	3.96052	0.0957571
C9	26	25	0.353561	-0.155593	0.870701	0.172763	0	-1.12515	-5.96091	0.696381	0.307811	11	0.78589	0.123332	1.40815	0.0214519	11	0.380096	-0.292166	1.00347	0.255697
C9orf131	1	5	-0.234088	-2.59274	1.58725	0.811167	0	1.59159	-3.33281	4.01035	0.39006	0	0.143856	-4.76081	2.47379	0.925727	1	0.552584	-1.80298	2.37451	0.592056
C9orf152	1	5	-0.835801	-3.12587	0.802483	0.33781	0	0.110805	-4.82306	2.53073	0.943897	1	0.378853	-1.90983	2.01214	0.694519	0	-0.910168	-5.79061	1.28121	0.486222
C9orf153	1	2	-0.1266	-2.52383	1.8987	0.902382	0	1.80043	-3.12727	4.31249	0.342538	0	0.113609	-4.82494	2.66438	0.942827	0	-0.341819	-5.26993	2.17166	0.819108
C9orf24	6	14	-0.379368	-1.39264	0.520872	0.415091	1	0.315746	-1.90089	1.6266	0.715124	1	-0.309393	-2.45362	0.954344	0.68011	3	-0.212434	-1.60492	0.855874	0.718417
C9orf40	3	2	1.02987	-0.670514	2.88887	0.22993	0	2.04904	-2.88027	4.56618	0.292979	1	1.68976	-0.785719	3.80348	0.157546	2	1.64849	-0.315316	3.65168	0.0954709
C9orf43	9	15	-0.0766435	-0.957267	0.756419	0.858858	1	0.908109	-1.3738	2.43875	0.368812	1	-0.30564	-2.51817	1.09587	0.71102	5	0.331636	-0.801308	1.31907	0.542113
C9orf50	4	10	-0.335158	-1.5803	0.746243	0.555328	1	1.49463	-0.750866	2.99165	0.157366	1	-0.0189105	-2.24959	1.4384	0.982751	2	-0.352003	-2.05206	0.951031	0.622478
C9orf64	8	9	0.477961	-0.499374	1.43793	0.329822	0	0.316019	-4.56725	2.47949	0.838319	3	0.87177	-0.541486	2.0556	0.205006	4	0.555609	-0.70341	1.66376	0.362221
C9orf72	3	4	0.0320013	-1.48587	1.46598	0.964812	0	0.591388	-4.32003	2.9206	0.718041	0	-0.660634	-5.55858	1.62023	0.633258	3	0.833108	-0.694502	2.27786	0.267271
C9orf78	3	6	-0.253078	-1.6957	1.01602	0.701611	0	0.163172	-4.73446	2.41611	0.915425	1	0.0815271	-2.18482	1.64952	0.929222	1	-0.0771246	-2.34824	1.5048	0.932289
C9orf85	2	9	-0.702128	-2.36907	0.581116	0.30146	0	-0.0578944	-4.95663	2.15563	0.969058	0	-0.971783	-5.83516	1.11178	0.439278	1	-0.289588	-2.53173	1.20087	0.735786
CA1	5	10	-0.0781465	-1.21325	0.906248	0.882738	2	0.96961	-0.800996	2.22553	0.24758	1	-0.0145412	-2.22759	1.33002	0.986292	1	-0.176598	-2.41612	1.2453	0.837204
CA11	4	2	1.14083	-0.4136	2.91966	0.149512	0	1.66557	-3.2694	4.20281	0.374325	1	1.27539	-1.13972	3.33205	0.25906	1	0.404419	-2.00982	2.44906	0.705178
CA12	5	7	-0.153273	-1.21739	0.831389	0.758672	1	0.0288752	-1.80442	1.43613	0.967472	1	-0.00302434	-2.08125	1.26092	0.99681	2	-0.00145693	-1.62392	1.16059	0.998273
CA13	10	4	1.38171	0.283615	2.63469	0.0131703	1	1.59648	-0.855224	3.56056	0.17431	3	1.60649	0.092529	3.03917	0.0386746	6	1.66033	0.374024	3.02296	0.0119911
CA14	10	22	-0.261092	-1.05109	0.467472	0.490021	1	0.0128048	-2.26782	1.50295	0.988775	2	-0.278228	-1.88567	0.863891	0.668	6	0.153775	-0.830376	1.00492	0.741603
CA2	2	4	0.675778	-1.19951	2.35438	0.45111	0	2.06022	-2.84267	4.37808	0.28669	1	1.52753	-0.835097	3.34647	0.173171	1	1.13183	-1.37599	3.14659	0.334336
CA3	3	9	-0.403978	-1.799	0.756069	0.510453	0	0.343512	-4.52593	2.45602	0.823326	2	0.533906	-1.12717	1.80659	0.479315	0	-1.50919	-6.37082	0.566104	0.190276
CA4	3	5	0.0148836	-1.45337	1.34627	0.982759	0	0.60953	-4.27904	2.83997	0.706223	2	0.889117	-0.836015	2.32408	0.278135	0	-1.02654	-5.90622	1.15996	0.424325
CA5A	2	7	-0.367014	-2.06319	0.979873	0.611973	0	0.621544	-4.26932	2.83042	0.70147	0	-0.854699	-5.72815	1.28265	0.51098	2	0.645408	-1.0473	1.98815	0.409728
CA5B	2	5	-0.345567	-2.11854	1.15254	0.660389	0	0.0474086	-4.92135	2.66139	0.976584	0	-0.886845	-5.79312	1.40724	0.51415	0	-1.15589	-6.07298	1.19782	0.389099
CA6	4	8	-0.197317	-1.48131	0.970424	0.744527	1	0.268821	-2.01951	1.88193	0.777893	0	-1.16925	-6.04143	0.964002	0.345872	2	0.286288	-1.41155	1.6393	0.707285
CA7	3	0	2.02011	-0.347415	6.92925	0.102096	1	2.46431	-0.471903	7.44951	0.0974577	0					0
CA8	2	1	1.09017	-1.11036	3.61634	0.32822	1	3.72557	1.0069	6.4472	0.0106768	0	0.213657	-4.76984	3.14567	0.897815	1	0.701233	-1.99058	3.39247	0.587888
CA9	8	14	-0.318641	-1.18297	0.473817	0.434833	2	0.14681	-1.29665	1.44831	0.819042	1	-0.593067	-2.76605	0.691505	0.421279	2	-0.573685	-2.19414	0.572157	0.362124
CAAP1	1	2	-0.242343	-2.65908	1.80741	0.81618	0	1.90768	-3.02069	4.42241	0.320204	0	0.328293	-4.59914	2.83957	0.838262	0	-0.229896	-5.17481	2.34672	0.881124
CAB39	0	2	-0.940249	-5.87123	1.58289	0.506015	0	2.42166	-2.52495	4.99814	0.233856	0	0.46194	-4.46551	2.97317	0.777268	0	-0.241979	-5.169	2.26789	0.872609
CAB39L	11	16	0.335631	-0.4926	1.14141	0.419417	1	1.32446	-0.9126	2.76927	0.19943	5	1.07647	-0.0257999	2.03977	0.0550772	4	0.169125	-1.09314	1.25665	0.775903
CABCOCO1	3	3	0.177736	-1.39413	1.75131	0.817294	1	-0.0557262	-2.63615	2.31035	0.962779	1	0.583616	-1.75801	2.40063	0.568951	1	0.380215	-1.96559	2.20962	0.70721
CABIN1	14	26	-0.100145	-0.719856	0.462297	0.732717	2	0.273371	-1.48899	1.37266	0.718087	0	-1.90761	-6.75459	-0.00124332	0.0497707	9	0.260487	-0.449134	0.883666	0.442194
CABLES1	1	4	-0.498437	-2.83245	1.26264	0.596484	0	0.598699	-4.31623	2.98403	0.715725	0	-0.406818	-5.30179	1.86786	0.775341	1	0.403079	-1.94008	2.19822	0.68992
CABLES2	5	3	0.753795	-0.604369	2.24281	0.275532	0	2.09394	-2.83695	4.54062	0.284983	0	0.14157	-4.76294	2.4878	0.926901	5	1.687	0.293776	3.19186	0.0183168
CABP1	3	1	0.973922	-0.83834	3.31212	0.297241	0	3.17538	-1.82347	6.14567	0.150639	2	2.00605	-0.0207797	4.40467	0.0522353	1	1.08067	-1.53977	3.70301	0.387931
CABP2	8	6	0.546222	-0.503964	1.64842	0.306668	0	-0.035303	-4.92464	2.19619	0.981058	3	1.10397	-0.343158	2.3794	0.124729	2	0.13467	-1.5885	1.53668	0.861317
CABP4	4	6	0.0296559	-1.29665	1.27754	0.963035	0	0.0416824	-4.86366	2.32538	0.978164	1	0.228947	-2.04254	1.80947	0.806812	2	0.191542	-1.53592	1.61817	0.805804
CABP5	7	11	-0.264514	-1.25806	0.670821	0.582187	1	0.820196	-1.55367	2.45811	0.437171	4	0.734139	-0.489281	1.78426	0.219942	2	-0.653204	-2.33877	0.639551	0.34479
CABP7	0	2	-2.17255	-7.10613	0.3595	0.0966117	0	0.228667	-4.69948	2.7424	0.885732	0	-0.329863	-5.25741	2.18162	0.825452	0	-1.66015	-6.61712	0.971842	0.234194
CABS1	1	0	1.63225	-1.29979	6.61575	0.274009	0					1	3.11992	0.186122	8.10413	0.0380064	0
CABYR	10	20	-0.21988	-1.02812	0.535534	0.573962	1	0.519646	-1.70856	1.94828	0.577035	2	-0.291141	-1.90861	0.872411	0.657415	5	0.0788593	-1.00874	1.00414	0.8765
CACFD1	2	6	-0.0539159	-1.80104	1.40009	0.944951	0	0.739218	-4.19156	3.12037	0.661284	1	0.723981	-1.56116	2.33797	0.467049	1	0.193941	-2.11303	1.86493	0.840277
CACNA1A	7	1	1.88564	0.350197	4.14234	0.013972	1	2.35583	-1.61824	6.33797	0.36739	3	2.50333	0.676811	4.8483	0.00781374	3	2.07155	0.222271	4.43365	0.028315
CACNA1B	16	4	1.72686	0.735324	2.92529	0.000397468	2	2.02386	-0.118625	3.90269	0.0630325	7	2.23762	1.06595	3.52315	0.000248029	5	1.52862	0.195595	2.93365	0.0253132
CACNA1C	3	3	0.46084	-1.19098	2.17017	0.575997	1	1.25521	-1.63812	3.7135	0.386339	1	1.05219	-1.35269	2.98046	0.340428	0	-0.608969	-5.55929	1.98752	0.683057
CACNA1D	5	4	0.985976	-0.309611	2.34764	0.13338	1	2.44649	0.105209	4.21501	0.0424613	1	0.822226	-1.49494	2.55173	0.423685	2	0.987421	-0.791923	2.56985	0.249824
CACNA1E	2	2	0.404042	-1.49216	2.30015	0.658816	0	1.79624	-3.13114	4.30728	0.34339	0	0.317348	-4.61026	2.82913	0.843411	1	0.731751	-1.70023	2.79601	0.506023
CACNA1F	3	8	-0.615821	-1.99187	0.464812	0.279139	0	0.320613	-4.17971	1.87922	0.790502	2	0.316926	-1.19856	1.45051	0.625568	1	-0.637821	-2.86348	0.71945	0.407804
CACNA1G	6	11	0.228159	-0.8578	1.25421	0.668725	0	-0.276182	-5.1733	1.9374	0.848779	3	0.934571	-0.480212	2.11492	0.176931	2	0.0173542	-1.67444	1.35471	0.981316
CACNA1H	9	25	-0.567375	-1.32876	0.108439	0.101466	1	0.168565	-1.83646	1.32894	0.820291	2	-0.553475	-2.09081	0.476708	0.326994	5	-0.298181	-1.2576	0.487241	0.474167
CACNA1I	1	10	-1.45885	-3.69812	0.0188195	0.0533958	0	0.354915	-4.50582	2.42295	0.816634	0	-1.32332	-6.18241	0.736767	0.261615	0	-1.54723	-6.41275	0.548072	0.18092
CACNA1S	19	25	0.321924	-0.298939	0.923043	0.303894	1	0.434331	-1.78297	1.79571	0.633586	7	0.66555	-0.226611	1.42891	0.134605	7	0.241962	-0.672396	1.03292	0.581196
CACNA2D1	4	4	0.48346	-0.923562	1.88796	0.489184	0	1.23772	-3.65472	3.49871	0.480133	2	1.22698	-0.566589	2.78358	0.162343	2	0.709279	-1.1794	2.34869	0.429626
CACNA2D2	6	5	0.402386	-0.778646	1.61869	0.499367	3	1.7929	0.0155014	3.41575	0.0481396	0	-0.682029	-5.56136	1.50343	0.612436	2	0.154082	-1.64855	1.67738	0.851683
CACNA2D3	7	7	0.429567	-0.639638	1.50676	0.424338	0	-0.702048	-5.68081	1.97565	0.647858	1	0.115719	-2.15	1.67489	0.899908	2	0.0427965	-1.72449	1.44321	0.956372
CACNA2D4	26	34	0.249064	-0.291697	0.782199	0.363084	5	0.458858	-0.646478	1.40672	0.390483	8	0.428696	-0.403567	1.15156	0.293342	8	0.0368788	-0.805208	0.771931	0.926311
CACNB1	2	1	0.993997	-1.04023	3.39856	0.330039	0	3.11466	-1.86951	6.04833	0.155066	0	0.958393	-4.02503	3.89022	0.591016	0	0.2921	-4.6912	3.22364	0.861568
CACNB2	5	7	0.111626	-1.09349	1.27083	0.850105	0	0.183732	-4.69845	2.37386	0.903859	3	1.05277	-0.386816	2.30784	0.139474	2	-0.0916584	-1.85941	1.36448	0.907472
CACNB3	2	6	-0.639227	-2.35378	0.755718	0.381649	0	-0.0194404	-4.94501	2.35262	0.989926	1	0.0854936	-2.18925	1.6745	0.926402	0	-1.25028	-6.12419	0.899915	0.310184
CACNB4	6	5	0.270495	-0.779187	1.33111	0.600138	0	0.118569	-4.96947	2.19926	0.945727	0	-0.267263	-4.62423	1.25876	0.78588	5	0.94152	-0.165409	2.09014	0.0920141
CACNG1	4	8	0.0832984	-1.22409	1.27692	0.893949	1	1.99204	-0.273869	3.53621	0.0764597	0	-0.566274	-5.43749	1.56205	0.675382	1	-0.329646	-2.71217	1.39064	0.733931
CACNG4	1	3	-0.746234	-3.09728	1.08611	0.433402	0	0.263631	-4.6906	2.83968	0.87147	1	0.543962	-1.80536	2.37553	0.596341	0	-0.582584	-5.48687	1.76224	0.679953
CACNG5	1	6	-0.474249	-2.8074	1.24829	0.612487	0	0.438353	-4.5286	3.03732	0.793573	1	0.652904	-1.68121	2.38744	0.523284	0	-0.534801	-5.43615	1.75332	0.70487
CACNG6	6	5	0.541166	-0.631026	1.74566	0.359679	0	0.641752	-4.25414	2.92885	0.694136	2	0.953206	-0.780163	2.3978	0.249909	1	0.039713	-2.24001	1.65492	0.96582
CACNG7	1	0	1.37909	-1.55229	6.36232	0.358644	0					0					1	2.18505	-0.746649	7.16841	0.140571
CACNG8	0	2	-0.932623	-5.86295	1.58836	0.509429	0	2.05359	-2.87381	4.56471	0.291836	0	0.575479	-4.3519	3.08648	0.727917	0	-0.24565	-5.17961	2.28801	0.871482
CACTIN	0	2	-1.20378	-6.14626	1.36264	0.391419	0	1.31523	-3.64632	3.97166	0.471698	0	0.0569898	-4.8971	2.67527	0.971515	0	-0.290262	-5.22967	2.26371	0.848509
CACUL1	0	2	-0.822414	-5.79638	1.92845	0.587565	0	1.70394	-3.26819	4.43413	0.372363	0	0.326152	-4.64014	3.0161	0.843917	0	-0.0195892	-5.00576	2.90181	0.990447
CACYBP	3	2	1.00686	-0.668482	2.83435	0.232477	0	2.29449	-2.64933	4.86584	0.252957	0	0.727334	-4.21062	3.27588	0.667641	3	1.82594	0.147936	3.65458	0.0337771
CAD	15	8	1.10785	0.272808	2.00996	0.00910651	2	1.49637	-0.465249	3.09541	0.125164	7	1.68868	0.657993	2.69907	0.00190513	4	0.629209	-0.650703	1.7829	0.314312
CADM3	2	3	0.0591208	-1.25095	1.51441	0.926703	0	1.40682	-3.50645	3.7871	0.435829	1	0.748651	-0.681134	2.46449	0.283252	1	0.0836097	-2.416	2.06359	0.939229
CADM4	0	2	-0.923039	-5.70412	0.706616	0.317681	0	-0.146707	-5.27793	1.65563	0.918571	0	0.0825779	-3.36864	1.5586	0.926872	0	-0.0988206	-3.69245	1.38045	0.910538
CADPS	3	5	-0.233612	-1.71599	1.10905	0.735083	0	0.229479	-4.68798	2.5539	0.884065	1	0.492922	-1.78925	2.11168	0.611598	1	-0.499843	-2.81647	1.16639	0.583709
CADPS2	2	8	-0.62667	-2.2968	0.669327	0.362408	0	0.684368	-4.18184	2.78615	0.670625	1	0.1104	-2.13391	1.60944	0.90246	0	-1.44991	-6.31612	0.650054	0.21736
CAGE1	13	17	0.292195	-0.463424	1.02854	0.44132	0	-1.29758	-6.20315	0.970167	0.31493	6	0.807397	-0.189464	1.68378	0.106626	5	0.221554	-0.882529	1.1652	0.671225
CALB2	1	2	-0.27935	-2.69245	1.77021	0.788207	0	1.70662	-3.24646	4.3212	0.368136	0	0.00118134	-4.94135	2.56815	0.999401	1	0.51418	-1.90756	2.57874	0.634551
CALCA	1	2	-0.303595	-2.87021	1.89552	0.791097	0	0.541664	-4.45235	3.58571	0.753749	0	-0.782158	-5.767	2.07791	0.613007	0	-1.00404	-5.98076	1.76278	0.504547
CALCB	1	1	0.215018	-2.33207	2.76012	0.855425	0	2.68189	-2.30692	5.62715	0.203571	0	0.520034	-4.46418	3.45381	0.761218	0	0.491263	-4.49269	3.42442	0.773438
CALCOCO1	8	3	1.07452	-0.00715139	2.45508	0.0516327	1	2.36612	-0.0156521	4.23477	0.051219	2	1.14411	-0.672919	2.81519	0.197511	4	1.17155	-0.0181019	2.62909	0.0535521
CALCOCO2	2	4	-0.103519	-1.8643	1.42159	0.896386	0	1.66596	-3.23258	3.95828	0.367341	0	-0.328625	-5.21919	1.92293	0.818559	2	1.08744	-0.667566	2.60472	0.200712
CALCR	14	12	0.612761	-0.163133	1.40297	0.120852	0	-0.142325	-5.00757	1.9408	0.92064	6	1.13687	0.110992	2.06844	0.0312509	8	0.798799	-0.135063	1.68336	0.0912389
CALCRL	5	7	0.0571797	-1.12413	1.17384	0.920574	0	0.42944	-4.45576	2.60876	0.785099	0	-0.810773	-5.67729	1.29643	0.531405	3	0.455126	-0.973179	1.68472	0.50031
CALD1	2	1	0.705865	-1.32679	3.1077	0.489519	1	3.00579	0.468801	5.54282	0.0243105	0	0.646923	-4.33672	3.57929	0.708635	1	0.721951	-1.86913	3.31272	0.554249
CALHM1	2	8	-1.18197	-2.8641	0.135926	0.0806405	1	0.325212	-1.99875	2.00491	0.741356	1	-0.256274	-2.51035	1.26377	0.769096	0	-1.97678	-6.84465	0.132747	0.0711789
CALHM2	8	17	-0.23891	-1.1487	0.604277	0.584827	0	-1.21382	-6.09951	0.946378	0.333346	0	-1.74854	-6.60089	0.270019	0.104864	5	0.304386	-0.799079	1.2646	0.564257
CALHM3	0	3	-2.38479	-7.28998	-0.0371353	0.0460006	0	0.339931	-4.64931	3.20551	0.840596	0	0.10751	-4.8119	2.50657	0.9449	0	-1.79256	-6.69504	0.545224	0.148715
CALHM4	2	1	0.920079	-1.09964	3.31312	0.363436	0	3.06511	-1.92523	6.01417	0.160487	0	0.878277	-4.10622	3.81276	0.619897	0	0.359159	-4.62503	3.29289	0.831331
CALHM5	3	17	-1.24283	-2.59991	-0.174031	0.0209571	1	0.171856	-2.09404	1.68338	0.852145	0	-1.79208	-6.64357	0.221147	0.0930407	2	-0.640659	-2.29492	0.573138	0.329149
CALHM6	1	2	-0.270076	-2.73196	1.83414	0.801614	0	1.6082	-3.34645	4.2319	0.391866	0	0.0223267	-4.90961	2.54952	0.988581	1	0.46469	-2.11893	2.69193	0.696285
CALM3	0	1	-0.777935	-5.7615	2.15424	0.614598	0	2.17817	-2.81131	5.12507	0.279209	0	0.284769	-4.69961	3.21896	0.865019	0	0.345985	-4.63809	3.27944	0.837227
CALML3	1	5	-0.824688	-3.1154	0.812411	0.344572	0	0.324376	-4.57427	2.61506	0.836386	0	-0.76947	-5.65143	1.42851	0.564412	1	0.0893499	-2.19935	1.72044	0.924128
CALML4	1	2	-0.399355	-2.79174	1.61933	0.695337	0	0.485055	-4.46071	3.06359	0.769854	0	-0.29218	-5.2207	2.22273	0.845879	1	0.584682	-1.80955	2.60619	0.58354
CALML6	2	6	-0.339325	-2.06282	1.0642	0.650032	0	1.26266	-3.61844	3.44387	0.47024	1	0.508188	-1.76174	2.08286	0.597561	1	0.234952	-2.03942	1.82058	0.802417
CALN1	5	5	0.327024	-0.92163	1.57676	0.599074	1	1.59808	-0.725871	3.30226	0.149274	1	0.421137	-1.86548	2.05076	0.663253	3	0.662547	-0.888267	2.09054	0.380727
CALR	1	2	-0.932932	-3.3808	1.19753	0.382484	0	0.711905	-4.26176	3.42901	0.680608	1	1.27967	-1.11582	3.30235	0.252741	0	-1.32825	-6.29832	1.38357	0.362264
CALR3	4	10	-0.208964	-1.03952	0.50679	0.575448	0	0.273802	-3.89274	1.6119	0.796435	1	-0.264051	-2.15987	0.793716	0.673363	1	-0.200008	-1.53373	0.688832	0.691003
CALU	3	6	-0.207153	-1.68939	1.09905	0.761655	0	0.434403	-4.48724	2.77512	0.788337	0	-0.776882	-5.65605	1.39499	0.558239	2	0.132293	-1.66301	1.58667	0.869802
CALY	0	3	-1.09625	-5.99788	1.23844	0.408761	0	1.58723	-3.31941	3.94128	0.387725	0	0.0883723	-4.81775	2.44046	0.954091	0	-0.263905	-5.16551	2.07064	0.856906
CAMK1	4	4	0.366177	-1.00747	1.74013	0.590076	1	2.56637	0.208942	4.33807	0.036142	2	1.14774	-0.623435	2.69358	0.183207	1	-0.047438	-2.38735	1.69466	0.960959
CAMK1D	3	1	1.42441	-0.388042	3.76353	0.124013	0	1.51508	-3.46871	4.44782	0.421266	2	2.17743	0.137785	4.58695	0.0372721	0	0.378286	-4.60499	3.30975	0.822691
CAMK1G	2	8	-0.602297	-2.2913	0.726169	0.393087	0	0.773707	-4.1147	2.97193	0.639287	1	0.119852	-2.14025	1.64843	0.895686	1	-0.170529	-2.42694	1.35608	0.846943
CAMK2B	1	3	-0.350422	-2.47253	0.988862	0.632266	1	1.45876	-0.310467	2.89474	0.0891559	0	0.0331412	-4.1575	1.54546	0.973788	0	-0.370219	-5.00266	1.24288	0.726503
CAMK2D	1	1	0.336658	-2.18829	2.86167	0.773002	1	2.66466	0.133878	5.19581	0.0407764	0	0.337758	-4.64574	3.26979	0.840869	0	-0.123451	-5.10681	2.80823	0.939143
CAMK2G	0	3	-1.38768	-6.31108	1.02817	0.297186	0	0.715367	-4.26911	3.5404	0.681575	0	-0.123473	-5.04845	2.30587	0.935367	0	-0.47463	-5.38176	1.87945	0.740805
CAMK4	0	2	-1.47296	-6.41821	1.10499	0.287096	0	1.05711	-3.90784	3.73301	0.553102	0	0.0242473	-4.9183	2.59047	0.987713	0	-0.676589	-5.61551	1.87549	0.643595
CAMKK1	2	2	-0.19345	-2.11973	1.72362	0.834854	1	-0.287526	-2.81367	2.32231	0.806278	0	-0.0726183	-5.00366	2.45224	0.962457	1	0.198236	-2.50195	2.61596	0.877015
CAMKK2	2	5	-0.642338	-2.39487	0.828139	0.400665	0	0.891797	-3.99335	3.10569	0.593996	0	-0.382821	-5.2679	1.82843	0.786387	2	0.0299821	-1.75605	1.55403	0.970582
CAMKMT	7	10	0.310731	-0.564468	1.12921	0.466863	0	0.16989	-4.73563	2.10945	0.911213	0	-0.888556	-5.72744	0.988083	0.457004	7	0.960612	0.100307	1.80567	0.0299223
CAMKV	0	2	-0.636941	-3.1004	0.617831	0.351525	0	0.273301	-2.20286	1.57632	0.744385	0	-0.0678685	-2.53174	1.18822	0.929195	0	-0.101524	-2.5673	1.16118	0.893861
CAMLG	6	3	0.992184	-0.311551	2.47257	0.136925	3	2.59548	0.608681	4.43087	0.0114631	1	0.727395	-1.62022	2.55133	0.484382	1	0.159894	-2.17711	1.96963	0.871591
CAMSAP1	9	8	0.394772	-0.379013	1.31826	0.325595	1	0.904966	-1.44303	2.6344	0.390435	3	0.763263	-0.135879	1.88315	0.093528	3	0.122295	-1.36077	1.40063	0.859685
CAMSAP2	1	3	-0.867504	-3.2516	1.02373	0.375442	0	-0.690949	-5.66609	2.05997	0.651829	1	0.620784	-1.73379	2.46454	0.54939	0	-0.609851	-5.51287	1.73009	0.664377
CAMSAP3	4	1	1.58968	-0.167604	3.91453	0.07688	0	2.27739	-2.70707	5.21178	0.261642	1	2.00293	-0.508296	4.51415	0.106319	1	1.52452	-0.995042	4.04409	0.208247
CAMTA1	3	2	0.912179	-0.891522	3.12958	0.326072	1	2.83555	0.265516	5.3991	0.033375	1	1.96237	-0.652878	4.37632	0.128145	1	0.792909	-1.80789	3.45513	0.519372
CAMTA2	17	8	1.24448	0.425217	2.13837	0.00270882	0	0.34341	-4.53021	2.48433	0.823957	4	1.23459	-0.0364004	2.37281	0.0562683	11	1.66364	0.736339	2.62767	0.000530763
CAND2	7	25	-0.760964	-1.67607	0.0413183	0.0636436	2	0.25383	-1.45265	1.55105	0.738006	1	-1.07192	-3.27226	0.291802	0.139653	3	-0.730544	-2.07617	0.306618	0.180786
CANT1	8	14	-0.0806901	-0.989656	0.768435	0.854772	0	-0.892583	-5.80912	1.38344	0.514885	2	-0.0245295	-1.66085	1.18204	0.971779	5	0.434532	-0.652043	1.3777	0.407155
CANX	6	1	1.74975	0.151098	4.03407	0.0306324	2	3.638	1.43899	6.20201	0.00187373	1	2.3539	-0.221235	4.93172	0.0695273	2	1.8607	-0.235791	4.31369	0.0802598
CAP2	8	5	0.913947	-0.160752	2.07062	0.0953768	0	-0.160773	-5.11972	2.39007	0.918332	3	1.50303	0.0294849	2.83793	0.0460534	3	0.868302	-0.611975	2.21641	0.231419
CAPG	7	12	0.0796941	-0.759163	0.871624	0.844233	2	1.14403	-0.371455	2.30377	0.118776	2	0.393904	-0.771656	1.33392	0.457051	2	-0.293266	-1.92293	0.84998	0.651358
CAPN1	6	7	0.184267	-0.699488	1.11646	0.678142	0	-0.590884	-5.46999	1.58264	0.664424	2	0.605223	-0.667838	1.71982	0.313169	2	-0.20201	-1.92376	1.18418	0.787814
CAPN10	13	16	0.378939	-0.335544	1.09715	0.295247	0	-0.152369	-5.01057	1.89278	0.914299	2	0.018631	-1.6075	1.20143	0.978413	7	0.581438	-0.37743	1.45125	0.222293
CAPN11	20	25	0.232399	-0.371298	0.825528	0.44552	1	-0.14529	-2.40658	1.34169	0.869428	9	0.687498	-0.118982	1.41157	0.0914099	8	0.336355	-0.511227	1.0855	0.415643
CAPN12	29	32	0.354648	-0.152319	0.863365	0.169395	4	1.14456	-0.0633523	2.11796	0.0616369	8	0.466514	-0.369978	1.19452	0.257105	12	0.449899	-0.267273	1.10826	0.209741
CAPN13	17	22	0.180179	-0.483281	0.829552	0.589197	2	-0.35907	-2.11057	1.01963	0.63425	5	0.367509	-0.690833	1.25486	0.465914	9	0.431078	-0.412455	1.20169	0.302615
CAPN14	17	17	0.428342	-0.257933	1.10175	0.217797	1	0.477614	-1.78737	1.93787	0.615725	7	0.94511	0.032565	1.7418	0.0429992	8	0.438569	-0.469187	1.25476	0.327757
CAPN15	6	9	0.0353567	-0.823016	0.61561	0.916055	0	0.581654	-2.47827	1.25091	0.337595	2	0.246667	-0.922856	0.864225	0.544828	3	0.277306	-0.708268	0.898089	0.471349
CAPN2	8	21	-0.706148	-1.58875	0.0608524	0.0729469	0	-1.26345	-6.14557	0.870725	0.311761	2	-0.181242	-1.77944	0.805865	0.768495	5	-0.40121	-1.50537	0.464453	0.399819
CAPN3	18	18	0.329747	-0.348313	1.01329	0.338591	4	1.19139	-0.121168	2.31503	0.0727644	5	0.48946	-0.586409	1.40834	0.346647	9	0.655962	-0.200235	1.45441	0.128396
CAPN5	7	17	-0.455899	-1.39461	0.387487	0.296863	1	0.656699	-1.56018	2.06619	0.485016	1	-0.711961	-2.91834	0.672397	0.35734	2	-0.584294	-2.20334	0.585708	0.358442
CAPN6	3	2	0.77774	-0.916969	2.60695	0.360045	0	0.770542	-4.2185	3.77942	0.661204	1	1.45367	-0.949273	3.48564	0.201332	2	1.09286	-0.908822	3.03682	0.265971
CAPN7	17	12	0.531893	-0.204306	1.29635	0.156971	1	0.78516	-1.47666	2.2988	0.425383	6	1.1018	0.0720858	2.0381	0.036981	7	0.421275	-0.574272	1.34931	0.392258
CAPN8	6	19	-0.586326	-1.60318	0.304385	0.204018	0	-1.28028	-6.18293	0.945293	0.31695	1	-0.710485	-2.92425	0.689929	0.363448	5	0.154259	-0.956813	1.10022	0.767463
CAPN9	10	21	-0.0984915	-0.899228	0.644195	0.799463	0	-1.07998	-5.9749	1.09732	0.403674	4	0.248764	-0.92322	1.19829	0.64643	5	0.139223	-0.927193	1.03733	0.77974
CAPNS1	4	3	0.520307	-0.924807	2.04323	0.47367	0	1.18791	-3.72101	3.54812	0.498901	0	-0.180942	-5.08445	2.16105	0.902788	3	0.919605	-0.707277	2.53555	0.255749
CAPNS2	2	8	-0.97212	-2.64659	0.3339	0.151387	0	-0.529383	-5.4403	1.74501	0.710139	0	-1.3788	-6.24593	0.728085	0.246928	1	-0.536377	-2.78257	0.969257	0.52324
CAPRIN1	4	0	2.01901	-0.184714	6.95456	0.127547	2	4.17182	1.37283	9.151	0.00317922	0					2	0.59951	-0.177929	6.35278	0.138383
CAPRIN2	8	12	0.330224	-0.607842	1.22687	0.478413	2	1.37048	-0.472465	2.77848	0.130492	3	0.700541	-0.676171	1.81704	0.286603	1	-0.497149	-2.72518	0.950864	0.545367
CAPS2	12	32	-0.526621	-1.23877	0.127097	0.11647	1	0.208547	-2.03315	1.64849	0.817747	5	0.155258	-0.881099	1.00224	0.746081	3	-0.875823	-2.20147	0.127398	0.0917545
CAPSL	3	8	-0.295166	-1.75049	0.959351	0.655253	0	-0.0710486	-4.97467	2.19993	0.962195	2	0.940801	-0.74516	2.26483	0.239944	1	-0.606948	-2.90725	0.998778	0.49284
CAPZA2	1	0	1.47313	-1.45825	6.45637	0.32539	0					1	2.45919	-0.472947	7.44273	0.0976555	0
CAPZA3	6	4	1.10692	-0.223592	2.5747	0.103458	1	2.28468	-0.236952	4.38877	0.0712619	0	0.130928	-4.79484	2.54749	0.933464	5	2.02481	0.635064	3.55731	0.00469843
CARD10	11	15	-0.0743185	-0.846199	0.653073	0.843332	0	-0.568139	-5.39967	1.29313	0.653441	6	0.525575	-0.424496	1.35195	0.256976	3	-0.219691	-1.54442	0.778359	0.693415
CARD11	2	2	-0.0523511	-1.38929	1.66071	0.940641	0	0.405628	-4.5814	3.32102	0.81115	0	-0.147647	-5.08448	2.39612	0.923535	1	0.104691	-1.34315	2.12531	0.889437
CARD14	19	23	0.218469	-0.381827	0.802114	0.468516	3	0.807193	-0.593081	1.83657	0.225797	5	0.396389	-0.593464	1.19372	0.395886	10	0.444476	-0.301472	1.11959	0.229722
CARD16	2	9	-0.803849	-2.46223	0.463108	0.227739	1	2.07056	-0.183818	3.58873	0.0665817	1	0.0933417	-2.14418	1.56994	0.916732	0	-1.48602	-6.34614	0.581528	0.197161
CARD18	2	4	0.15638	-1.61334	1.69417	0.846996	0	0.800591	-4.11888	3.16756	0.635226	1	0.828685	-1.48869	2.54635	0.420172	1	0.582011	-1.74784	2.32184	0.565953
CARD19	4	4	0.634164	-0.802214	2.12827	0.378948	1	1.69825	-0.734658	3.6438	0.147864	1	0.6134	-1.73333	2.43173	0.551511	1	0.540454	-1.8412	2.46638	0.607392
CARD6	5	12	-0.222625	-1.32627	0.753575	0.664233	0	0.249548	-4.61251	2.31629	0.868638	2	0.23296	-1.40966	1.45849	0.745791	2	-0.132473	-1.77456	1.09347	0.847967
CARD8	12	27	-0.407222	-1.12929	0.261251	0.23729	1	-0.729874	-3.0383	0.845087	0.403362	4	-0.105553	-1.26065	0.812595	0.836226	5	-0.32124	-1.37253	0.546616	0.490198
CARD9	4	10	-0.651027	-1.89316	0.433908	0.245808	2	0.788031	-1.15483	2.53863	0.405089	0	-0.831211	-5.6913	1.2338	0.515159	1	-0.718517	-2.9716	0.788463	0.385861
CARF	12	16	-0.0134078	-0.798732	0.749699	0.972643	0	-0.812995	-5.68004	1.28452	0.530042	3	0.319194	-1.03049	1.37973	0.604569	6	0.0436289	-0.990863	0.962522	0.929364
CARHSP1	5	3	0.571188	-0.181374	2.09647	0.14536	0	1.78242	-3.15655	4.27048	0.348429	0	0.273421	-4.63474	2.63352	0.861995	3	1.19091	-0.41759	2.81448	0.140345
CARMIL1	6	6	0.608907	-0.54483	1.76978	0.294081	0	0.741567	-4.13927	2.92625	0.650488	2	0.856919	-0.869358	2.27759	0.29482	2	0.590226	-1.15533	2.04844	0.467979
CARMIL2	12	9	0.638864	-0.227602	1.53572	0.147843	0	-0.828347	-5.75315	1.51959	0.554657	1	-0.225077	-2.46287	1.25257	0.793553	10	1.2945	0.37799	2.22476	0.00615671
CARMIL3	8	22	-0.535379	-1.35287	0.195043	0.15508	0	-0.980068	-5.83298	1.03718	0.425469	3	-0.227582	-1.55632	0.788905	0.687209	3	-0.831024	-2.18187	0.217781	0.128181
CARNMT1	0	1	-0.530174	-5.51332	2.40099	0.735387	0	2.75886	-2.22509	5.69198	0.193471	0	0.61519	-4.36809	3.54668	0.721465	0	0.228782	-4.75445	3.16014	0.890749
CARNS1	6	23	-0.625381	-1.60018	0.210784	0.148361	0	-0.587608	-5.45438	1.47541	0.659899	1	-0.829731	-3.02837	0.530709	0.268585	5	0.0798989	-0.976276	0.962496	0.870146
CARS2	13	8	1.06841	0.179252	2.01489	0.0184353	7	2.94622	1.75093	4.12685	4.68605e-06	1	0.296815	-1.95965	1.82534	0.749624	5	1.16868	-0.0564443	2.32597	0.0607975
CARTPT	2	2	0.25598	-1.61646	2.12875	0.77583	0	1.66934	-3.29896	4.3744	0.37976	0	0.0715491	-4.85587	2.5827	0.963478	1	0.671478	-1.72734	2.69967	0.532319
CASC3	1	1	-0.0792461	-2.61306	2.45477	0.946038	0	0.822145	-4.16224	3.75636	0.640615	1	2.00078	-0.96599	4.97304	0.183263	0	-0.620094	-5.60349	2.31167	0.69096
CASD1	5	9	-0.212156	-1.34222	0.818112	0.691191	1	0.792472	-1.49261	2.3427	0.427993	0	-1.27874	-6.13858	0.787406	0.282422	3	0.196634	-1.19334	1.34878	0.757646
CASK	1	0	1.37298	-1.55862	6.3563	0.360918	1	2.79132	-0.14359	7.77599	0.0615439	0					0
CASKIN1	2	2	0.615304	-1.32228	2.53402	0.512305	0	2.42716	-2.50646	4.96262	0.231335	0	0.469028	-4.46846	3.01366	0.775611	2	1.35863	-0.672457	3.31242	0.176916
CASKIN2	6	6	0.465223	-0.308237	1.29329	0.233703	2	1.6615	0.63486	2.698	0.0029559	1	0.227789	-1.87343	1.50399	0.77573	2	0.260746	-1.32785	1.41985	0.700252
CASP1	4	14	-0.608822	-1.85042	0.471326	0.277337	0	-1.64934	-6.53544	0.565152	0.169792	2	0.00865151	-1.65924	1.28398	0.990424	2	-0.133662	-1.79545	1.13439	0.850091
CASP10	3	11	-0.784839	-2.18619	0.383137	0.194836	0	-0.77093	-5.65484	1.40809	0.563792	0	-1.46254	-6.32467	0.614983	0.208091	0	-1.83041	-6.69428	0.256752	0.0975118
CASP14	2	4	-0.534773	-2.28718	0.978886	0.491496	0	0.248027	-4.64903	2.52309	0.873123	0	-0.584237	-5.47914	1.68804	0.674957	2	0.237274	-1.52833	1.76849	0.769827
CASP2	6	5	0.67788	-0.491018	1.88327	0.250986	1	1.46132	-0.976693	3.29447	0.205483	2	1.18092	-0.558707	2.63847	0.163404	1	-0.208083	-2.53759	1.4862	0.825905
CASP3	4	4	0.749355	-0.681616	2.19262	0.295887	0	1.15458	-3.82047	3.83059	0.523503	1	1.08868	-1.26009	2.87479	0.309898	0	-0.382092	-5.30325	2.01431	0.795231
CASP4	5	12	-0.393952	-1.50632	0.595604	0.444136	0	-0.888028	-5.83379	1.52681	0.535401	1	-0.294744	-2.5192	1.14313	0.725363	3	0.0857096	-1.29889	1.21314	0.891105
CASP5	2	11	-1.28226	-2.93968	-0.0242631	0.0454082	0	-0.390164	-5.26021	1.72537	0.778176	1	-0.457846	-2.69272	1.00765	0.582731	0	-1.88666	-6.74545	0.171844	0.080117
CASP6	7	12	0.0647463	-0.938059	1.02055	0.895384	0	0.187121	-4.68739	2.31674	0.901453	4	0.967248	-0.269743	2.04294	0.117113	3	0.178964	-1.24795	1.36675	0.785276
CASP7	12	10	0.69651	-0.171364	1.58957	0.115234	0	0.0457013	-4.84016	2.22184	0.975638	2	0.471766	-1.19981	1.75907	0.532889	8	1.22058	0.211758	2.20639	0.018692
CASP8	8	12	0.17451	-0.767005	1.07094	0.707311	2	1.31269	-0.376239	2.61244	0.114103	1	-0.280956	-2.51186	1.16897	0.739874	2	-0.00287169	-1.64912	1.22832	0.996742
CASP9	6	12	-0.190146	-1.22521	0.754366	0.699032	1	1.05136	-1.22113	2.56619	0.302714	1	-0.216122	-2.44058	1.22158	0.798676	2	-0.225086	-1.88618	1.02232	0.746573
CASQ1	6	12	-0.269484	-1.31468	0.69273	0.588416	1	-0.837888	-3.13531	0.788856	0.336797	1	-0.365323	-2.59717	1.08599	0.662977	3	0.230607	-1.15123	1.35747	0.71546
CASQ2	2	3	-0.0594056	-1.88969	1.63758	0.944588	0	0.502086	-4.41942	2.92647	0.758438	1	0.792026	-1.58102	2.66835	0.456162	0	-0.589358	-5.5099	1.85115	0.682636
CASR	0	5	-2.1833	-7.066	0.0151104	0.0519568	0	-0.208218	-5.17341	2.37976	0.894606	0	-0.851456	-5.73257	1.3418	0.518475	0	-1.28486	-6.16359	0.897811	0.299917
CASS4	2	7	-0.787476	-2.49262	0.581361	0.270684	1	0.873392	-1.49074	2.59106	0.409201	0	-1.05154	-5.92364	1.08395	0.404672	0	-1.69391	-6.58685	0.522243	0.158532
CAST	2	10	-0.970636	-2.6289	0.291544	0.13931	1	0.829803	-1.56012	2.49787	0.436684	0	-1.14713	-6.00714	0.917788	0.344961	0	-1.59034	-6.44983	0.473372	0.159939
CASTOR1	0	1	0.56647	-4.41746	3.49955	0.741669	0	2.42138	-2.5681	5.36831	0.239716	0	1.3992	-3.58601	4.33546	0.452794	0	2.15507	-2.83063	5.09252	0.282707
CASZ1	3	1	0.960198	-0.859087	3.30188	0.306129	1	1.60902	-1.37554	4.58995	0.29111	2	2.34298	0.320852	4.7384	0.0248361	0	0.00779223	-4.97557	2.93949	0.996196
CAT	6	15	-0.452379	-1.46545	0.449455	0.33431	0	-0.24187	-5.10898	1.84289	0.863794	2	0.017975	-1.61036	1.20794	0.979232	3	-0.155858	-1.53372	0.943517	0.796914
CATIP	6	8	0.252836	-0.84408	1.31441	0.640896	0	0.312268	-4.57189	2.49825	0.84031	3	0.848766	-0.57432	2.06799	0.22025	3	0.580163	-0.841003	1.79551	0.391456
CATSPER1	10	22	-0.186194	-0.815419	0.377301	0.521091	0	-0.61183	-4.32216	0.406931	0.258633	3	0.257108	-0.621759	0.917766	0.509559	4	-0.277964	-1.42963	0.557548	0.557483
CATSPER2	14	12	0.407187	-0.327233	1.17505	0.277795	1	0.234969	-2.05526	1.8049	0.804299	6	0.938713	0.0269398	1.8217	0.0439881	4	-0.0402954	-1.27836	1.01748	0.94376
CATSPER3	7	9	0.311057	-0.72622	1.31697	0.546582	0	-0.0560251	-4.94665	2.14298	0.969856	2	0.536675	-1.1444	1.83992	0.484099	3	0.53881	-0.957534	1.80778	0.448923
CATSPER4	7	7	0.358413	-0.607905	1.32306	0.454335	0	0.419064	-3.83034	1.92621	0.712006	1	0.112419	-1.99972	1.38828	0.886474	4	0.69162	-0.450802	1.74636	0.214631
CATSPERB	15	20	0.0668782	-0.619309	0.733578	0.845274	1	-0.223559	-2.46241	1.23504	0.794565	4	-0.00818816	-1.1751	0.934916	0.987558	9	0.580706	-0.247037	1.33744	0.161376
CATSPERD	10	17	-0.2664	-1.08812	0.510342	0.505285	2	0.498216	-1.18194	1.78308	0.513731	3	0.0352691	-1.31191	1.08943	0.95284	3	-0.590818	-1.96962	0.506483	0.310808
CATSPERE	10	15	0.0862366	-0.745562	0.879441	0.833721	1	0.431136	-1.88175	2.02303	0.661083	1	-0.582006	-2.79311	0.815679	0.463113	6	0.475805	-0.545642	1.38366	0.341181
CATSPERG	15	19	0.0869926	-0.622527	0.78028	0.806709	0	-1.39496	-6.25974	0.678846	0.235467	6	0.586077	-0.403568	1.44827	0.229044	7	0.0581111	-0.913887	0.924662	0.900568
CAV1	1	5	-0.497894	-2.84439	1.25599	0.59922	0	0.587075	-4.30998	2.84994	0.717303	0	-0.52626	-5.42065	1.73134	0.70738	1	0.398561	-1.96303	2.18701	0.696437
CAV2	1	2	-0.122586	-2.51683	1.8988	0.905272	0	2.07284	-2.86087	4.61017	0.289302	0	0.220148	-4.71327	2.753	0.890303	1	0.967647	-1.43877	3.00949	0.37953
CAV3	2	5	-0.34867	-2.0686	1.07856	0.642335	0	0.207571	-4.71615	2.59193	0.895406	1	0.416001	-1.88469	2.0731	0.670253	1	0.24749	-2.03476	1.86852	0.793964
CAVIN1	0	3	-0.87957	-5.79385	1.50074	0.524481	0	2.2018	-2.70262	4.5469	0.262316	0	0.2489	-4.66691	2.63557	0.874621	0	0.00749648	-4.90813	2.39192	0.996096
CAVIN2	4	4	0.860047	-0.588628	2.32077	0.237042	1	2.34131	-0.0376184	4.16253	0.0529776	1	1.25056	-1.08184	3.00231	0.24598	1	0.509617	-2.00751	2.54384	0.654581
CAVIN3	4	0	2.16915	-0.144684	7.07544	0.0693803	0					2	3.03186	0.509244	7.96294	0.0175219	1	1.72641	-1.20546	6.70985	0.246335
CAVIN4	3	9	-0.0390317	-1.45994	1.17275	0.952028	0	0.391309	-4.48114	2.52293	0.801	2	0.760988	-0.920728	2.07667	0.332084	1	0.122925	-2.14057	1.67295	0.893558
CBARP	2	1	0.362285	-1.11745	1.86333	0.590142	0	1.11161	-1.38085	2.57938	0.270759	1	0.708331	-1.01569	2.21722	0.346185	1	0.662435	-1.07883	2.15595	0.377393
CBFA2T2	4	2	0.770173	-0.802129	2.5683	0.3384	0	0.793562	-4.18104	3.54464	0.649338	1	1.42197	-1.01794	3.50411	0.21842	1	0.579318	-1.82018	2.60711	0.588086
CBFA2T3	3	1	1.47225	-0.335503	3.80804	0.110729	0	2.17322	-2.81072	5.10634	0.27924	1	1.89851	-0.648942	4.44597	0.129062	1	1.59433	-0.921305	4.11024	0.188997
CBFB	0	1	-1.05716	-6.04055	1.8746	0.487361	0	0.481849	-4.50265	3.41633	0.77755	0	0.0441197	-4.93974	2.97704	0.978538	0	0.150927	-4.83279	3.0835	0.927333
CBL	5	5	0.356388	-0.916913	1.65821	0.576968	1	0.994379	-1.62512	3.06238	0.420087	0	-0.689013	-5.58511	1.58304	0.616675	2	0.296755	-1.50874	1.85633	0.722554
CBLB	3	3	0.854118	-0.762165	2.46302	0.287076	1	1.56159	-1.84805	4.20964	0.419662	1	1.34134	-1.01943	3.20248	0.224073	0	-0.109691	-5.01316	2.232	0.941487
CBLC	3	7	-0.313071	-1.79499	1.02109	0.649354	1	0.944253	-1.40418	2.71184	0.372335	1	0.272249	-2.02309	1.89847	0.776374	1	-0.226238	-2.52423	1.41965	0.805761
CBLL2	0	1	-0.661486	-5.64466	2.26973	0.670624	0	2.48593	-2.49811	5.41928	0.22951	0	0.432915	-4.55042	3.36454	0.798602	0	0.169561	-4.81372	3.10105	0.918497
CBLN1	1	2	0.250473	-2.16549	2.30095	0.813651	0	2.00611	-2.94758	4.62067	0.305028	0	0.623809	-4.30309	3.13328	0.707547	1	1.09068	-1.32502	3.1407	0.328282
CBLN3	5	6	0.409915	-0.814087	1.60942	0.49951	0	0.406033	-4.53073	2.81888	0.803424	3	1.15828	-0.316788	2.47549	0.115483	1	0.206311	-2.07229	1.80999	0.826331
CBLN4	2	0	2.13706	-0.571786	7.10587	0.128023	0					1	3.12893	0.197325	8.11227	0.0373738	1	1.30798	-1.62713	6.29273	0.38584
CBR1	5	6	0.0661846	-0.901689	1.13405	0.894356	0	-0.21697	-4.46118	1.31416	0.820286	2	0.424685	-1.04056	1.65028	0.51341	2	0.0716512	-1.08291	1.36979	0.899724
CBR3	3	12	-0.684604	-2.08366	0.468617	0.256272	0	0.318257	-4.55078	2.42101	0.835475	2	0.567362	-1.08589	1.81249	0.45049	1	-0.951918	-3.22228	0.606351	0.253323
CBR4	3	3	0.46751	-1.1348	2.07539	0.553799	1	1.96064	-0.821422	4.21901	0.155763	1	1.18595	-1.16605	3.02431	0.273833	1	1.00768	-1.33957	2.8368	0.343938
CBX2	1	0	1.45617	-1.47542	6.43949	0.331276	0					1	2.44527	-0.487305	7.42899	0.0995796	0
CBX3	0	1	-0.55106	-5.53429	2.38032	0.725027	0	1.92824	-3.05614	4.86245	0.325693	0	0.442334	-4.5412	3.37444	0.794516	0	0.433706	-4.54969	3.36549	0.798264
CBX5	1	2	-0.244535	-2.9183	2.04583	0.842063	0	0.183136	-4.80944	3.29726	0.913112	1	1.47803	-0.923869	3.5083	0.194476	0	-1.32138	-6.30566	1.54343	0.380433
CBX6	5	1	1.80591	0.158729	4.09771	0.0308066	0	2.04752	-2.93644	4.98069	0.302161	0	0.35128	-4.63206	3.28291	0.83477	5	2.58287	0.928227	4.87555	0.00193302
CBX7	0	1	0.133325	-4.85007	3.06509	0.935676	0	2.75183	-2.23413	5.68994	0.194548	0	1.0317	-3.95227	3.96488	0.565838	0	1.2151	-3.76862	4.14765	0.506488
CBX8	0	1	-0.651988	-5.63517	2.27926	0.675267	0	2.1745	-2.80973	5.10833	0.279059	0	0.446553	-4.53683	3.37828	0.792659	0	0.289675	-4.69362	3.2212	0.862676
CBY1	0	4	-1.74996	-6.64805	0.536074	0.152841	0	-0.291511	-5.27327	2.47762	0.854723	0	-0.624314	-5.53277	1.70882	0.657946	0	-0.703175	-5.59289	1.54625	0.605942
CBY3	2	1	0.803454	-1.23638	3.21307	0.433144	1	3.74777	1.23134	6.26517	0.00726744	0	0.617085	-4.36795	3.55291	0.720972	1	1.07128	-1.44435	3.5871	0.365708
CC2D1A	6	6	0.768065	-0.441709	2.01093	0.210362	0	0.701107	-4.18257	2.90949	0.667328	1	0.538498	-1.76839	2.21084	0.587649	3	0.905169	-0.660773	2.37779	0.242041
CC2D1B	25	44	-0.119876	-0.640307	0.382001	0.642932	3	0.460048	-0.864248	1.45999	0.450401	4	-0.446749	-1.57876	0.430074	0.344319	13	0.0866904	-0.593572	0.706617	0.793617
CC2D2A	32	41	0.162187	-0.317764	0.63512	0.50419	1	-0.485794	-2.68146	0.862828	0.535971	2	-1.07247	-2.65838	0.0201607	0.0551024	21	0.633416	0.0727367	1.16783	0.0274756
CC2D2B	10	11	0.330127	-0.535588	1.18549	0.447862	0	0.249761	-4.61962	2.35448	0.869319	2	0.221282	-1.42187	1.45007	0.758006	4	0.442215	-0.776179	1.48632	0.447155
CCAR1	6	4	0.747181	-0.46591	2.0494	0.225711	0	0.712494	-4.18384	2.98921	0.665242	1	0.630047	-1.68862	2.35	0.532957	3	1.12293	-0.380591	2.54243	0.134115
CCAR2	4	1	1.8504	0.0615143	4.2326	0.0422938	1	2.5408	0.0257237	5.05584	0.0480818	0	0.709848	-4.27391	3.64251	0.68359	2	1.99823	-0.0646603	4.41821	0.0571491
CCBE1	11	8	0.525485	-0.382914	1.47234	0.256491	1	0.717727	-1.56476	2.28659	0.469042	3	0.61329	-0.807141	1.82048	0.36569	4	0.443485	-0.85354	1.61731	0.480414
CCDC102A	2	6	-0.388626	-2.11208	1.026	0.603775	1	1.44863	-0.846135	3.08824	0.178758	0	-0.90421	-5.78192	1.26412	0.487149	1	0.0500444	-2.2411	1.68685	0.957415
CCDC102B	15	10	0.802284	0.0455092	1.58457	0.0378977	2	1.3822	-0.451228	2.59909	0.121491	2	0.471344	-1.10912	1.58545	0.497126	7	1.15651	0.182607	2.04923	0.0217123
CCDC103	1	0	1.39622	-1.53502	6.3794	0.352408	0					1	2.82776	-0.103984	7.81114	0.0581434	0
CCDC105	3	13	-0.839239	-2.18947	0.197183	0.119257	0	-0.322049	-5.16149	1.52727	0.80827	1	-0.531055	-2.7293	0.796908	0.491515	2	-0.269957	-1.85165	0.833062	0.664754
CCDC106	2	1	0.848819	-1.2091	3.27185	0.412139	0	2.19572	-2.78971	5.13251	0.275547	0	0.960692	-4.02326	3.89384	0.590313	2	1.70279	-0.426512	4.16125	0.113705
CCDC107	4	2	0.975434	-0.735352	2.91827	0.270515	1	2.56372	-0.00342279	4.83423	0.0502579	1	1.5397	-0.946597	3.68395	0.195787	2	1.41022	-1.09956	3.92169	0.29471
CCDC110	24	31	0.189452	-0.345658	0.717469	0.483427	4	0.748337	-0.523956	1.78895	0.228049	4	-0.30219	-1.45628	0.611148	0.543973	10	0.267146	-0.444986	0.913016	0.444274
CCDC112	6	12	-0.106196	-1.15123	0.847767	0.831468	0	-0.351649	-5.27907	1.97333	0.812435	1	-0.184687	-2.41745	1.26984	0.829588	4	0.287478	-0.937425	1.33215	0.618722
CCDC113	11	16	0.166028	-0.63284	0.933818	0.675936	1	0.342197	-1.92612	1.84944	0.716057	7	1.11785	0.176923	1.9682	0.0216648	3	-0.212394	-1.56153	0.846365	0.715621
CCDC115	3	7	-0.260753	-1.72685	1.03474	0.699243	0	-0.637182	-5.60474	1.96701	0.674777	2	0.494208	-1.2212	1.87907	0.52992	0	-1.33133	-6.20426	0.811475	0.273274
CCDC116	12	12	0.217422	-0.590561	1.02474	0.593723	4	1.73699	0.470798	2.83392	0.00960241	2	0.0519685	-1.58758	1.27014	0.941012	5	0.18896	-0.946957	1.19288	0.727449
CCDC117	2	2	0.366315	-1.56951	2.29654	0.695682	0	0.880973	-4.06155	3.44657	0.610061	1	1.16716	-1.2442	3.21599	0.297032	1	0.267804	-2.30983	2.48115	0.819972
CCDC12	6	1	1.72212	0.132626	3.99888	0.03254	0	1.4679	-3.51592	4.40073	0.433749	1	1.57299	-0.957121	4.10287	0.197389	3	1.98061	0.141919	4.33264	0.0348985
CCDC121	5	3	0.736852	-0.241702	2.24194	0.153157	0	1.7999	-3.10363	4.14193	0.338309	0	-0.0989655	-5.00822	2.26257	0.947545	2	0.925545	-1.05841	2.67291	0.332426
CCDC122	4	12	-0.323339	-1.56147	0.751774	0.567527	1	1.01958	-1.26649	2.59476	0.320294	1	-0.153629	-2.38796	1.30977	0.858792	2	-0.0877149	-1.77448	1.22233	0.904171
CCDC124	0	2	-0.111161	-3.74464	1.36917	0.899641	0	1.70769	-0.966188	3.19628	0.139597	0	0.482085	-2.65718	1.95728	0.611871	0	0.317422	-3.08645	1.79241	0.73655
CCDC125	2	7	-1.0342	-2.74803	0.330727	0.143017	1	0.802948	-1.65693	2.59824	0.470026	0	-1.00243	-5.8751	1.13408	0.430545	1	-0.801797	-3.10813	0.802313	0.357169
CCDC126	2	1	1.45758	-0.905309	4.20836	0.235455	0	0.313137	-4.67117	3.24715	0.852085	0	-0.121761	-5.10532	2.8104	0.939992	1	0.985337	-1.52668	3.49735	0.40297
CCDC127	5	3	1.13743	-0.283916	2.68335	0.116205	0	0.554313	-4.43629	3.52746	0.748023	1	1.16203	-1.22538	3.05459	0.291834	4	1.93531	0.346115	3.57554	0.0180958
CCDC134	5	1	1.69146	0.0627044	3.97662	0.0413419	1	3.45888	0.8982	6.01312	0.012436	1	1.88259	-0.633283	4.39848	0.126996	3	1.87643	0.00620554	4.23752	0.049253
CCDC136	11	24	-0.393109	-1.14816	0.305176	0.275192	0	-0.81861	-5.67412	1.20842	0.518676	2	-0.511907	-2.11637	0.622537	0.413811	5	-0.241896	-1.29412	0.633508	0.607882
CCDC137	7	9	0.0712377	-0.837161	0.983346	0.874776	1	0.135591	-1.33565	1.4492	0.833278	2	0.37708	-1.29873	1.67166	0.616168	2	-0.275375	-1.97515	1.0481	0.704173
CCDC138	8	22	-0.514027	-1.38439	0.268164	0.203272	0	-1.51351	-6.38184	0.580295	0.193825	1	-0.983952	-3.185	0.383417	0.181676	6	0.0920386	-0.896054	0.945451	0.843359
CCDC14	9	16	-0.121531	-0.980766	0.683291	0.770915	1	0.515515	-1.71347	1.95328	0.580256	5	0.545516	-0.541528	1.48116	0.302251	3	-0.229208	-1.58568	0.840605	0.696286
CCDC141	6	15	-0.298931	-1.31838	0.613463	0.53075	1	0.930087	-1.31203	2.40301	0.347023	2	0.0987069	-1.53689	1.30222	0.888218	1	-0.908041	-3.14096	0.537018	0.246876
CCDC142	16	12	0.733751	-0.037546	1.53395	0.0622427	0	-0.0372021	-4.89887	2.03303	0.979478	4	0.890213	-0.328004	1.93274	0.140393	9	1.15519	0.221959	2.06679	0.0162196
CCDC144A	15	23	-0.0876184	-0.760827	0.558104	0.792385	1	-0.337844	-2.57654	1.12351	0.690083	3	-0.298592	-1.62578	0.714369	0.593392	8	0.307135	-0.544365	1.06316	0.45873
CCDC146	16	23	0.331326	-0.284529	0.948377	0.289069	2	0.786964	-0.617909	1.85016	0.241523	6	0.600432	-0.371953	1.43401	0.209682	6	0.219713	-0.660493	1.02939	0.610256
CCDC148	10	26	-0.492963	-1.2792	0.223813	0.182006	2	0.771452	-0.848712	1.93495	0.302915	1	-0.981864	-3.1784	0.372425	0.178776	5	-0.231751	-1.28955	0.647909	0.625381
CCDC149	2	7	-0.541001	-2.23981	0.813004	0.451313	0	-0.0153831	-4.93146	2.31265	0.991962	0	-0.891677	-5.76133	1.22978	0.488096	1	-0.120727	-2.38982	1.44645	0.8934
CCDC15	13	31	-0.373428	-1.06076	0.263398	0.25565	0	-1.33712	-6.20191	0.722472	0.258219	3	-0.405224	-1.72122	0.58484	0.454998	5	-0.441408	-1.48969	0.42041	0.334672
CCDC150	22	34	-0.0582784	-0.598275	0.46733	0.828928	4	0.594404	-0.602875	1.55969	0.300988	6	0.0609835	-0.88199	0.845581	0.888865	6	-0.367473	-1.23897	0.368523	0.343745
CCDC152	3	3	0.29782	-1.29391	1.87965	0.702115	0	0.946387	-3.97186	3.36437	0.581366	0	-0.140553	-5.0427	2.19615	0.92469	2	0.885788	-1.03558	2.61078	0.338695
CCDC153	7	4	1.20196	0.00154913	2.5265	0.0497048	0	1.24102	-3.68851	3.63643	0.486839	2	1.58377	-0.192437	3.13535	0.0761412	4	1.4039	-0.0671675	2.90727	0.0608813
CCDC157	11	26	-0.46433	-1.21448	0.226261	0.19154	1	-0.19966	-2.44274	1.2452	0.816677	4	-0.0402072	-1.19928	0.884559	0.938019	4	-0.730318	-1.90426	0.214813	0.137499
[truncated: 13,811 more rows]

## Sheet: SD1b-gene_burden_mpc
gene	EPI_carrier	control_carrier	EPI_logOR	EPI_logOR_lci	EPI_logOR_hci	EPI_pval	DEE_carrier	DEE_logOR	DEE_logOR_lci	DEE_logOR_hci	DEE_pval	GGE_carrier	GGE_logOR	GGE_logOR_lci	GGE_logOR_hci	GGE_pval	NAFE_carrier	NAFE_logOR	NAFE_logOR_lci	NAFE_logOR_hci	NAFE_pval
A3GALT2	7	5	0.634073	-0.488816	1.81643	0.266348	0	1.47896	-3.41141	3.70286	0.411856	0	-0.580557	-5.46069	1.60985	0.671039	4	0.93137	-0.465143	2.25711	0.181674
AADAT	9	9	0.304386	-0.629302	1.24019	0.517329	1	0.684953	-1.65737	2.36168	0.505245	2	0.216083	-1.45334	1.5037	0.769357	4	0.444553	-0.828808	1.56725	0.468287
ABCA1	11	17	-0.0109642	-0.814777	0.760225	0.977995	1	0.344711	-1.99301	1.91382	0.726152	3	0.224077	-1.12389	1.2811	0.712945	5	0.0594741	-1.06809	1.03466	0.910661
ABCA2	47	69	0.0463125	-0.341464	0.426268	0.812837	7	0.552039	-0.333006	1.29278	0.204879	9	-0.146113	-0.896474	0.489093	0.670471	20	-0.0168053	-0.559049	0.483643	0.949322
ABCB7	6	5	0.475268	-0.716346	1.70632	0.42991	0	0.326995	-4.59639	2.69352	0.838088	3	0.953553	-0.546728	2.32398	0.197358	3	0.669795	-0.828154	2.03922	0.356914
ABCC6	8	10	0.175889	-0.769671	1.09338	0.707783	2	1.25966	-0.600938	2.69746	0.164926	1	-0.108651	-2.33709	1.34318	0.899815	2	-0.0361134	-1.69108	1.2187	0.95934
ABCC8	5	8	0.0635814	-1.12647	1.18358	0.912392	1	1.6555	-0.64615	3.25624	0.133304	2	0.628411	-1.07727	1.98784	0.425945	1	-0.121998	-2.37661	1.40761	0.890639
ABCC9	4	19	-0.899862	-2.07852	0.0628745	0.0682343	0	-0.910295	-5.76471	1.11406	0.46555	1	-0.772047	-2.97802	0.60876	0.313438	1	-1.12642	-3.33812	0.26815	0.126316
ABCE1	4	6	-0.0189897	-1.34643	1.2209	0.97625	1	1.75509	-0.735497	3.56719	0.145626	1	0.345066	-1.93961	1.94065	0.718239	1	-0.34838	-2.70768	1.33966	0.713589
ABCF1	2	12	-1.21773	-2.85722	0.000746927	0.050154	0	-0.48968	-5.35707	1.59912	0.7186	1	-0.453484	-2.67694	0.980154	0.580774	1	-0.829569	-3.05465	0.608606	0.291216
ABCF2	0	1	0.235575	-4.74783	3.16736	0.887607	0	3.38043	-1.6055	6.31847	0.131714	0	1.46252	-3.52146	4.39575	0.435224	0	1.0246	-3.95913	3.95719	0.5682
ABCG4	0	1	-0.209417	-5.19421	2.7258	0.896374	0	2.015	-2.97774	4.96998	0.309809	0	0.654605	-4.33247	3.59549	0.70611	0	0.997911	-3.98972	3.94018	0.578094
ABHD15	10	22	-0.20484	-1.0049	0.535751	0.594819	0	-1.18116	-6.09583	1.06137	0.369117	1	-0.828428	-3.0346	0.548865	0.274955	6	0.173073	-0.825996	1.04076	0.715792
ABHD16A	1	3	-0.192138	-2.5812	1.69343	0.84869	1	2.37632	0.0128171	4.23088	0.0490195	0	-0.228532	-5.15045	2.18035	0.878864	0	-0.586197	-5.53237	1.9586	0.69313
ABHD17B	2	3	-0.15764	-1.93282	1.1669	0.82247	1	1.59521	-0.343456	2.96591	0.0886404	0	0.264107	-3.69748	1.75953	0.794261	0	-1.17192	-6.38688	1.01866	0.445315
ABHD17C	11	7	0.918491	-0.0381449	1.93551	0.0598904	1	1.48012	-0.882927	3.17725	0.184523	3	1.30902	-0.136452	2.56256	0.0727594	7	1.24578	0.13159	2.35704	0.0290946
ABHD8	5	4	0.723038	-0.609167	2.13335	0.284276	0	1.09449	-3.81662	3.43959	0.529154	2	1.48693	-0.30539	3.06503	0.0963789	1	0.0284711	-2.3867	1.92624	0.978074
ABL1	16	34	-0.237307	-0.86088	0.347819	0.432955	0	-1.09611	-5.94129	0.879437	0.355834	7	0.20592	-0.671659	0.951413	0.621336	6	-0.329176	-1.27948	0.463868	0.436559
ABL2	17	16	0.443488	-0.260676	1.15199	0.215355	0	-0.196102	-5.06071	1.8734	0.889821	6	0.894489	-0.104907	1.77587	0.0767286	9	0.582306	-0.314574	1.42145	0.195622
ABR	22	45	-0.234822	-0.772192	0.274533	0.371436	1	-0.790939	-3.01198	0.611179	0.308925	7	0.0239874	-0.84047	0.74724	0.952232	10	-0.197648	-0.942074	0.454936	0.568374
ABTB2	14	29	-0.0751142	-0.758485	0.569083	0.822569	4	1.20812	-0.0161817	2.21011	0.0527499	2	-0.432045	-2.03154	0.691208	0.491595	5	-0.229097	-1.29272	0.652959	0.631035
ACACA	76	87	0.273855	-0.0461612	0.592009	0.09321	5	-0.0436374	-1.06473	0.770862	0.924018	30	0.692911	0.25809	1.10103	0.00225253	33	0.233288	-0.2004	0.644835	0.285122
ACAP2	2	1	0.634633	-1.43171	3.06184	0.542474	1	0.823114	-1.89194	3.53621	0.530437	0	0.99483	-3.99045	3.93126	0.578697	1	1.01931	-1.55195	3.58983	0.402235
ACBD5	2	9	-0.77394	-2.44029	0.50935	0.252114	0	-0.385023	-5.2803	1.83562	0.787162	0	-1.18567	-6.05169	0.911429	0.331872	2	0.199349	-1.46573	1.48233	0.785677
ACER3	1	1	1.35067	-1.29809	4.00046	0.291289	0	3.11072	-1.88039	6.06178	0.156082	0	1.80214	-3.18373	4.74007	0.352697	1	2.45459	-0.275138	5.18821	0.0746232
ACHE	12	24	-0.183545	-0.915595	0.502047	0.605596	1	-0.497853	-2.86434	1.11613	0.590725	1	-0.960413	-3.15889	0.398676	0.191401	8	0.365548	-0.495793	1.134	0.386171
ACIN1	33	44	-0.0302088	-0.502548	0.434018	0.898952	6	0.373455	-0.640717	1.23573	0.444844	5	-0.408117	-1.4232	0.403818	0.34785	13	-0.0427228	-0.71681	0.568572	0.895225
ACLY	16	9	0.866438	0.0679311	1.72447	0.0332771	3	1.33663	-0.158874	2.63702	0.0764475	1	-0.202457	-2.44666	1.29137	0.815678	11	1.52515	0.638776	2.43968	0.000899185
ACO2	0	1	-0.233086	-5.21625	2.6981	0.884379	0	2.36484	-2.61912	5.29798	0.247603	0	1.05345	-3.92989	3.98509	0.558388	0	0.694891	-4.28836	3.6263	0.689401
ACOT7	0	1	-0.617462	-5.6015	2.31589	0.692421	0	2.82233	-2.17035	5.77716	0.186902	0	0.678412	-4.30708	3.61535	0.696322	0	0.111392	-4.87358	3.04706	0.9462
ACOX1	0	2	-1.22699	-6.15984	1.30278	0.375075	0	1.30367	-3.63098	3.83984	0.469476	0	0.00757949	-4.93183	2.5615	0.996142	0	-0.467479	-5.40801	2.09099	0.754458
ACSL3	0	3	-1.26721	-6.17538	1.0972	0.336078	0	1.28706	-3.64464	3.74844	0.473657	0	-0.102618	-5.0076	2.24647	0.945385	0	-0.411269	-5.31887	1.95068	0.776259
ACSM2A	5	11	-0.357762	-1.5005	0.676067	0.504657	0	-0.573893	-5.44842	1.55472	0.671889	0	-1.62683	-6.48982	0.450199	0.151242	4	0.280291	-0.976113	1.3803	0.638834
ACSM2B	29	41	0.139661	-0.366989	0.636197	0.584878	1	-0.651572	-2.86945	0.751526	0.410074	4	-0.355487	-1.49181	0.528874	0.460305	19	0.642924	0.0530538	1.20128	0.0332412
ACTA2	18	15	0.394402	-0.30803	1.10988	0.270384	0	-0.85789	-5.73	1.2522	0.50749	5	0.653625	-0.433904	1.59325	0.221042	9	0.647206	-0.246563	1.48993	0.150449
ACTB	6	7	0.0254204	-1.08622	1.11072	0.963069	2	1.09383	-0.76009	2.61789	0.223158	1	-0.199035	-2.47496	1.36812	0.82452	2	0.147103	-1.54103	1.483	0.843853
ACTC1	10	6	1.3045	0.274667	2.42176	0.0129094	2	2.54156	0.702324	4.07367	0.0100069	3	1.38286	-0.0969273	2.71843	0.065165	5	1.56764	0.305256	2.82493	0.016255
ACTG2	13	25	-0.0738588	-0.785611	0.596577	0.832179	1	-0.253778	-2.61441	1.32727	0.787174	3	-0.119215	-1.44735	0.894127	0.834773	7	0.201258	-0.720469	1.00867	0.648918
ACTL6A	8	4	1.14759	-0.0029156	2.42894	0.0505888	0	1.78188	-3.1188	4.07841	0.341658	2	1.35212	-0.40916	2.87889	0.120263	5	1.41009	0.0448747	2.81019	0.0431656
ACTL6B	19	21	0.371271	-0.274938	1.01203	0.257152	4	1.3541	0.143381	2.35994	0.0305647	8	0.99821	0.127631	1.78026	0.026169	5	-0.0191886	-1.09593	0.89109	0.969195
ACTN1	7	15	-0.35843	-1.30819	0.507858	0.424515	1	0.0047505	-2.28295	1.54764	0.995885	0	-1.8278	-6.68005	0.19108	0.0857781	3	-0.297599	-1.66076	0.786049	0.613373
ACTN2	8	13	0.074141	-0.871351	0.977874	0.873515	1	0.524688	-1.78418	2.11546	0.59549	3	0.576424	-0.80419	1.69999	0.37661	2	-0.393212	-2.09072	0.901104	0.57932
ACTN4	21	30	0.0908342	-0.497258	0.664011	0.758325	4	0.928873	-0.250267	1.87926	0.112938	7	0.386852	-0.513137	1.16261	0.376024	7	-0.046036	-0.955825	0.741418	0.913842
ACTR1A	17	11	0.856162	0.0972717	1.65647	0.0269265	2	1.21374	-0.558927	2.61199	0.16042	5	1.04897	-0.0754904	2.05769	0.0659323	7	0.933643	-0.0722751	1.88609	0.0677927
ACTR2	4	11	-0.393491	-1.62671	0.673839	0.482083	0	-1.01026	-5.90466	1.20159	0.440934	1	-0.425801	-2.66016	1.03747	0.610443	1	-0.538389	-2.77394	0.92666	0.514441
ACTR3	4	11	-0.241027	-1.53664	0.922549	0.691936	0	0.731719	-4.13085	2.80836	0.650651	0	-0.559143	-5.42559	1.53593	0.677453	2	0.139802	-1.61251	1.54599	0.858669
ACTR3B	10	17	0.0966531	-0.720821	0.869352	0.810184	1	0.807657	-1.42348	2.24577	0.403891	5	0.770913	-0.301181	1.68622	0.147058	3	-0.119324	-1.46411	0.93186	0.838449
ACTR3C	7	19	-0.565572	-1.49503	0.263571	0.186357	1	-0.781412	-3.11904	0.8903	0.389531	2	-0.27498	-1.89463	0.892464	0.676726	2	-0.591878	-2.21528	0.582186	0.353943
ACTR5	1	5	-1.31584	-3.62351	0.355156	0.128435	0	0.722124	-4.19476	3.08898	0.665426	0	-0.88425	-5.79407	1.41871	0.5173	0	-1.53963	-6.44062	0.746178	0.219714
ACVR1	0	3	-1.3628	-6.26644	0.979014	0.292342	0	1.61164	-3.29386	3.96039	0.381563	0	-0.148392	-5.05246	2.19644	0.920575	0	-0.613972	-5.52228	1.74441	0.664009
ACVR1B	26	36	0.0213651	-0.50647	0.537042	0.935763	3	0.212786	-1.13289	1.24745	0.725042	8	0.272097	-0.555226	0.986624	0.495182	12	0.101056	-0.606278	0.743027	0.768905
ACVR2A	0	4	-1.75193	-6.63941	0.488291	0.14364	0	0.970833	-3.92482	3.24105	0.567851	0	-0.442321	-5.32979	1.79804	0.753166	0	-0.980072	-5.86745	1.25987	0.454855
ACVR2B	7	7	0.21799	-0.829014	1.26463	0.67735	0	0.0326419	-4.8653	2.25836	0.982752	2	0.404019	-1.28653	1.74604	0.597536	5	0.775281	-0.412245	1.89604	0.190733
ADAM10	5	5	0.11602	-1.1138	1.3451	0.849235	0	-1.50841	-6.50105	1.39337	0.321976	0	-0.484889	-5.3748	1.75114	0.729383	4	0.840887	-0.521661	2.1543	0.215699
ADAM11	3	3	0.882013	-0.725161	2.51955	0.270627	1	2.70071	0.350298	4.53364	0.0289302	1	1.20944	-1.17035	3.12774	0.272775	1	1.16065	-1.26527	3.17547	0.303218
ADAM33	2	7	-0.0653641	-1.85881	1.47811	0.936206	0	0.298961	-4.63016	2.72534	0.852069	1	0.675474	-1.68045	2.41002	0.514876	0	-0.596589	-5.53493	1.85875	0.684245
ADAMTS10	4	5	0.152196	-1.21518	1.45951	0.81921	0	0.0349833	-4.91003	2.52105	0.982309	0	-0.470743	-5.35563	1.73792	0.73585	3	0.931678	-0.558179	2.28508	0.203693
ADAMTS15	10	8	0.546157	-0.383631	1.50362	0.247772	3	1.46414	-0.105337	2.86978	0.0659244	2	0.33045	-1.36231	1.6603	0.663908	2	-0.218143	-1.91952	1.12391	0.765917
ADAMTS19	5	13	-0.547089	-1.67839	0.46761	0.29674	2	0.320862	-1.38536	1.67639	0.676654	1	-0.492995	-2.72493	0.96345	0.550851	1	-0.699813	-2.93313	0.759828	0.386503
ADAMTS7	10	21	-0.390381	-1.1924	0.35417	0.309215	1	-0.189936	-2.42369	1.25639	0.824641	0	-2.11772	-6.96556	-0.125196	0.0331186	5	-0.1407	-1.22094	0.767244	0.774848
ADAR	22	35	0.00776345	-0.552683	0.549368	0.977857	2	0.23607	-1.38233	1.39171	0.735939	7	0.25726	-0.620927	1.00364	0.539684	9	0.0083268	-0.79654	0.717343	0.982631
ADARB1	40	42	0.390843	-0.0568314	0.838535	0.0867891	1	-0.711848	-2.91805	0.658606	0.355064	18	0.906418	0.325711	1.45017	0.00284101	17	0.435139	-0.16817	0.998613	0.152547
ADARB2	6	14	-0.504392	-1.53014	0.421114	0.291582	1	-0.607157	-2.96854	1.1241	0.521026	1	-0.616625	-2.84074	0.814912	0.443407	2	-0.648105	-2.30711	0.590878	0.330751
ADCY1	19	20	0.39745	-0.248979	1.0405	0.225663	1	0.389248	-1.82497	1.78974	0.667618	5	0.370527	-0.693108	1.26628	0.465102	10	0.573138	-0.246682	1.33227	0.163911
ADCY2	10	27	-0.494597	-1.27424	0.216108	0.176687	1	-0.529814	-2.75965	0.904387	0.516734	0	-2.25243	-7.09831	-0.272117	0.019001	7	0.163221	-0.744221	0.956053	0.706415
ADCY3	6	10	-0.101733	-1.16216	0.887042	0.842301	1	0.56285	-1.80963	2.24716	0.586298	0	-1.19904	-6.06126	0.876499	0.321663	3	0.20427	-1.19539	1.36735	0.75089
ADCY5	23	38	-0.0739902	-0.621578	0.454157	0.78592	3	0.745607	-0.590143	1.76159	0.241808	4	-0.233758	-1.36971	0.650305	0.632396	14	0.250594	-0.422501	0.871154	0.452073
ADCY6	12	18	0.0197082	-0.751438	0.760432	0.958882	1	0.407446	-1.84222	1.87225	0.662528	1	-0.700374	-2.90708	0.683687	0.366059	6	0.184454	-0.834092	1.08288	0.70528
ADGRA2	11	7	0.787896	-0.147097	1.7828	0.0987478	1	1.21012	-1.15812	2.91713	0.267771	4	1.37341	0.085066	2.55131	0.0377908	6	1.28693	0.124284	2.41374	0.0309609
ADGRA3	10	19	-0.219152	-1.02104	0.525416	0.570462	1	0.0418892	-2.22981	1.54013	0.963298	2	-0.297577	-1.90633	0.849409	0.646399	4	-0.0650763	-1.23563	0.885122	0.901299
ADGRB1	24	23	0.391214	-0.186035	0.975082	0.183552	3	0.72634	-0.777064	1.84345	0.30762	7	0.688459	-0.186559	1.44029	0.115539	8	-0.00423698	-0.842294	0.766412	0.991632
ADGRB2	7	10	-0.02026	-1.01427	0.925473	0.966756	1	0.0913233	-2.26825	1.82076	0.926753	1	-0.322092	-2.55779	1.14616	0.703977	4	0.373662	-0.871026	1.45155	0.528649
ADGRB3	17	23	0.133202	-0.515865	0.76596	0.682403	4	1.18037	-0.0260035	2.18442	0.05455	2	-0.533304	-2.13942	0.605866	0.394717	8	0.297426	-0.568951	1.07174	0.481185
ADGRE2	9	16	-0.142583	-0.997236	0.656515	0.730758	1	0.578449	-1.66902	2.05022	0.543399	2	-0.164761	-1.79046	1.01781	0.806799	3	-0.244969	-1.59491	0.814933	0.673647
ADGRE5	14	8	0.828091	-0.0466951	1.77181	0.0637368	1	1.21627	-1.10936	2.87818	0.255393	5	1.53394	0.355349	2.63977	0.012611	6	0.676509	-0.473837	1.79721	0.24136
ADGRL1	26	37	0.126634	-0.397524	0.638374	0.63129	2	0.547911	-1.1016	1.72344	0.461035	8	0.40837	-0.415043	1.1178	0.310096	13	0.277513	-0.413308	0.911504	0.416933
ADGRL2	0	2	-1.1942	-6.17736	1.66641	0.429771	0	1.61163	-3.36251	4.35628	0.394842	0	-0.0858774	-5.06674	2.73651	0.957662	0	-0.281592	-5.26889	2.67009	0.86082
ADIPOR1	1	7	-1.52058	-3.80967	0.07447	0.0629365	0	-0.404942	-5.2922	1.79888	0.774093	0	-1.02799	-5.89599	1.08636	0.413489	1	-0.935259	-3.28439	0.783252	0.308367
ADIPOR2	4	4	0.354429	-1.02853	1.73841	0.604862	1	0.515314	-1.84084	2.3396	0.616678	1	0.427047	-1.88718	2.14114	0.666075	1	0.20392	-2.10821	1.91354	0.833344
ADO	0	2	-0.747798	-5.73064	2.10891	0.628793	0	1.59642	-3.38558	4.43256	0.400191	0	0.447847	-4.53061	3.24329	0.791322	0	0.195492	-4.79172	3.1501	0.906675
ADORA1	3	3	0.081692	-1.48686	1.65328	0.91522	0	0.0792546	-4.87367	2.62566	0.960411	0	-0.663414	-5.56658	1.67687	0.634848	3	0.942501	-0.65407	2.53421	0.234965
ADRB3	13	11	0.838647	-0.0211462	1.73367	0.0558995	1	0.700183	-1.79651	2.58147	0.536374	4	0.997141	-0.276729	2.12937	0.117582	7	1.25942	0.199414	2.29598	0.020889
ADRM1	13	13	0.337334	-0.435956	1.11035	0.38821	0	-0.830042	-5.7329	1.39752	0.540485	4	0.441856	-0.760935	1.45331	0.439861	7	0.702337	-0.253388	1.58211	0.14279
AEBP2	4	8	-0.304672	-1.58055	0.851811	0.610292	0	0.218437	-4.65663	2.36609	0.885659	0	-1.25021	-6.12122	0.878695	0.306931	2	-0.0270613	-1.72583	1.32128	0.970952
AFDN	2	8	-0.719565	-2.40835	0.620934	0.306364	0	0.171897	-4.72614	2.4128	0.911026	1	0.092747	-2.16353	1.62612	0.918788	1	-0.416118	-2.67791	1.13549	0.63175
AFF2	1	5	-0.788817	-3.16998	0.999256	0.408095	0	0.579235	-4.36321	3.01392	0.728616	0	-0.445523	-5.33956	1.80693	0.752937	0	-1.64388	-6.61236	0.992986	0.247146
AFF3	5	2	1.17895	-0.266389	2.90946	0.110905	0	1.87345	-3.07561	4.46498	0.330781	1	1.34631	-1.04752	3.36712	0.230817	3	1.61572	-0.0336913	3.41813	0.0546
AFF4	14	23	-0.0031826	-0.677571	0.634492	0.992331	0	-0.649342	-5.4936	1.26255	0.609758	6	0.473271	-0.451807	1.2601	0.290779	5	-0.0416029	-1.07497	0.79972	0.928821
AFG3L2	22	16	0.726386	0.0574522	1.41744	0.0332817	3	0.563552	-0.967431	1.82805	0.440198	9	1.32319	0.458567	2.13551	0.00359393	10	0.704163	-0.170579	1.54012	0.111879
AGAP2	19	24	0.128123	-0.503682	0.750333	0.687369	2	0.00921335	-1.65883	1.25815	0.989754	3	-0.0458015	-1.37452	0.970361	0.936755	6	-0.267983	-1.25989	0.590431	0.556306
AGAP3	9	8	0.398396	-0.548401	1.36067	0.405259	1	1.15822	-1.12693	2.72681	0.265365	2	0.345405	-1.32851	1.64696	0.644912	4	0.552711	-0.703372	1.6732	0.364337
AGO1	25	29	0.283569	-0.256835	0.823493	0.301428	4	0.680566	-0.543293	1.69045	0.252139	6	0.165712	-0.797152	0.979845	0.714729	10	0.2889	-0.434884	0.950422	0.417172
AGO2	18	27	-0.00395139	-0.625133	0.595416	0.989806	1	-0.36833	-2.69717	1.20769	0.687281	4	-0.0378665	-1.18839	0.873021	0.940968	7	-0.0405176	-0.950121	0.744482	0.924051
AGO3	5	16	-0.79211	-1.88282	0.14601	0.100503	0	-0.646114	-5.50333	1.39763	0.621565	3	0.195836	-1.15364	1.25308	0.747348	1	-1.29805	-3.53946	0.14742	0.0837117
AGO4	13	17	0.196895	-0.547868	0.921903	0.597477	0	-0.43907	-5.30943	1.65679	0.749298	0	-1.67842	-6.52839	0.326877	0.121338	8	0.659266	-0.238419	1.48018	0.143268
AGPAT1	4	6	-0.0457233	-1.37334	1.20524	0.943058	0	-0.788987	-5.70631	1.62494	0.574471	1	0.26858	-2.01768	1.88124	0.777796	1	-0.47921	-2.7833	1.15596	0.595221
AGPAT3	6	14	-0.326391	-1.35071	0.593583	0.4961	0	-0.281834	-5.13938	1.76366	0.838982	5	0.88073	-0.212611	1.83266	0.107807	0	-2.1731	-7.03387	-0.115968	0.0350239
AGPAT4	1	7	-1.40855	-3.6871	0.173717	0.08434	0	0.414577	-4.45595	2.54015	0.78981	1	0.24108	-2.01806	1.78444	0.794823	0	-1.87935	-6.76259	0.309725	0.104366
AGPS	3	9	-0.64375	-2.04032	0.518209	0.28842	1	1.15424	-1.15237	2.73466	0.272027	1	-0.194867	-2.43452	1.28688	0.821723	0	-1.64426	-6.50536	0.428467	0.144645
AGTPBP1	1	1	0.649206	-1.86228	3.16066	0.577436	0	2.53877	-2.44574	5.47331	0.222095	1	1.91788	-0.614859	4.45016	0.123343	0	0.328575	-4.65489	3.26052	0.84501
AHCYL1	9	15	-0.187135	-1.05616	0.630248	0.657629	1	0.156986	-2.19384	1.73525	0.871922	1	-0.565974	-2.7792	0.837116	0.477804	6	0.327724	-0.702457	1.24061	0.511006
AHCYL2	7	25	-0.785903	-1.69018	0.000210943	0.0500645	0	-1.19014	-6.04409	0.831709	0.316868	1	-1.06444	-3.26024	0.287595	0.139363	5	-0.24864	-1.30979	0.633093	0.600903
AHSA1	0	2	-1.02976	-5.9584	1.48541	0.46155	0	1.93985	-2.98878	4.45562	0.313802	0	0.225677	-4.70921	2.76211	0.887753	0	-0.160849	-5.08852	2.35127	0.915908
AICDA	10	18	-0.0249912	-0.855674	0.758783	0.951057	0	-1.41585	-6.35027	0.952183	0.288369	2	-0.182706	-1.80283	0.988359	0.784371	5	0.263005	-0.846707	1.21242	0.61752
AIDA	4	5	0.323984	-1.02975	1.63073	0.625534	0	0.74611	-4.14095	2.97313	0.649972	1	0.428873	-1.88941	2.11708	0.665189	2	0.597448	-1.15767	2.08198	0.466279
AK4	6	13	-0.519546	-1.50865	0.33805	0.242389	3	1.07486	-0.276152	2.12226	0.10727	1	-0.607402	-2.78705	0.68582	0.411947	1	-1.11069	-3.30911	0.219343	0.114066
AKAP17A	17	20	0.286859	-0.39166	0.954959	0.402383	1	0.292152	-1.95293	1.75253	0.750256	3	-0.0720212	-1.41442	0.969004	0.902095	8	0.277836	-0.629096	1.09635	0.530193
AKIRIN2	2	2	0.439842	-1.46248	2.33429	0.63156	1	2.58554	0.181751	4.6212	0.037747	0	0.281408	-4.64544	2.7907	0.860315	0	-0.0550163	-4.98352	2.45978	0.971543
AKR1B10	2	6	-0.805221	-2.57639	0.649652	0.288973	0	0.0938808	-4.83323	2.45327	0.952058	1	0.265762	-2.01231	1.85336	0.778361	1	-0.701962	-3.07423	1.04819	0.459474
AKR1C1	21	32	0.0235516	-0.551999	0.580477	0.934705	1	-0.260173	-2.50446	1.1845	0.761158	7	0.304212	-0.581397	1.06085	0.47482	9	0.0465858	-0.762485	0.763609	0.904106
AKR1C2	20	25	0.250756	-0.361326	0.851548	0.417083	3	1.09722	-0.262071	2.15908	0.10386	7	0.541732	-0.360298	1.32685	0.223382	5	-0.300586	-1.37685	0.599007	0.533005
AKR7A2	3	2	0.678606	-0.972773	2.48512	0.412977	1	2.15291	-0.30416	4.31552	0.0791312	2	1.60629	-0.271527	3.48532	0.0887904	0	-0.317194	-5.25386	2.22629	0.83375
AKR7A3	4	5	0.286638	-1.03704	1.55694	0.656982	1	1.24242	-1.19538	3.06566	0.273709	1	0.650039	-1.63237	2.26988	0.509935	2	0.589323	-1.13182	2.01877	0.460451
AKT1	5	18	-0.748974	-1.8173	0.157613	0.108777	1	0.334444	-1.90115	1.78407	0.715083	1	-0.802302	-3.00853	0.580295	0.293217	2	-0.658106	-2.27337	0.503075	0.293787
AKT2	8	13	-0.158155	-1.0873	0.720869	0.726839	1	0.244347	-2.14106	1.89335	0.808732	0	-1.59631	-6.45458	0.453085	0.155564	4	0.11743	-1.098	1.1529	0.835395
AKT3	3	3	0.600461	-0.962546	2.1632	0.434717	1	2.66523	0.317009	4.49282	0.0304814	0	0.0581316	-4.84536	2.39981	0.96961	2	1.16557	-0.63745	2.8137	0.185949
AKTIP	0	1	-0.767798	-5.75101	2.16351	0.619311	0	1.8019	-3.1822	4.7354	0.352437	0	0.482524	-4.50091	3.41439	0.777114	0	0.130805	-4.85254	3.06245	0.936873
ALDH18A1	5	17	-0.638107	-1.71632	0.285365	0.182559	0	-0.922228	-5.78388	1.14213	0.464545	3	0.103197	-1.24553	1.16064	0.863839	2	-0.577152	-2.20067	0.602264	0.36801
ALDH1A3	1	1	0.232627	-2.29765	2.76289	0.842319	0	1.75546	-3.22948	4.69104	0.362964	0	0.371559	-4.61213	3.30404	0.825735	1	1.02888	-1.4986	3.55632	0.387124
ALG1	21	19	0.642522	0.00777776	1.28389	0.0472815	3	0.863539	-0.633627	2.08479	0.235258	9	1.10123	0.25606	1.87963	0.0121733	6	0.405684	-0.582598	1.26732	0.397245
ALKBH5	9	5	0.792575	-0.26	1.93871	0.140646	0	-0.319464	-5.23347	2.03148	0.828036	3	1.21078	-0.27171	2.55604	0.102899	5	0.940248	-0.359045	2.21719	0.150711
ALOXE3	6	11	-0.21102	-1.26792	0.769321	0.677168	0	-0.434454	-5.30455	1.68146	0.752227	0	-1.40687	-6.26734	0.658046	0.227691	4	0.181921	-1.07238	1.27921	0.758849
ALPG	9	28	-0.453566	-1.27626	0.29081	0.238798	0	-1.0774	-5.94973	1.03252	0.389927	3	-0.180186	-1.50889	0.834373	0.751053	2	-0.757758	-2.3684	0.390298	0.216858
ALPP	32	47	0.0360899	-0.429923	0.490943	0.877487	3	0.299386	-1.02144	1.27777	0.614036	5	-0.31136	-1.30668	0.470367	0.463612	16	0.173047	-0.440719	0.736248	0.5667
ALYREF	7	13	-0.148761	-1.11447	0.741873	0.748129	2	1.31136	-0.372089	2.58131	0.113154	1	-0.452153	-2.67666	0.977775	0.581882	2	-0.353751	-1.99037	0.85748	0.597582
AMACR	0	6	-2.98019	-7.86029	-0.798894	0.00393039	0	-0.83219	-5.7186	1.37402	0.531734	0	-1.24072	-6.1146	0.908317	0.314405	0	-2.44079	-7.32799	-0.219874	0.0278896
AMD1	1	1	0.475346	-2.03757	2.98826	0.682389	0	2.34768	-2.6369	5.28236	0.250369	0	1.00634	-3.97734	3.93882	0.574426	0	0.117617	-4.86586	3.04958	0.943167
AMH	10	16	-0.277378	-1.11269	0.518159	0.497108	2	0.211838	-1.65977	1.7332	0.805691	2	0.0751065	-1.54958	1.25723	0.91361	3	-0.463954	-1.85538	0.65376	0.438543
AMIGO1	13	16	0.0442771	-0.711722	0.783384	0.906747	2	0.71116	-1.02406	2.0498	0.379466	3	0.0468429	-1.30992	1.11415	0.938093	6	0.130898	-0.887988	1.03333	0.787928
AMMECR1	1	0	1.03112	-1.90064	6.01451	0.498682	0					1	2.27123	-0.66177	7.25512	0.125789	0
AMMECR1L	8	9	0.469641	-0.538873	1.47067	0.354897	1	1.38315	-0.967883	3.03949	0.208249	3	1.0693	-0.341136	2.25762	0.125722	4	0.595811	-0.750055	1.80558	0.365225
AMPD2	2	3	-0.0235079	-1.84643	1.65087	0.977878	0	0.822537	-4.13583	3.41137	0.634958	0	0.0265016	-4.90533	2.47569	0.986427	1	0.257316	-2.18362	2.1857	0.809508
AMPH	6	9	0.152312	-0.949142	1.20299	0.778386	0	0.335334	-4.53845	2.47186	0.827852	3	0.857503	-0.553114	2.04393	0.211191	1	-0.717212	-2.99639	0.848208	0.401856
ANAPC15	0	1	-0.210251	-5.19355	2.72127	0.895832	0	2.9245	-2.0604	5.85998	0.174586	0	0.957955	-4.02571	3.89038	0.591217	0	0.519349	-4.46412	3.45129	0.761401
ANAPC5	1	2	-0.439528	-2.86409	1.62391	0.67375	0	-0.647754	-5.62499	2.12378	0.674264	1	0.839041	-1.5681	2.87559	0.442218	0	-0.664699	-5.59465	1.85487	0.646442
ANGPT1	2	5	-0.36249	-2.12973	1.1557	0.646024	1	0.90967	-1.53133	2.89985	0.416283	0	-0.649239	-5.54373	1.61421	0.638184	1	0.18362	-2.12736	1.88536	0.849305
ANK1	8	11	0.0251606	-0.929416	0.94847	0.957506	3	0.503405	-1.07137	1.97341	0.512976	2	0.272088	-1.38491	1.52795	0.710006	2	-0.308467	-1.99247	0.978035	0.663245
ANK2	0	2	-1.35516	-6.28502	1.16423	0.320504	0	1.11094	-3.85319	3.7837	0.535174	0	-0.105331	-5.0345	2.41162	0.945278	0	-0.492407	-5.41924	2.01684	0.737555
ANK3	3	2	0.645231	-1.06694	2.49588	0.453643	1	1.67448	-0.905277	3.90872	0.18078	0	-0.0163603	-4.94551	2.50069	0.991577	2	1.2608	-0.854346	3.29467	0.228217
ANKH	14	18	0.205825	-0.530439	0.928472	0.578149	1	0.403922	-1.93676	1.95857	0.683487	4	0.49793	-0.683838	1.46935	0.376089	4	-0.0906614	-1.29111	0.904146	0.867436
ANKHD1	1	0	1.5768	-1.35457	6.56003	0.291147	0					0					1	2.32341	-0.608308	7.30678	0.117222
ANKIB1	8	20	-0.3469	-1.23221	0.453704	0.405035	1	-0.663543	-2.99948	0.987732	0.465668	4	0.420116	-0.754958	1.37501	0.448149	2	-0.600258	-2.24037	0.587289	0.353444
ANKRD11	40	46	0.258954	-0.180838	0.696058	0.246845	6	0.698848	-0.272041	1.51123	0.146896	12	0.316067	-0.363484	0.923547	0.345339	13	-0.0322539	-0.699789	0.5715	0.91997
ANKRD13B	15	9	0.860267	0.0443593	1.72511	0.0387317	2	1.10469	-0.768182	2.64523	0.225775	4	1.12927	-0.111269	2.21837	0.071787	7	0.915332	-0.152874	1.93553	0.0908394
ANKRD13C	0	1	-0.716388	-5.69986	2.21556	0.64406	0	2.48294	-2.50539	5.42701	0.230497	0	0.741287	-4.24284	3.67486	0.671377	0	0.329862	-4.65402	3.26283	0.844471
ANKRD17	36	32	0.625208	0.130844	1.12542	0.0132713	2	0.23581	-1.45371	1.49242	0.751872	9	0.722027	-0.070322	1.42255	0.0721874	19	0.767966	0.15501	1.3574	0.0148264
ANKRD18A	6	10	0.0459438	-1.03258	1.05587	0.930181	2	1.43343	-0.301709	2.83012	0.0965643	1	-0.0692653	-2.3142	1.42055	0.937397	3	0.223174	-1.23385	1.44111	0.74088
ANKRD34A	12	24	-0.202034	-0.947418	0.494774	0.57624	1	-0.373321	-2.61119	1.07699	0.65715	3	-0.153222	-1.48033	0.85912	0.787587	5	-0.225375	-1.30371	0.675347	0.642844
ANKRD46	1	4	-0.551805	-2.86917	1.16111	0.548195	0	1.36977	-3.52006	3.61939	0.441265	1	0.599747	-1.70349	2.29164	0.547522	0	-0.646168	-5.53491	1.5996	0.637546
ANKRD52	12	12	0.252438	-0.556299	1.06177	0.536429	2	1.08748	-0.645157	2.44157	0.19264	3	0.349151	-1.02327	1.45596	0.581286	3	0.0728119	-1.29328	1.17065	0.905455
ANKRD9	0	1	-1.4153	-6.39898	1.51715	0.345801	0	2.68363	-2.30734	5.63418	0.203601	0	1.30089	-3.68541	4.23985	0.481166	0	-0.878052	-5.86209	2.05531	0.567811
ANKS1A	8	14	-0.221761	-1.13186	0.62647	0.613204	2	0.905163	-0.787725	2.20034	0.258109	3	0.232859	-1.12401	1.3089	0.705305	3	-0.325748	-1.72898	0.797218	0.593196
ANKS1B	7	24	-0.722089	-1.63672	0.080782	0.0792923	0	-0.858905	-5.71483	1.16773	0.495585	1	-0.868438	-3.06528	0.486993	0.242648	5	-0.39531	-1.46387	0.503709	0.40676
ANO3	8	13	-0.217101	-1.13233	0.642707	0.624263	0	-1.36654	-6.30194	0.999989	0.308282	3	0.323964	-1.04433	1.41926	0.60628	3	-0.215826	-1.59158	0.88881	0.720209
ANOS1	5	4	0.708651	-0.637331	2.13272	0.299954	0	-0.0748279	-5.04728	2.59595	0.962788	3	1.42772	-0.132343	2.93739	0.0709275	1	-0.0699232	-2.40481	1.71953	0.942583
ANP32A	3	0	2.10096	-0.25174	7.00724	0.0851339	1	2.25347	-0.679256	7.23725	0.128723	0					2	2.90329	0.365475	7.83849	0.0239386
ANTXR1	5	12	-0.408005	-1.52022	0.579571	0.427138	0	-0.747346	-5.62897	1.40674	0.575193	2	-0.0285056	-1.6712	1.19521	0.96745	3	0.0323962	-1.34351	1.14748	0.958165
AOC3	24	30	0.276021	-0.285699	0.830433	0.331923	5	1.02599	-0.0633057	1.94423	0.0633277	5	0.100944	-0.932968	0.946756	0.831862	9	0.122402	-0.684263	0.840719	0.752627
AP1B1	2	3	0.300912	-1.59027	2.03587	0.736482	0	1.73755	-3.18141	4.13443	0.354747	0	0.0277242	-4.88385	2.39893	0.985549	1	0.316627	-2.05691	2.18609	0.75801
AP1G1	11	12	0.315899	-0.529307	1.15644	0.458319	1	0.851927	-1.41676	2.36737	0.392364	5	0.919592	-0.189023	1.90375	0.0988187	2	-0.25283	-1.89642	0.975584	0.711505
AP1M1	14	35	-0.498763	-1.16064	0.11463	0.112782	0	-1.92425	-6.82771	0.264867	0.0974697	6	0.0691441	-0.873091	0.8529	0.874102	5	-0.640936	-1.688	0.216254	0.151305
AP1S1	3	7	0.00694609	-1.4268	1.24208	0.991593	0	1.07667	-3.79331	3.20173	0.526212	1	0.445059	-1.81097	1.97857	0.637856	0	-1.01828	-5.88699	1.09903	0.419118
AP1S2	1	4	-0.73014	-3.04251	0.97839	0.420245	0	1.21433	-3.69637	3.55089	0.491067	0	-0.533722	-5.42822	1.73255	0.703231	1	0.251618	-2.05475	1.95042	0.795048
AP2A1	24	35	-0.0801384	-0.621755	0.445957	0.766999	2	-0.20274	-1.85151	0.995082	0.766971	6	-0.0119297	-0.954042	0.770735	0.977985	9	-0.158545	-0.956511	0.543883	0.671354
AP2A2	10	12	0.400833	-0.469953	1.25303	0.359578	1	1.48831	-0.749616	2.95376	0.157292	5	1.03353	-0.0808157	2.02035	0.0673107	4	0.336755	-0.891367	1.38797	0.562811
AP2B1	5	9	-0.162872	-1.30447	0.880585	0.763741	0	-0.187828	-5.10539	2.10527	0.900067	1	-0.293091	-2.53397	1.19184	0.732139	4	0.514171	-0.731212	1.60956	0.392344
AP2M1	10	12	0.405783	-0.487557	1.28793	0.367272	1	0.758911	-1.48552	2.2446	0.434511	1	-0.24091	-2.46938	1.20787	0.776533	8	1.00403	0.00586827	1.96733	0.048723
AP2S1	5	7	0.152245	-1.08593	1.36732	0.803884	0	-0.588265	-5.49729	1.74191	0.678024	1	-0.0660865	-2.33408	1.5002	0.941791	3	0.495985	-1.01418	1.8359	0.492406
AP3B1	1	1	-0.188734	-2.71194	2.33444	0.871206	0	0.139783	-4.84515	3.07534	0.932679	0	-0.0269631	-5.01096	2.90628	0.986806	1	0.89619	-1.63053	3.42286	0.448966
AP3B2	23	33	-0.00901378	-0.564808	0.5319	0.974156	2	0.0973272	-1.58938	1.32343	0.893548	4	-0.211236	-1.35292	0.683587	0.669286	12	0.231507	-0.491236	0.890292	0.514719
AP3D1	4	11	-0.0590406	-1.30068	1.03128	0.918632	0	0.296714	-4.57202	2.40622	0.845993	0	-1.09889	-5.96242	0.985411	0.372574	4	0.842791	-0.401835	1.93963	0.170809
APBA1	0	3	-1.11842	-6.04299	1.34286	0.416018	0	1.51095	-3.43662	4.03269	0.414957	0	0.0448977	-4.87674	2.50165	0.976881	0	-0.180377	-5.11499	2.33467	0.906099
APBB1	2	3	0.093835	-1.76046	1.78265	0.913569	0	0.464893	-4.49025	2.99821	0.779888	0	-0.161462	-5.07356	2.20837	0.914093	1	0.795257	-1.5434	2.60724	0.44465
APH1A	7	6	0.606575	-0.500968	1.75349	0.279922	2	2.02243	0.238653	3.49323	0.0292132	1	0.184879	-2.09141	1.78601	0.843524	2	0.489319	-1.23599	1.91777	0.538085
API5	2	1	0.426895	-1.62514	2.83984	0.680468	1	2.39516	-0.607951	5.41023	0.116069	0	1.17721	-3.80952	4.11725	0.51888	1	0.457396	-2.22923	3.14371	0.722336
APOA1	1	5	-0.896087	-3.19161	0.748839	0.304519	0	-0.202801	-5.11847	2.1996	0.892198	0	-0.67534	-5.55976	1.53233	0.618638	1	-0.00822536	-2.29819	1.62572	0.99295
APOBEC3A	11	22	-0.20608	-0.978122	0.516425	0.581979	2	1.00306	-0.783842	2.29194	0.237066	2	-0.18918	-1.79744	0.95501	0.773363	3	-0.573919	-1.93375	0.485143	0.310485
APOBEC3B	26	54	-0.315579	-0.8046	0.149453	0.186131	5	0.390788	-0.651316	1.23937	0.429703	3	-1.06058	-2.35512	-0.113332	0.0256751	11	-0.3193	-1.02117	0.296671	0.322865
APOE	2	5	0.00757492	-1.74672	1.48747	0.992353	1	1.63286	-0.70727	3.3389	0.144696	1	0.470091	-1.82258	2.11135	0.630123	0	-0.496391	-5.39986	1.81213	0.727333
APPBP2	4	3	0.856187	-0.564315	2.3607	0.231277	1	2.39854	0.0502971	4.22511	0.0462495	0	-0.117326	-5.02384	2.23348	0.937532	2	1.23861	-0.603102	2.97661	0.171882
AQP10	3	8	0.146748	-1.35571	1.49371	0.836583	0	-0.177752	-5.16164	2.55077	0.912044	0	-0.313005	-5.19566	1.87331	0.825723	2	0.907921	-0.84517	2.38179	0.278007
AQR	17	30	-0.126997	-0.75096	0.467342	0.679335	1	-0.386928	-2.61867	1.04967	0.642596	6	0.235521	-0.712702	1.0299	0.599166	6	-0.281943	-1.24327	0.52713	0.514616
ARAF	20	17	0.606462	-0.0475927	1.27188	0.0690376	2	1.20386	-0.446223	2.41812	0.133633	5	0.507786	-0.564119	1.42175	0.327703	6	0.423919	-0.572633	1.30093	0.381896
ARC	16	31	-0.224857	-0.868167	0.384551	0.474744	2	0.329479	-1.31934	1.52613	0.650309	5	0.106032	-0.926988	0.949589	0.823374	6	-0.452383	-1.4455	0.396588	0.311018
AREG	26	45	-0.227367	-0.740119	0.26717	0.370671	2	-0.41154	-2.09667	0.812516	0.548722	10	0.266609	-0.47166	0.91439	0.457918	8	-0.578107	-1.41883	0.146537	0.122637
ARF1	4	3	0.538335	-0.927377	2.08132	0.465607	1	2.3707	-0.0836719	4.33269	0.0567728	0	-0.0491932	-4.95707	2.30996	0.974041	2	0.705934	-1.18834	2.43023	0.43645
ARF3	1	1	-0.0306799	-2.6988	2.63698	0.980734	0	2.58829	-2.39593	5.52212	0.215279	1	1.82398	-0.688847	4.33701	0.137421	0	0.350487	-4.63284	3.28209	0.835124
ARF4	4	5	0.141446	-1.18837	1.42098	0.826991	1	1.43371	-0.924462	3.19725	0.196176	1	0.510246	-1.77609	2.14119	0.600986	1	0.0144355	-2.27127	1.64249	0.987611
ARF5	2	2	0.655385	-1.31642	2.69881	0.500168	0	2.34303	-2.59222	4.88386	0.244153	0	0.461918	-4.49376	3.09029	0.781556	2	1.47356	-0.540545	3.70685	0.145342
ARF6	1	2	0.313461	-2.12021	2.39351	0.771515	0	3.01244	-1.95194	5.68747	0.16329	0	0.635968	-4.29984	3.1766	0.7041	1	1.13889	-1.27606	3.19362	0.30889
ARFGEF1	40	34	0.59282	0.122214	1.06913	0.0136109	5	0.970932	-0.0894428	1.85354	0.0701447	10	0.58436	-0.167747	1.25399	0.121921	18	0.658877	0.0405727	1.24524	0.0371925
ARGLU1	5	11	-0.384591	-1.51804	0.634435	0.467254	0	0.17811	-4.68806	2.26752	0.905393	0	-1.23732	-6.09732	0.824399	0.301134	3	-0.152967	-1.57507	1.02585	0.810682
ARHGAP11A	31	27	0.69218	0.141574	1.25449	0.0137376	2	0.491481	-1.1612	1.70787	0.508764	4	0.109614	-1.05679	1.04817	0.836378	14	0.706356	0.000811925	1.38081	0.0497465
ARHGAP21	9	15	-0.0607876	-0.935908	0.766767	0.887127	3	1.10666	-0.382663	2.34345	0.1341	2	-0.0427115	-1.67412	1.1534	0.950506	4	0.168234	-1.06119	1.19264	0.768077
ARHGAP32	12	24	-0.0574154	-0.789101	0.627172	0.872242	2	0.646813	-1.03736	1.88618	0.402397	5	0.382712	-0.670897	1.25977	0.445676	4	-0.102027	-1.26864	0.835532	0.844097
ARHGAP35	1	2	0.826959	-1.64741	3.05713	0.468777	0	2.63696	-2.33898	5.39764	0.20781	1	2.1225	-0.332567	4.28062	0.0825553	0	0.642705	-4.34193	3.52739	0.710581
ARHGAP36	2	0	1.46901	-1.04053	6.39593	0.27559	0					0					2	2.28959	-0.22092	7.2168	0.0758518
ARHGAP39	10	11	0.346433	-0.531042	1.21568	0.432631	0	-0.853892	-5.77655	1.45082	0.53874	5	0.973066	-0.146475	1.97346	0.0849129	4	0.422421	-0.807512	1.48353	0.472089
ARHGAP45	4	9	-0.355389	-1.63276	0.796221	0.551132	1	1.52481	-0.737343	3.06068	0.153706	0	-1.05865	-5.92682	1.05091	0.397309	2	-0.174452	-1.91166	1.21885	0.818482
ARHGAP9	1	3	-0.567219	-2.92223	1.27626	0.556411	0	-0.0696437	-5.01962	2.48185	0.964589	1	0.841277	-1.51549	2.68765	0.425793	0	-0.881768	-5.78677	1.4651	0.518363
ARHGEF1	26	26	0.316176	-0.242043	0.874244	0.265147	4	0.55909	-0.791075	1.65229	0.386341	4	-0.168218	-1.34439	0.769502	0.745391	15	0.590746	-0.0885604	1.23631	0.0867539
ARHGEF10L	0	1	-0.965251	-5.94844	1.966	0.527772	0	1.306	-3.67789	4.23898	0.479187	0	0.471764	-4.51163	3.40352	0.78174	0	-0.181745	-5.16502	2.74973	0.910089
ARHGEF12	7	8	0.368707	-0.709566	1.44405	0.496249	3	1.93057	0.32572	3.33069	0.0206217	2	0.432904	-1.27298	1.79271	0.577157	2	0.512324	-1.19898	1.892	0.514447
ARHGEF15	4	7	-0.0690795	-1.3663	1.11455	0.91063	1	0.361239	-2.06041	2.24703	0.733927	2	0.572107	-1.15262	1.95554	0.472616	1	-0.338099	-2.60643	1.21773	0.700648
ARHGEF18	1	0	1.59011	-1.34198	6.57363	0.287073	0					0					0
ARHGEF2	29	53	-0.15067	-0.622887	0.303027	0.519331	5	0.783723	-0.246423	1.61426	0.12505	7	-0.210083	-1.06661	0.50059	0.584681	10	-0.344582	-1.07797	0.293241	0.303126
ARHGEF3	1	3	-0.427078	-2.8095	1.50232	0.669677	0	1.03884	-3.86718	3.39258	0.546694	0	-0.370644	-5.28631	2.03848	0.800649	1	0.531104	-1.86082	2.50918	0.616265
ARHGEF35	2	5	-0.494415	-2.30199	1.13057	0.549678	1	1.47386	-0.935804	3.38192	0.196968	0	-0.234112	-5.1448	2.10612	0.874355	1	-0.4086	-2.80533	1.50532	0.6858
ARHGEF4	10	18	-0.0591832	-0.878165	0.710934	0.882385	0	-0.619858	-5.4882	1.45421	0.641647	1	-0.741697	-2.94797	0.641134	0.335333	7	0.50598	-0.436256	1.35329	0.276724
ARHGEF9	3	10	-0.377299	-1.78895	0.805777	0.547087	0	0.347128	-4.53888	2.51369	0.823721	0	-1.07351	-5.93919	1.02188	0.387462	1	-0.195371	-2.44966	1.32278	0.824044
ARID1B	1	5	-0.858611	-3.15237	0.784628	0.325657	0	0.485516	-4.41854	2.77995	0.76279	0	-0.664883	-5.54807	1.54032	0.624089	1	-0.0157948	-2.30774	1.62361	0.98648
ARID2	22	28	0.245863	-0.330778	0.810714	0.398351	3	0.822722	-0.584903	1.91399	0.224767	5	0.19659	-0.838994	1.04433	0.683007	10	0.353945	-0.412234	1.0446	0.348769
ARID3A	1	5	-0.906095	-3.1883	0.714378	0.291619	0	0.426076	-4.46302	2.66047	0.787375	0	-0.659044	-5.54245	1.54271	0.627369	1	-0.0652766	-2.34753	1.55433	0.943418
ARID3B	4	4	0.20226	-1.16784	1.5724	0.764967	0	1.07226	-3.82877	3.37422	0.534372	2	0.92087	-0.84844	2.45536	0.277226	2	0.554714	-1.21227	2.08904	0.502179
ARID4A	9	6	0.653094	-0.385432	1.7589	0.218211	0	-0.26426	-5.16882	2.05212	0.857012	2	0.988913	-0.739522	2.40159	0.232095	7	1.22974	0.0900887	2.4029	0.034831
ARID4B	1	2	-0.0674217	-2.61009	2.35945	0.954167	0	1.33649	-3.64562	4.15362	0.469915	0	-0.306094	-5.29487	2.74144	0.849175	1	0.807013	-1.74477	3.33753	0.500222
ARID5A	1	3	-0.979308	-3.35878	0.954078	0.320811	0	0.175264	-4.80256	2.91195	0.91531	0	-0.0371205	-4.95563	2.36058	0.980621	0	-1.64219	-6.54684	0.703653	0.193294
ARID5B	11	7	1.18788	0.185127	2.27389	0.02002	0	1.06366	-3.8416	3.33634	0.537996	4	1.66868	0.3276	2.93194	0.0167335	7	1.58996	0.405423	2.81086	0.00911477
ARIH1	7	2	1.19224	-0.148613	2.88665	0.0831575	0	0.0198765	-4.96993	3.07822	0.99039	4	2.23723	0.655959	4.04714	0.00603505	3	1.21418	-0.451141	3.02448	0.148137
ARIH2	4	5	0.41629	-0.974698	1.78927	0.545799	0	0.354036	-4.56988	2.74898	0.825588	2	0.998223	-0.764182	2.51214	0.239295	1	0.349824	-1.97527	2.09755	0.724372
ARL1	1	4	-0.791959	-3.12858	0.954275	0.391025	0	0.801601	-4.11618	3.16794	0.63454	0	-0.418018	-5.31044	1.84397	0.768324	1	-0.0680036	-2.46226	1.77011	0.946387
ARL10	1	1	0.535479	-2.01682	3.08783	0.65261	0	2.14608	-2.8388	5.08154	0.284182	0	1.19214	-3.79162	4.1248	0.513615	1	1.37208	-1.19868	3.94295	0.26556
ARL4C	1	3	-0.772409	-3.1331	1.08405	0.422278	0	-0.169568	-5.096	2.33864	0.911173	0	-0.455161	-5.36476	1.9101	0.752318	1	0.081238	-2.32953	1.98667	0.937561
ARL4D	9	14	-0.047422	-0.91432	0.772662	0.910956	0	-0.663525	-5.54724	1.49405	0.623807	4	0.400707	-0.796988	1.40218	0.479629	4	0.0759815	-1.12359	1.07782	0.890471
ARL5B	0	1	-0.328027	-5.31132	2.6035	0.836709	0	2.84447	-2.14052	5.78017	0.183519	0	0.80218	-4.18149	3.73462	0.647989	0	0.503525	-4.47998	3.43556	0.768135
ARL8A	8	4	1.20217	0.209005	2.38697	0.0175758	0	1.00912	-3.885	3.27805	0.554238	4	1.71269	0.333453	3.09038	0.0166222	3	1.25407	0.0687889	2.50474	0.0392204
ARL8B	3	7	-0.317346	-1.76048	0.934561	0.628202	1	1.50766	-0.757945	3.06536	0.15835	0	-0.933167	-5.80451	1.19676	0.466593	2	0.134372	-1.60154	1.53836	0.862628
ARMC10	7	14	0.034346	-0.953637	0.955019	0.942994	1	0.804972	-1.4683	2.33283	0.417974	3	0.4648	-0.924652	1.59349	0.474453	1	-0.685017	-2.9394	0.804252	0.407479
ARMC5	0	1	-0.194636	-5.1778	2.73655	0.903636	0	2.33736	-2.6466	5.27052	0.251909	0	1.11566	-3.86768	4.04729	0.53787	0	0.62468	-4.35857	3.55609	0.717588
ARMCX1	0	1	-0.581395	-5.56459	2.34988	0.709988	0	2.18586	-2.79842	5.11983	0.277085	0	0.456262	-4.52715	3.38808	0.788447	0	0.340933	-4.64239	3.27253	0.83942
ARMCX3	11	14	0.121106	-0.654667	0.86654	0.751831	3	1.2714	-0.0289545	2.29339	0.0544449	2	-0.0401914	-1.6001	1.03901	0.949226	4	0.0961021	-1.04127	1.01501	0.850991
ARNT	12	18	0.120609	-0.645849	0.858591	0.751698	1	0.167983	-2.07952	1.65267	0.853234	4	0.371208	-0.816406	1.34992	0.506522	4	-0.180238	-1.38491	0.812366	0.738318
ARNT2	5	14	-0.609745	-1.70089	0.308128	0.201861	1	-0.367194	-3.00075	1.3827	0.736475	3	0.259651	-1.06937	1.27201	0.661199	1	-1.12301	-3.34753	0.276488	0.130538
ARPC1A	1	0	1.18453	-1.74705	6.16786	0.433831	0					1	2.35168	-0.580878	7.3354	0.112989	0
ARPC2	2	13	-0.912976	-2.5511	0.300488	0.150788	0	-0.548613	-5.4592	1.69506	0.698872	1	-0.200902	-2.42055	1.22166	0.811842	1	-0.515714	-2.739	0.916486	0.526561
ARPC4	5	8	-0.150546	-1.3179	0.935241	0.788002	1	0.437866	-2.08322	2.33061	0.697831	2	0.659041	-1.01943	1.96978	0.395171	2	0.0246726	-1.70712	1.39135	0.974225
ARPC5	3	4	0.599102	-0.95597	2.09744	0.431569	0	1.58924	-3.33175	3.96087	0.38994	1	1.18893	-1.12846	2.91139	0.26347	2	1.22059	-0.604982	2.88359	0.173304
ARRB1	2	0	2.65181	0.129573	7.5825	0.0387349	0					1	2.95249	0.0205298	7.93597	0.0485221	1	3.09462	0.162603	8.07812	0.0393544
ARRB2	15	18	0.0341767	-0.670384	0.725978	0.922939	1	-0.296417	-2.57089	1.20195	0.735184	5	0.395202	-0.672776	1.3005	0.43939	7	0.272782	-0.651353	1.09655	0.542282
ARTN	3	4	-0.127719	-1.66777	1.33002	0.862351	0	1.26795	-3.62619	3.53595	0.471445	0	-0.341066	-5.24025	1.95392	0.813298	1	-0.334314	-2.72126	1.5121	0.737224
ARX	7	4	1.11202	-0.198963	2.56667	0.0977617	0	-0.873333	-5.86608	2.30341	0.575826	3	2.09495	0.50085	3.63964	0.0120665	2	0.959501	-1.15097	3.02268	0.364768
ASAH2	70	127	-0.131784	-0.436539	0.16568	0.387802	8	-0.0171561	-0.81442	0.644856	0.962721	15	-0.283609	-0.853825	0.21432	0.277164	31	-0.119037	-0.539098	0.271867	0.559586
ASAP1	8	14	0.12915	-0.804737	1.00923	0.778237	1	0.691469	-1.59599	2.22301	0.484746	3	0.601222	-0.763546	1.69261	0.350613	3	0.0610481	-1.35609	1.20644	0.923944
ASAP2	13	27	-0.284347	-0.984776	0.3712	0.401132	2	0.197311	-1.56788	1.49683	0.799378	6	0.358162	-0.598522	1.16692	0.435105	5	-0.418462	-1.47392	0.457733	0.368189
ASAP3	0	3	-1.08039	-6.01624	1.38505	0.438837	0	2.06441	-2.86108	4.48708	0.289498	0	0.0885042	-4.83366	2.49805	0.954636	0	-0.335015	-5.28266	2.18626	0.825914
ASB18	4	10	-0.678649	-1.91119	0.390552	0.219427	1	0.482582	-1.88705	2.18846	0.638396	0	-1.3883	-6.24744	0.671333	0.234029	3	0.0421863	-1.36334	1.20489	0.947271
ASB2	33	26	0.66023	0.137492	1.19353	0.01333	2	0.197622	-1.48255	1.44112	0.788431	12	1.08929	0.369928	1.7565	0.0039001	16	0.765999	0.105023	1.3988	0.0238972
ASB7	8	4	1.17094	-0.00803551	2.49033	0.0516059	1	1.75428	-0.817721	3.86257	0.161015	3	1.67826	0.103254	3.17813	0.037828	3	1.3326	-0.248942	2.8531	0.0945094
ASCL1	9	11	0.187216	-0.742048	1.09196	0.6863	1	0.631859	-1.72371	2.32747	0.541156	1	-0.18629	-2.41945	1.27029	0.828187	5	0.450611	-0.726745	1.50704	0.432302
ASCL2	1	1	0.57533	-1.93758	3.08833	0.621148	0	2.25386	-2.7413	5.21484	0.267091	0	0.830095	-4.15616	3.76892	0.63799	1	1.45261	-1.06141	3.96678	0.227624
ASF1A	2	1	1.46762	-0.675184	3.96309	0.175679	0	2.55818	-2.4375	5.52044	0.220806	0	1.32304	-3.66498	4.26624	0.475027	1	2.27172	-0.659788	5.21281	0.124928
ASH1L	19	24	0.23234	-0.404906	0.860251	0.470299	0	-1.19642	-6.07634	0.923652	0.335325	8	0.791424	-0.0713441	1.56214	0.070482	8	0.204138	-0.684768	1.00334	0.63608
ASH2L	9	7	0.70335	-0.291867	1.72769	0.164114	1	0.00329303	-2.80835	2.15118	0.997927	3	0.735281	-0.771646	2.01804	0.310904	3	0.450219	-1.08129	1.74759	0.532813
ASIC1	3	3	0.5828	-0.993888	2.15791	0.452562	1	2.79198	0.336186	4.75139	0.0297966	0	-0.187719	-5.10322	2.19902	0.900234	1	0.674147	-1.66736	2.49173	0.513622
ASIC2	9	23	-0.549782	-1.36433	0.186461	0.146666	0	-1.93891	-6.85495	0.318469	0.10612	2	-0.554295	-2.15844	0.580276	0.373521	2	-0.928065	-2.53127	0.205199	0.11762
ASTN1	6	11	-0.124241	-1.19132	0.872291	0.809313	1	-0.0907245	-2.60394	1.71399	0.932515	1	-0.188477	-2.42252	1.27872	0.826548	2	-0.366593	-2.08048	0.948829	0.611244
ASXL1	6	6	0.836768	-0.363536	2.03423	0.167689	2	2.61011	0.842594	4.08193	0.00686614	1	0.790156	-1.48302	2.37659	0.426816	2	0.488692	-1.32021	2.01734	0.562263
ATAD3A	10	20	-0.280088	-1.08695	0.470006	0.470679	2	0.676385	-1.03536	1.94791	0.391661	2	-0.296476	-1.90764	0.854485	0.648634	6	0.0389665	-0.973635	0.923252	0.935058
ATAD3B	31	62	-0.202051	-0.659002	0.236969	0.370966	1	-1.27261	-3.50475	0.138631	0.0829738	3	-1.03787	-2.33124	-0.0932893	0.0289916	17	0.0678842	-0.516898	0.603133	0.812142
ATAD3C	6	17	-0.470842	-1.49266	0.437391	0.318588	0	-1.01569	-5.89505	1.12242	0.426911	1	-0.60721	-2.82206	0.797251	0.444514	1	-1.27713	-3.52231	0.185677	0.0937277
ATAD5	3	1	1.20859	-0.649604	3.57022	0.204504	0	1.56522	-3.42037	4.5024	0.408714	0	0.573806	-4.41019	3.50706	0.738629	2	1.86036	-0.191573	4.27364	0.0739696
ATF3	14	12	0.593747	-0.178517	1.37954	0.130866	2	1.38564	-0.372292	2.74475	0.110709	3	0.53735	-0.830384	1.63739	0.402534	6	0.702427	-0.333488	1.64171	0.173577
ATF7	3	6	-0.367893	-1.82509	0.918463	0.581161	0	0.652031	-4.22989	2.83387	0.687071	1	0.20178	-2.0626	1.76546	0.827837	2	-0.0223995	-1.75305	1.39389	0.976746
ATF7IP	0	1	-1.09373	-6.07701	1.83776	0.471631	0	0.253473	-4.7309	3.18765	0.879402	0	-0.0825044	-5.06616	2.8499	0.95945	0	-0.00193909	-4.98545	2.93011	0.999053
ATG13	9	17	-0.314381	-1.16061	0.471455	0.438732	0	-1.17369	-6.07132	1.06867	0.365093	2	-0.391264	-2.01295	0.781403	0.548697	6	0.106606	-0.896919	0.988269	0.82303
ATG16L1	0	1	-0.877817	-5.86106	2.05356	0.567627	0	1.99199	-2.99239	4.92617	0.312937	0	0.226764	-4.75674	3.1588	0.891709	0	-0.0333186	-5.01671	2.89843	0.983681
ATG16L2	1	6	-0.456443	-1.94955	0.592807	0.415158	0	0.781264	-3.76545	2.35697	0.569361	0	-0.734966	-5.49408	0.969922	0.499498	1	0.272456	-1.18006	1.3213	0.655417
ATG2A	2	0	2.71524	0.178927	7.6499	0.0351346	0					1	3.41451	0.482134	8.39815	0.0243337	0
ATG5	0	1	-0.662696	-5.64601	2.26886	0.670072	0	2.16412	-2.82083	5.09972	0.280993	0	0.749522	-4.23419	3.6821	0.668118	0	0.03441	-4.94912	2.9665	0.983243
ATG9A	19	27	0.210301	-0.408113	0.812422	0.498984	1	-0.445949	-2.72235	1.07839	0.608297	5	0.222722	-0.821443	1.0844	0.648135	8	0.284959	-0.573519	1.04428	0.49431
ATG9B	8	19	-0.514168	-1.37847	0.254728	0.195257	2	-0.026843	-1.73425	1.22923	0.970904	2	-0.295566	-1.86353	0.774652	0.628143	3	-0.413009	-1.7317	0.573849	0.442922
ATN1	24	50	-0.266007	-0.785479	0.228612	0.29596	2	-0.246318	-1.89254	0.930481	0.71494	6	-0.185165	-1.10978	0.568905	0.652979	12	-0.145441	-0.847081	0.483332	0.662209
ATOH7	2	0	1.25411	-1.26699	6.18448	0.361984	0					0					2	1.58064	-0.932487	6.50864	0.237818
ATP10A	13	8	0.823218	-0.0566677	1.76715	0.0668443	0	-0.23296	-5.12973	1.99221	0.872956	5	1.18892	0.0157938	2.29083	0.0472056	4	0.750009	-0.517159	1.89596	0.229159
ATP11B	3	3	0.794931	-0.865918	2.46821	0.336411	0	0.391751	-4.59911	3.4759	0.817889	1	1.19242	-1.31925	3.22255	0.311357	2	1.23716	-0.663841	3.05768	0.187428
ATP1A1	12	23	-0.198965	-0.943784	0.501308	0.583047	0	-1.21305	-6.07524	0.849044	0.313762	1	-1.02715	-3.23385	0.352196	0.16448	8	0.311425	-0.577599	1.10892	0.473317
ATP1A2	24	22	0.380265	-0.213869	0.979572	0.208779	5	1.19959	0.0193757	2.20579	0.0466671	5	0.213102	-0.838549	1.08946	0.66519	11	0.514216	-0.264371	1.23895	0.188115
ATP1A3	4	2	1.08922	-0.478869	2.88429	0.173082	0	0.9178	-4.05999	3.70334	0.604181	1	0.920932	-1.47933	2.95102	0.39974	3	1.662	-0.0865077	3.52955	0.0618329
ATP1B1	1	2	0.0476059	-2.38141	2.11051	0.964241	0	2.52863	-2.40794	5.07164	0.217394	1	1.27578	-1.13424	3.31727	0.257538	0	0.000612798	-4.92649	2.51076	0.999685
ATP2A2	28	19	0.769384	0.181804	1.37711	0.0102099	1	0.175991	-2.0846	1.66969	0.847858	4	0.219105	-0.957719	1.17836	0.687033	19	1.20776	0.543072	1.87093	0.00045937
ATP2A3	1	9	-1.28018	-3.52416	0.213871	0.0992419	0	0.6092	-4.26967	2.76211	0.704448	0	-1.00447	-5.8673	1.07729	0.421313	0	-1.5365	-6.40098	0.552436	0.183416
ATP2B1	25	31	0.279002	-0.270742	0.821145	0.316415	4	1.0015	-0.263668	2.01801	0.111836	4	-0.0871373	-1.23855	0.823557	0.864023	9	0.200274	-0.602426	0.912849	0.606222
ATP2B2	49	66	0.231948	-0.150014	0.607882	0.23176	6	0.595711	-0.357435	1.38456	0.202759	9	-0.137925	-0.889855	0.499609	0.689123	24	0.419123	-0.0747032	0.88147	0.0942666
ATP2B3	0	2	-1.25922	-6.19416	1.27811	0.362823	0	1.7167	-3.256	4.44754	0.369508	0	-0.174548	-5.11455	2.3818	0.909677	0	-0.275625	-5.21164	2.26559	0.8558
ATP2B4	1	1	0.200714	-2.47791	2.8788	0.87533	0	2.69403	-2.29009	5.62762	0.201489	0	1.12748	-3.8559	4.05921	0.534051	0	0.605027	-4.37825	3.53649	0.725626
ATP2C1	5	2	0.966559	-0.499317	2.70856	0.19922	0	1.67927	-3.26096	4.23593	0.372088	2	1.51077	-0.370048	3.3903	0.108259	1	0.267017	-2.37579	2.5306	0.827341
ATP4A	26	36	0.122097	-0.400677	0.632867	0.642696	2	0.277802	-1.3431	1.43012	0.693327	2	-0.901758	-2.49133	0.199057	0.118676	11	0.204501	-0.517953	0.853209	0.561624
ATP5F1A	7	6	0.778962	-0.303828	1.88942	0.155836	2	1.88062	0.118808	3.35373	0.038268	3	1.29955	-0.150841	2.58017	0.0756109	2	0.696339	-1.01756	2.08914	0.383896
ATP5F1B	9	13	-0.00112421	-0.890437	0.852055	0.997956	0	-1.07979	-5.98316	1.16148	0.412009	2	0.0772527	-1.56333	1.29526	0.912713	5	0.190831	-0.941275	1.19144	0.724019
ATP6V0A1	16	35	-0.249186	-0.882461	0.348003	0.419064	1	-0.258527	-2.46902	1.12385	0.754372	1	-1.23716	-3.42875	0.101695	0.0746757	10	0.228046	-0.540473	0.919157	0.54316
ATP6V0B	6	13	-0.320209	-1.34079	0.600745	0.503799	1	0.589894	-1.741	2.16397	0.557441	2	-0.020325	-1.65603	1.18838	0.976625	2	-0.470102	-2.10183	0.731717	0.474797
ATP6V0C	5	3	0.742889	-0.668873	2.27864	0.301965	3	2.70244	0.87898	4.53016	0.00456836	2	1.26992	-0.563185	2.95602	0.159458	0	-1.37763	-6.36549	1.50005	0.363067
ATP6V0D1	12	23	-0.375476	-1.11748	0.321969	0.295369	1	-0.02431	-2.25917	1.41903	0.977846	2	-0.477581	-2.08498	0.66348	0.449919	7	-0.178724	-1.13046	0.664126	0.689387
ATP6V1A	2	3	0.526478	-1.27811	2.17584	0.536609	0	2.28823	-2.62178	4.65425	0.249136	2	1.64287	-0.166018	3.29658	0.0717241	0	-0.0708353	-4.976	2.27662	0.962433
ATP6V1B2	12	14	0.220325	-0.594901	1.02495	0.591113	1	0.276245	-1.99049	1.80849	0.767513	1	-0.312525	-2.53356	1.11181	0.707518	7	0.473784	-0.548734	1.41925	0.349902
ATP8A2	2	2	0.390814	-1.49329	2.27865	0.666974	0	0.229165	-4.70529	2.7642	0.886036	0	-0.276393	-5.21039	2.25748	0.855109	1	0.616274	-1.78499	2.64618	0.565782
ATP9A	16	24	-0.0472152	-0.707583	0.590397	0.885612	2	0.149812	-1.57403	1.42501	0.842737	2	-0.510887	-2.11707	0.62702	0.415999	12	0.555866	-0.179328	1.24382	0.133879
ATR	4	2	1.28826	-0.331674	3.11785	0.118698	0	0.386874	-4.59867	3.23192	0.819115	0	-0.481703	-5.42071	2.06961	0.74646	0	-1.14488	-6.09622	1.45877	0.423016
ATRN	2	2	0.686654	-1.23267	2.60309	0.461918	1	3.18812	0.623153	5.38548	0.0192168	0	0.930899	-3.99637	3.44158	0.588875	1	1.04458	-1.37494	3.09579	0.348539
ATRX	12	19	-0.165302	-0.922607	0.556783	0.656774	3	0.681361	-0.777476	1.8792	0.329801	5	0.410727	-0.653156	1.30937	0.420181	3	-0.731148	-2.09987	0.344244	0.196029
ATXN2L	9	14	0.0741892	-0.796233	0.900913	0.862473	0	-0.510805	-5.39157	1.61971	0.710285	4	0.462866	-0.746831	1.48012	0.422186	2	-0.357158	-1.98799	0.841764	0.591048
ATXN7	4	10	-0.452939	-1.70824	0.63455	0.42597	0	0.279519	-4.58515	2.3677	0.853992	2	0.305015	-1.3535	1.56501	0.678267	2	-0.29331	-2.00622	1.01607	0.685522
ATXN7L3	3	6	0.0596374	-1.42845	1.38753	0.931915	0	1.06165	-3.83867	3.31938	0.537667	1	0.35909	-1.94254	1.99834	0.711652	2	0.721036	-1.00164	2.13736	0.371545
AUTS2	0	1	-1.53693	-6.52054	1.39537	0.304191	0	1.54067	-3.44855	4.4869	0.415672	0	1.33444	-3.6515	4.27248	0.471313	0	-1.0594	-6.04334	1.87369	0.486617
AVPR1A	2	2	0.205419	-1.69393	2.10422	0.822326	0	1.8176	-3.11748	4.35228	0.340133	1	1.35888	-1.14017	3.5086	0.251142	1	0.435402	-2.02571	2.53239	0.69287
B2M	2	1	1.7541	-0.709092	4.63128	0.172261	1	3.89564	0.681581	7.16987	0.0181284	0	2.84167	-2.1513	5.79727	0.184694	0	2.77925	-2.21395	5.73542	0.192049
B3GALT4	5	3	0.718048	-0.631325	2.2039	0.296212	1	1.52458	-1.4294	3.87344	0.306832	2	1.64182	-0.159761	3.29045	0.0708398	2	0.536993	-1.30576	2.24289	0.540277
B3GALT6	4	5	0.144531	-1.20959	1.45814	0.827265	0	0.566367	-4.35695	2.90722	0.730616	2	1.15161	-0.598124	2.62609	0.175774	0	-0.795146	-5.68071	1.42984	0.552523
B3GAT1	3	8	-0.578304	-2.00806	0.639522	0.362384	0	0.196103	-4.68927	2.37893	0.897804	1	-0.201151	-2.45676	1.31968	0.81902	2	-0.0465439	-1.75909	1.30979	0.950513
B3GNT3	4	3	0.634508	-0.839198	2.20917	0.394464	1	1.6389	-0.911663	3.72135	0.183234	0	0.0487282	-4.86073	2.41801	0.974629	2	1.03146	-0.845077	2.80709	0.259997
B3GNT6	3	6	-0.229278	-1.71125	1.08695	0.737986	1	1.23148	-1.10443	2.95487	0.253028	1	0.22844	-2.08246	1.86312	0.812651	0	-1.4304	-6.331	0.823109	0.256109
B3GNT9	7	20	-0.710966	-1.63868	0.113257	0.0925762	0	-0.994295	-5.86015	1.0764	0.427443	2	-0.329488	-1.94098	0.822301	0.611286	4	-0.425742	-1.61868	0.551075	0.413896
B4GALNT1	5	9	-0.313445	-1.46746	0.743039	0.566014	0	-0.526131	-5.41495	1.67963	0.705155	1	-0.158019	-2.43099	1.3757	0.859841	4	0.256208	-1.01336	1.37419	0.671277
B4GALT2	0	1	-0.677485	-5.66119	2.25504	0.662979	0	2.82898	-2.16238	5.78053	0.185986	0	0.955443	-4.02939	3.89076	0.592326	0	0.203836	-4.78057	3.13811	0.902466
B4GALT5	14	5	1.16537	0.220981	2.25329	0.0147947	1	1.11281	-1.42503	3.08787	0.348834	2	0.666033	-1.06617	2.11171	0.410773	9	1.63003	0.569519	2.7813	0.00270527
B4GAT1	4	10	-0.603961	-1.85075	0.483532	0.28407	0	-0.565483	-5.45326	1.61604	0.681716	1	-0.288288	-2.53002	1.18938	0.736295	1	-0.852235	-3.11147	0.656664	0.298713
BACE1	6	4	0.977015	-0.253963	2.3177	0.119295	0	1.34059	-3.57671	3.74673	0.455192	1	1.05162	-1.27375	2.80412	0.318761	1	0.394476	-1.94015	2.18158	0.694376
BAG6	12	26	-0.243049	-0.965957	0.428903	0.485444	2	0.539718	-1.10542	1.74166	0.467635	5	0.28517	-0.759541	1.14835	0.561896	4	-0.403693	-1.56538	0.525543	0.418733
BAHD1	8	13	-0.00417165	-0.931811	0.872154	0.992662	0	-0.756523	-5.64141	1.42671	0.572421	1	-0.339052	-2.55807	1.08296	0.682366	5	0.45565	-0.669651	1.44946	0.404201
BAIAP2	6	4	0.127367	-1.10309	1.4427	0.839826	0	0.00164752	-4.89309	2.2762	0.999125	2	0.711518	-1.041	2.22527	0.389085	4	0.413521	-1.07985	1.90571	0.580386
BANF1	0	1	-0.514248	-5.49772	2.4177	0.743386	0	2.58084	-2.4077	5.52542	0.216817	0	0.95512	-4.02901	3.88871	0.592304	0	0.475878	-4.50802	3.40888	0.780035
BANP	5	8	-0.284814	-1.47611	0.837606	0.620229	1	0.00158913	-2.4569	1.86343	0.998799	1	-0.104132	-2.36775	1.4421	0.907554	3	0.0466887	-1.42572	1.32191	0.945533
BAP1	25	20	0.513642	-0.0848894	1.12408	0.092495	3	0.589982	-0.860525	1.76922	0.391416	6	0.527032	-0.455193	1.37786	0.272991	11	0.515805	-0.279615	1.26259	0.196721
BARHL1	8	19	-0.425519	-1.29477	0.359036	0.295095	1	0.408282	-1.84487	1.86482	0.662275	2	-0.283978	-1.89246	0.862558	0.661969	4	-0.176253	-1.34268	0.767836	0.732766
BARX1	13	12	0.629061	-0.207308	1.48109	0.139687	2	1.50038	-0.26596	2.86372	0.0885704	3	0.836976	-0.548695	1.96695	0.212152	5	0.481626	-0.697553	1.55495	0.404617
BAZ1A	6	10	0.327711	-0.750263	1.33911	0.536348	3	2.00911	0.322995	3.34491	0.0227698	0	-1.00297	-5.86737	1.08235	0.423111	3	0.674378	-0.753735	1.88466	0.32499
BAZ1B	3	11	-0.793983	-2.16987	0.321902	0.170999	0	-0.112786	-4.98424	1.99321	0.937718	0	-1.47812	-6.33563	0.571789	0.196796	3	0.0776554	-1.29893	1.19458	0.900411
BBC3	2	3	-0.0709209	-1.93572	1.63411	0.934928	1	2.29222	-0.143625	4.28216	0.0621987	1	1.05144	-1.2926	2.8725	0.324245	0	-1.30667	-6.25528	1.21835	0.34963
BCAN	5	1	1.53297	-0.0980816	3.82009	0.0665266	0	0.181621	-4.80331	3.11719	0.912915	0	-0.28382	-5.26766	2.64905	0.85899	4	2.43606	0.681037	4.77453	0.00618038
BCAP31	1	3	-0.599379	-3.00302	1.29873	0.547883	0	1.44006	-3.47171	3.82076	0.426528	0	0.0213964	-4.88204	2.36282	0.98876	1	0.178222	-2.26352	2.11416	0.866994
BCKDHA	1	3	-0.499659	-2.84696	1.32408	0.602204	0	1.21251	-3.6921	3.55912	0.490412	0	-0.38413	-5.28626	1.95234	0.790069	1	0.416486	-1.9299	2.239	0.68143
BCL10	0	1	-0.537014	-5.52016	2.39413	0.731982	0	1.89847	-3.08525	4.83104	0.331711	0	0.793329	-4.18997	3.72485	0.65127	0	0.328741	-4.65447	3.26006	0.844908
BCL11B	10	25	-0.642081	-1.43437	0.0805163	0.0826187	1	-0.587686	-2.82064	0.852149	0.470407	2	-0.658844	-2.26183	0.472456	0.282538	3	-0.967681	-2.33041	0.0954374	0.0770151
BCL2	2	7	-0.438967	-2.16145	0.965625	0.555068	0	0.630652	-4.24898	2.79888	0.695566	1	0.490558	-1.77977	2.06778	0.609839	1	-0.202666	-2.50718	1.43491	0.826313
BCL2L2	0	1	-0.605943	-5.58915	2.32534	0.697872	0	2.79781	-2.18646	5.73172	0.188859	0	0.617118	-4.3663	3.54895	0.720699	0	0.104015	-4.87932	3.03563	0.949666
BCL3	12	17	-0.0858624	-0.854347	0.653053	0.821209	0	-1.03959	-5.92379	1.10302	0.416886	3	0.104235	-1.23959	1.15164	0.861693	5	-0.056292	-1.15253	0.882017	0.911691
BCL6	9	15	-0.113419	-0.987422	0.710814	0.790244	0	-0.964677	-5.86997	1.28376	0.471322	1	-0.481376	-2.69698	0.926563	0.55169	5	0.176007	-0.948233	1.15268	0.741248
BCL7C	7	14	-0.275354	-1.25292	0.631366	0.557115	0	-1.75471	-6.6532	0.500377	0.148214	1	-0.349912	-2.57102	1.07589	0.673061	5	0.39906	-0.719085	1.38304	0.460044
BCR	7	8	0.29793	-0.723457	1.2991	0.557949	0	0.160998	-4.71522	2.30684	0.914988	3	0.803661	-0.601071	1.98774	0.237088	1	-0.246437	-2.49076	1.25214	0.775682
BEGAIN	1	0	0.871387	-2.06244	5.85562	0.570961	1	1.91268	-1.02568	6.89875	0.198902	0					0
BEND5	2	2	0.463238	-1.43727	2.35898	0.613538	0	0.631397	-4.36365	3.5021	0.716748	0	-0.417167	-5.38051	2.23499	0.786313	1	0.915429	-1.4814	2.93956	0.401417
BEST2	3	14	-0.631905	-2.02137	0.497299	0.287846	0	-0.141329	-5.02901	2.01124	0.922864	0	-1.37036	-6.22673	0.669058	0.237863	1	-0.80501	-3.05875	0.683803	0.323689
BEST4	11	20	-0.0817031	-0.855062	0.64442	0.828611	2	0.429355	-1.29935	1.74186	0.584	3	0.100518	-1.23219	1.12569	0.864756	4	-0.173283	-1.35601	0.788796	0.7418
BEX3	1	3	-0.389229	-2.73574	1.43759	0.686514	1	2.1078	-0.574334	4.2577	0.113578	0	-0.22439	-5.13145	2.1304	0.879379	0	-0.644958	-5.55056	1.70621	0.646031
BHLHE22	7	4	1.20346	-0.0196962	2.53484	0.053807	0	1.23002	-3.70861	3.68151	0.492115	2	1.33189	-0.449832	2.88866	0.129773	2	0.451888	-1.45468	2.15448	0.619038
BHLHE23	4	7	0.0525206	-1.26676	1.28243	0.934068	0	-1.57338	-6.50108	0.942376	0.239928	1	0.124754	-2.15212	1.71237	0.893338	2	0.773861	-0.938351	2.1681	0.335906
BHLHE40	7	12	-0.0784156	-1.0586	0.832519	0.868462	0	-0.0604525	-4.93799	2.06374	0.967027	3	0.496937	-0.872666	1.60031	0.437832	3	-0.105571	-1.52252	1.04537	0.867405
BICRA	1	2	-0.149655	-2.55937	1.89185	0.885648	1	1.7512	-0.973657	4.16287	0.191402	0	0.051814	-4.88626	2.60057	0.973723	0	-0.132864	-5.05983	2.37683	0.930665
BIN1	8	19	-0.360491	-1.24072	0.441046	0.385815	1	-0.315684	-2.6761	1.32543	0.738832	2	-0.308053	-1.92422	0.853182	0.637651	2	-0.739805	-2.35494	0.421135	0.233385
BIRC2	0	2	-1.64053	-6.57223	0.885184	0.221123	0	0.868375	-4.06321	3.39378	0.612486	0	-0.45836	-5.3866	2.05551	0.756271	0	-0.766803	-5.70644	1.78807	0.59729
BIRC6	18	27	0.0782239	-0.549926	0.686622	0.803299	2	0.515445	-1.15759	1.74285	0.495574	4	-0.04478	-1.19725	0.870062	0.930365	9	0.256903	-0.568183	0.999033	0.52364
BLOC1S3	4	8	-0.509259	-1.77619	0.622185	0.383532	1	1.00686	-1.33589	2.64118	0.340513	0	-1.2974	-6.16157	0.793813	0.278713	3	0.0942228	-1.37553	1.34163	0.889662
BLOC1S4	0	2	-1.19124	-6.18096	1.83264	0.438223	0	-0.948408	-5.94166	2.10617	0.536413	0	0.683448	-4.29749	3.46818	0.69335	0	0.418744	-4.57106	3.35268	0.805753
BMP7	0	3	-1.80728	-6.71785	0.559145	0.150298	0	-0.679769	-5.66415	2.13023	0.66184	0	-0.359266	-5.26171	1.97889	0.804024	0	-0.694957	-5.59817	1.6456	0.617562
BMP8A	18	25	0.141414	-0.491314	0.755925	0.655741	1	-0.102297	-2.31894	1.29506	0.904203	6	0.367396	-0.596964	1.18746	0.428125	10	0.504617	-0.286258	1.22652	0.201488
BMPR1A	12	27	-0.138177	-0.86314	0.534513	0.693744	2	0.73978	-0.93552	1.95408	0.339421	3	-0.0537764	-1.37441	0.946068	0.924904	5	-0.159774	-1.22227	0.723473	0.739324
BMPR1B	2	1	0.744278	-1.28628	3.14583	0.465616	1	2.06671	-0.674327	4.80541	0.129662	0	-0.0423133	-5.02663	2.89173	0.979275	1	1.16009	-1.35306	3.67332	0.328477
BMS1	4	5	0.143144	-1.19195	1.43315	0.825983	1	1.83112	-0.464938	3.48153	0.102	2	0.882778	-0.845986	2.32442	0.28255	0	-1.41214	-6.29265	0.779064	0.248429
BMT2	1	2	-0.0462574	-2.43778	1.97128	0.964214	0	1.12425	-3.81981	3.69591	0.526573	0	-0.136539	-5.06435	2.37592	0.928777	1	0.848976	-1.546	2.87162	0.433963
BNC1	2	6	-0.0382849	-1.78844	1.4188	0.961026	1	1.85661	-0.548348	3.60978	0.113474	1	0.664868	-1.62189	2.28311	0.502112	0	-0.729672	-5.63178	1.56717	0.597238
BNC2	10	32	-0.640408	-1.40673	0.048335	0.0691375	1	-0.248529	-2.46796	1.15322	0.766136	3	-0.373524	-1.68825	0.61379	0.491829	5	-0.516302	-1.57465	0.357792	0.26242
BOD1L1	0	2	-1.01094	-5.97097	1.64024	0.489633	0	1.87182	-3.0861	4.50897	0.332682	0	0.233291	-4.73258	2.92022	0.886951	0	-0.16744	-5.12502	2.4698	0.914886
BPTF	20	31	-0.0539784	-0.636173	0.507418	0.852081	0	-1.48161	-6.33243	0.52389	0.186879	4	-0.278453	-1.42115	0.61865	0.570997	15	0.497141	-0.153174	1.10683	0.130136
BRAF	9	20	-0.39613	-1.2221	0.357592	0.309705	2	0.785361	-0.85445	1.97869	0.30191	0	-2.04425	-6.89029	-0.0611402	0.041023	4	-0.371224	-1.55336	0.588576	0.471439
BRAP	16	10	0.859675	0.113092	1.667	0.0237686	0	-0.19306	-5.07779	1.97227	0.89381	2	0.419471	-1.23146	1.66693	0.570333	10	1.16227	0.321224	2.0384	0.00715558
BRCC3	5	6	0.113485	-1.08556	1.27446	0.846939	1	1.10057	-1.23004	2.79284	0.299789	2	0.721129	-0.977604	2.09109	0.362872	1	-0.340365	-2.62977	1.26245	0.704843
BRD1	16	20	0.176507	-0.499796	0.837179	0.603177	2	0.611301	-1.03757	1.82707	0.416103	4	0.155651	-1.01293	1.10158	0.771164	8	0.276982	-0.60985	1.07358	0.5216
BRD3	3	9	-0.719909	-2.13343	0.473761	0.244964	0	-0.142453	-5.01442	1.97979	0.921129	1	-0.274286	-2.52228	1.23157	0.751331	0	-1.72487	-6.59297	0.38485	0.128495
BRD8	18	18	0.308264	-0.363279	0.982291	0.365796	1	-0.0389071	-2.38181	1.55837	0.967498	4	0.348838	-0.833046	1.31846	0.529088	13	0.803002	0.052975	1.53188	0.0362962
BRF1	3	1	1.53351	-0.545325	4.14576	0.156245	1	3.03018	-0.123269	6.19486	0.0596298	0	1.98537	-2.99992	4.92182	0.314388	2	2.26173	-0.28784	5.25752	0.0852358
BRI3BP	3	6	0.191888	-1.27308	1.50466	0.780973	0	0.823975	-4.06674	3.05716	0.620482	0	-0.672592	-5.55108	1.5065	0.617368	2	0.901235	-0.837308	2.33968	0.276075
BRK1	0	4	-1.78287	-6.66984	0.455237	0.135023	0	1.06798	-3.8267	3.3356	0.534431	0	-0.544779	-5.43241	1.6962	0.694679	0	-0.968337	-5.85587	1.27195	0.461018
BRPF1	21	33	0.0393961	-0.535645	0.595739	0.890947	4	0.761156	-0.446004	1.73791	0.196576	4	-0.229445	-1.37318	0.668939	0.642994	9	0.147209	-0.649821	0.851972	0.701132
BRPF3	6	4	0.584038	-0.656915	1.90032	0.353568	0	0.934736	-3.97856	3.27995	0.584293	1	0.408739	-1.91329	2.13257	0.680668	1	-0.284132	-2.79547	1.64177	0.791098
BRSK1	8	17	-0.259798	-1.15984	0.571602	0.546823	1	0.354943	-1.91344	1.86448	0.706435	1	-0.608086	-2.82322	0.798257	0.444176	0	-2.18662	-7.04155	-0.156726	0.030291
BRSK2	14	36	-0.41994	-1.0778	0.189065	0.180248	1	-0.47961	-2.70007	0.924287	0.554278	4	-0.187341	-1.32735	0.704658	0.704947	5	-0.480547	-1.50991	0.356429	0.278015
BRWD1	7	5	0.530548	-0.591588	1.71244	0.352159	0	0.0420657	-4.88449	2.4359	0.978383	2	0.96508	-0.775066	2.4241	0.246769	3	0.441772	-1.09601	1.84815	0.55108
BRWD3	11	19	0.0582044	-0.738601	0.819433	0.882601	2	0.385325	-1.3445	1.73239	0.623279	2	-0.207207	-1.82737	0.964938	0.755703	5	0.317912	-0.758816	1.24095	0.535541
BTAF1	6	8	0.0131379	-1.07449	1.0545	0.980316	0	-0.362388	-5.31263	2.09025	0.811591	1	0.0605071	-2.18592	1.56445	0.946246	5	0.730256	-0.435116	1.81053	0.207428
BTBD10	8	7	0.608897	-0.409198	1.64472	0.237293	1	1.81694	-0.517842	3.46186	0.109655	2	0.822739	-0.863206	2.15489	0.298816	3	0.587312	-0.896125	1.85635	0.406933
BTBD3	0	1	0.00377506	-4.97947	2.93518	0.998157	0	2.99478	-1.99009	5.9302	0.167115	0	1.35809	-3.6255	4.29034	0.464063	0	0.895506	-4.08793	3.82738	0.613438
BTF3	0	2	-1.34659	-6.27343	1.16272	0.321932	0	1.22148	-3.70678	3.73534	0.492725	0	-0.117256	-5.04733	2.40284	0.939066	0	-0.499799	-5.43092	2.02396	0.734715
BTF3L4	0	2	-1.2844	-6.21474	1.23658	0.349343	0	0.716024	-4.25354	3.42216	0.678262	0	-0.205885	-5.13623	2.31498	0.89223	0	-0.279095	-5.20678	2.23295	0.852789
BTG3	3	6	0.0422106	-1.14744	1.12791	0.938851	0	0.87842	-4.01208	3.09748	0.599986	0	-0.715855	-5.59322	1.45126	0.59192	2	0.502538	-0.818799	1.6669	0.412917
BTK	8	14	0.0990419	-0.848342	0.994632	0.831646	0	0.089811	-4.77025	2.15043	0.951333	4	0.981471	-0.223935	1.99341	0.103147	2	-0.22826	-1.90589	1.05278	0.748091
BTLA	1	0	1.42059	-1.51063	6.40376	0.343686	0					0					0
BTN3A1	14	21	-0.142924	-0.852147	0.538416	0.683387	3	0.540975	-0.865287	1.68023	0.41462	3	-0.142174	-1.48214	0.891807	0.805923	7	0.0687369	-0.864302	0.893361	0.877118
BTN3A2	21	48	-0.322711	-0.869783	0.193271	0.224091	1	-0.666012	-2.89611	0.752079	0.404792	4	-0.510507	-1.64074	0.361709	0.273817	11	-0.0566857	-0.773837	0.579504	0.867791
BTN3A3	20	30	-0.0139891	-0.621352	0.579115	0.963338	4	0.62655	-0.609203	1.6543	0.294741	3	-0.380082	-1.70172	0.620814	0.488673	8	-0.0381468	-0.905465	0.729864	0.926075
BTRC	1	0	1.10867	-1.82292	6.092	0.465313	0					0					1	2.04794	-0.884192	7.03149	0.167466
BUB3	5	6	0.27836	-0.93842	1.45488	0.642132	1	1.56294	-0.711066	3.14403	0.147566	1	0.178964	-2.09439	1.76209	0.847855	2	-0.0221432	-1.78168	1.40758	0.977387
BUD31	1	3	-0.493476	-2.8745	1.37205	0.615948	0	1.3241	-3.59304	3.71313	0.459829	0	0.111353	-4.79312	2.45811	0.942257	0	-1.01109	-5.94833	1.46494	0.4727
BZW1	1	6	-0.943387	-3.27849	0.71156	0.287156	0	-0.157201	-5.09815	2.26934	0.918582	1	0.603387	-1.66305	2.17306	0.533972	0	-1.40894	-6.32068	0.87811	0.272655
C11orf58	1	4	-0.292304	-2.61617	1.4528	0.757026	0	1.36161	-3.52722	3.60781	0.443344	1	1.03826	-1.28465	2.77043	0.323485	0	-0.645641	-5.54479	1.66973	0.642832
C11orf68	4	9	0.117546	-1.16303	1.25127	0.845961	0	0.917268	-3.94808	3.01154	0.580437	2	0.589385	-1.12555	1.93232	0.455408	1	-0.0153683	-2.26501	1.49552	0.986262
C1QL2	7	23	-0.844951	-1.7596	-0.0451321	0.0379054	0	-1.66888	-6.53444	0.407892	0.139101	3	-0.367916	-1.69899	0.650492	0.509313	3	-0.520045	-1.8512	0.496969	0.342262
C1QL3	9	11	0.391251	-0.520267	1.28253	0.391875	1	1.13056	-1.1755	2.69392	0.280493	3	0.817019	-0.560331	1.93802	0.219426	3	0.175211	-1.23105	1.33421	0.785681
C1QL4	2	2	1.13443	-0.775291	3.04472	0.227729	0	2.78635	-2.16074	5.36367	0.186092	0	0.446525	-4.49414	3.00425	0.786063	2	1.88233	-0.00348866	3.76893	0.05038
C1QTNF5	15	23	0.111161	-0.517361	0.724513	0.723133	1	0.246853	-1.15423	1.26618	0.674629	4	0.133986	-0.967121	1.01254	0.786533	5	0.00754656	-1.03792	0.862704	0.987301
C1QTNF9	11	13	0.372215	-0.462738	1.19528	0.376046	2	1.41464	-0.289738	2.7104	0.0944732	3	0.42854	-0.944349	1.53409	0.501802	4	0.373059	-0.844134	1.40729	0.51807
C1QTNF9B	24	34	0.099137	-0.454823	0.641015	0.722127	0	-1.20271	-6.06289	0.837491	0.315512	8	0.488601	-0.34495	1.21333	0.234572	13	0.403262	-0.30389	1.05729	0.253863
C1orf122	2	0	1.73424	-0.810216	6.67108	0.19675	1	3.4731	0.5399	8.45708	0.0222834	0					0
C1orf198	3	7	-0.39777	-1.85963	0.883405	0.550499	0	0.587888	-4.32012	2.88293	0.718864	0	-0.709679	-5.58779	1.45249	0.59553	3	0.658706	-0.856351	1.9894	0.367536
C1orf35	11	7	0.955729	-0.0301334	2.02716	0.0575268	1	1.83372	-0.507416	3.53915	0.108006	1	0.353363	-1.93061	1.96489	0.712291	7	1.20194	0.0464264	2.40927	0.0416157
C1orf56	1	2	-0.0266744	-2.42398	1.99922	0.979465	1	2.73486	0.183921	4.96282	0.037839	0	-0.0141771	-4.94502	2.50969	0.992713	0	-0.345293	-5.27568	2.17692	0.817652
C20orf144	1	3	-0.870254	-3.23709	0.99739	0.367359	0	0.85505	-4.09119	3.39864	0.620316	0	-0.610352	-5.54221	1.85091	0.674858	1	-0.157729	-2.5689	1.80266	0.87898
C22orf42	13	27	-0.197971	-0.895309	0.453565	0.558037	1	0.0497668	-2.21511	1.50784	0.955981	2	-0.545914	-2.14465	0.576129	0.377011	3	-0.661273	-1.99026	0.348027	0.21694
C2CD2	2	2	0.506508	-1.38343	2.40014	0.579214	0	3.30035	-1.64209	5.86123	0.134829	1	1.38375	-1.01702	3.4141	0.220974	1	1.19032	-1.21152	3.2215	0.285817
C2CD4B	3	8	-0.793448	-2.23705	0.43894	0.213347	1	1.13918	-1.22674	2.82718	0.293134	0	-0.930559	-5.79409	1.15752	0.462108	1	-0.911341	-3.20175	0.678711	0.285892
C2CD5	3	1	1.158	-0.734061	3.55873	0.235244	0	-0.479944	-5.46465	2.45505	0.760755	1	1.09655	-1.4164	3.60945	0.354324	2	1.85464	-0.235633	4.31068	0.0803894
C3	1	0	1.72705	-1.20443	6.71033	0.246082	0					0					1	2.60171	-0.330272	7.5852	0.0801849
C6orf136	14	20	-0.0953705	-0.803555	0.587917	0.785897	2	0.571986	-1.14727	1.87747	0.468266	1	-0.915706	-3.1174	0.45369	0.218987	8	0.206704	-0.694777	1.02143	0.637335
C8orf82	12	31	-0.436734	-1.14546	0.214263	0.192891	0	-1.61788	-6.47747	0.428438	0.148658	1	-1.35914	-3.55207	-0.0162699	0.0467358	9	0.254318	-0.550455	0.970707	0.516014
C9orf40	2	3	-0.316747	-2.14544	1.35573	0.707467	0	-1.11698	-6.10996	2.00085	0.470923	0	-0.392062	-5.29804	1.95901	0.786492	0	-0.683631	-5.5959	1.68955	0.627493
C9orf50	4	1	1.34597	-0.367062	3.6601	0.127292	0	2.36077	-2.6236	5.29493	0.248293	0	0.540719	-4.44276	3.47269	0.752379	3	2.01264	0.110442	4.38459	0.0383043
CA11	4	3	0.599919	-0.817635	2.10174	0.399498	1	1.48577	-1.02672	3.56472	0.215763	0	-0.425159	-5.32699	1.9103	0.767059	2	0.986439	-0.818068	2.63877	0.258377
CA4	0	1	-0.641691	-5.62732	2.29559	0.680968	0	1.60479	-3.39312	4.57278	0.4011	0	0.594036	-4.395	3.53979	0.73105	0	0.629617	-4.35891	3.57411	0.716436
CA5B	3	6	-0.0031052	-1.46284	1.28625	0.996347	0	0.696775	-4.19611	2.93211	0.670848	0	-0.73965	-5.61603	1.42052	0.577778	1	-0.0948551	-2.38073	1.5082	0.91767
CA7	7	12	0.142705	-0.867591	1.09942	0.773839	0	-0.887376	-5.80907	1.47174	0.523264	2	0.357634	-1.30427	1.61484	0.629195	3	0.275864	-1.13471	1.44827	0.672802
CAB39	0	1	-0.196886	-5.18009	2.73442	0.902514	0	3.28811	-1.69635	6.22252	0.139311	0	0.957258	-4.02619	3.88916	0.59142	0	0.566619	-4.41672	3.49824	0.741516
CABIN1	12	21	-0.0513057	-0.76398	0.602628	0.881246	1	0.515099	-1.58967	1.71421	0.541983	2	-0.280972	-1.85495	0.776714	0.647278	7	0.169288	-0.715194	0.917605	0.684565
CABLES1	11	18	-0.0716007	-0.811239	0.635139	0.843617	0	-0.662993	-5.51419	1.34851	0.60832	3	0.128557	-1.21187	1.16945	0.829652	6	0.154008	-0.765323	0.97055	0.725236
CABP1	12	5	1.18135	0.181994	2.30646	0.0199892	0	1.28675	-3.60722	3.53871	0.465842	6	1.93613	0.748169	3.15906	0.001865	6	1.19695	-0.0315509	2.4495	0.055996
CACNA1A	76	96	0.192391	-0.113823	0.497964	0.217399	13	0.783485	0.16813	1.36927	0.0131352	22	0.358325	-0.133436	0.808064	0.14778	26	-0.0653838	-0.535641	0.372412	0.775825
CACNA1B	11	7	0.824465	-0.119939	1.82826	0.0871903	1	1.41163	-0.902401	3.06864	0.19259	5	1.43679	0.227776	2.59118	0.0213976	4	0.52689	-0.796643	1.73941	0.414798
CACNA1C	22	57	-0.532177	-1.05238	-0.0454013	0.0317309	3	-0.0808828	-1.41062	0.919291	0.887681	6	-0.422014	-1.34182	0.323668	0.286748	9	-0.532474	-1.29906	0.123744	0.116368
CACNA1D	27	72	-0.449313	-0.914382	-0.0121351	0.0438276	4	0.259678	-0.886815	1.14473	0.620611	6	-0.606269	-1.51795	0.126074	0.110661	13	-0.287127	-0.92213	0.272567	0.327881
CACNA1E	36	56	0.0140777	-0.4294	0.447168	0.949661	5	0.388474	-0.654255	1.23726	0.43257	7	-0.330795	-1.19232	0.386443	0.386767	10	-0.245169	-0.977787	0.393281	0.468185
CACNA1F	3	10	-0.816934	-2.24334	0.387528	0.189918	0	-0.130332	-5.01188	2.04982	0.928678	1	-0.143638	-2.39602	1.36909	0.870618	1	-0.817753	-3.09276	0.735019	0.332144
CACNA1G	70	100	0.174681	-0.143569	0.488133	0.279771	7	0.387371	-0.48602	1.10857	0.357608	20	0.255342	-0.250844	0.712429	0.30944	28	0.163976	-0.282777	0.57971	0.460627
CACNA1I	42	57	0.358798	-0.0519451	0.762886	0.0863254	3	0.777485	-0.356217	1.64255	0.159627	9	0.160844	-0.602244	0.813933	0.65837	20	0.508352	-0.0370702	1.0164	0.0669402
CACNA2D1	8	5	1.04123	-0.0650795	2.22662	0.065027	1	1.51304	-0.942305	3.38629	0.195291	0	-0.64033	-5.53058	1.59143	0.640981	6	1.55556	0.325005	2.82498	0.0140133
CACNA2D2	18	27	-0.0136911	-0.640376	0.59218	0.965026	4	1.1122	-0.0946077	2.09486	0.0682978	4	-0.00901504	-1.16109	0.905821	0.986017	7	-0.149926	-1.07176	0.649838	0.726246
CACNB1	1	1	0.20807	-2.30533	2.72147	0.857359	0	2.06271	-2.92142	4.9963	0.299322	1	1.49433	-1.02398	4.01266	0.216426	0	-0.297089	-5.28039	2.63444	0.85226
CACNB4	0	1	0.317128	-4.66751	3.25197	0.850309	0	2.95006	-2.04458	5.90987	0.172811	0	1.22434	-3.76237	4.16432	0.504242	0	1.95627	-3.03166	4.89929	0.320611
CACNG2	17	26	0.150593	-0.514865	0.800845	0.652451	3	0.940562	-0.416962	2.00303	0.155829	4	0.100033	-1.06767	1.04186	0.850628	5	-0.330249	-1.42427	0.59678	0.503652
CACNG3	7	10	0.0671558	-0.923978	1.00951	0.890009	1	0.176225	-2.2388	1.9538	0.865171	3	0.67613	-0.709148	1.81405	0.306333	1	-0.631549	-2.86293	0.827554	0.437436
CACNG4	6	9	0.152271	-0.930978	1.1773	0.773872	0	0.0934074	-4.78866	2.25544	0.950389	4	1.02269	-0.224945	2.12495	0.101992	1	-0.254629	-2.49963	1.24347	0.768343
CACNG7	3	11	-0.652647	-2.0541	0.502803	0.280911	0	0.195728	-4.67242	2.29667	0.896527	2	0.382842	-1.2712	1.63198	0.603934	0	-1.84699	-6.73763	0.331153	0.111578
CACTIN	9	12	0.414455	-0.474163	1.26902	0.350613	2	1.55206	-0.139987	2.84523	0.0684088	1	-0.0269382	-2.24758	1.39957	0.975134	4	0.563659	-0.650138	1.59448	0.33487
CAD	20	30	0.0859932	-0.502519	0.655466	0.770191	1	0.115452	-2.0852	1.47709	0.893481	5	0.0352676	-0.995775	0.87598	0.940197	8	-0.0662004	-0.917216	0.67915	0.868629
CADM1	0	1	-0.796856	-5.78009	2.13451	0.605512	0	2.08864	-2.89584	5.02306	0.294547	0	0.322859	-4.66065	3.2549	0.847599	0	0.169442	-4.81395	3.1012	0.918559
CADM4	22	26	0.25857	-0.324501	0.834315	0.380755	3	0.782357	-0.601968	1.87114	0.239468	5	0.185635	-0.855417	1.04384	0.701565	10	0.415459	-0.359532	1.11933	0.279768
CADPS2	2	0	2.10131	-0.41981	7.03154	0.107449	0					1	2.85909	-0.0727253	7.84251	0.0555761	0
CALM2	3	2	0.608989	-1.08937	2.4396	0.47415	0	0.764807	-4.21418	3.54104	0.661179	0	0.261676	-4.67224	2.79457	0.870411	3	1.42284	-0.328961	3.27074	0.107703
CALM3	1	0	1.64447	-1.28678	6.62766	0.270153	0					1	3.02867	0.0968901	8.01207	0.0433733	0
CALN1	4	3	0.363921	-1.08506	1.88861	0.617147	1	1.55214	-2.06672	4.2276	0.484175	1	0.902704	-1.44088	2.72192	0.391257	2	0.759779	-1.11917	2.48535	0.400261
CAMK1D	0	1	-0.372474	-5.35566	2.55877	0.814349	0	2.34711	-2.63696	5.28056	0.250389	0	0.997604	-3.98579	3.92937	0.577373	0	0.373193	-4.61012	3.30476	0.824965
CAMK1G	7	10	0.135413	-0.865305	1.09706	0.783653	0	-0.707836	-5.60923	1.56064	0.608147	4	0.96105	-0.276901	2.04486	0.119631	3	0.206732	-1.18644	1.36303	0.746593
CAMK2A	9	19	-0.243597	-1.09037	0.539291	0.548878	3	1.14021	-0.253226	2.25399	0.100318	3	0.059793	-1.28813	1.11168	0.920346	3	-0.434976	-1.8022	0.63664	0.452717
CAMK2B	11	15	0.0453231	-0.762944	0.824702	0.910023	1	-0.0367763	-2.32625	1.53475	0.96819	4	0.333861	-0.856537	1.32146	0.550261	3	-0.368393	-1.76323	0.745818	0.54151
CAMK2D	12	14	0.407066	-0.40565	1.21073	0.321214	0	-0.187167	-5.05732	1.92013	0.895613	4	0.634455	-0.576094	1.65476	0.279012	5	0.377427	-0.761408	1.38443	0.49293
CAMK2G	21	16	0.753936	0.100554	1.42576	0.0237849	2	1.20174	-0.45947	2.43555	0.136884	6	0.745371	-0.253693	1.62548	0.13516	8	0.716583	-0.173012	1.53449	0.110018
CAMK2N2	4	5	-0.0862816	-1.44182	1.22694	0.896194	0	0.495112	-4.39792	2.74899	0.756742	3	0.941321	-0.550196	2.30381	0.20014	0	-1.78801	-6.67445	0.433306	0.13145
CAMK4	1	5	-0.65371	-2.95465	1.00548	0.464281	0	0.338994	-4.62151	2.90158	0.837236	0	-0.715635	-5.60357	1.50939	0.59763	1	0.30312	-2.00079	1.98325	0.754771
CAMKV	6	21	-0.56718	-1.52837	0.243319	0.178842	1	0.524358	-1.70493	1.87639	0.571687	2	-0.32155	-1.91358	0.776706	0.608809	3	-0.242831	-1.55213	0.729682	0.656494
CAMSAP1	1	1	0.710782	-1.84201	3.26473	0.551833	0	1.34233	-3.65341	4.30483	0.470967	0	0.508999	-4.47885	3.45178	0.76642	0	1.56817	-3.421	4.51425	0.408642
CAMSAP2	9	6	0.871429	-0.147173	1.94817	0.0933003	0	0.567092	-4.34092	2.84674	0.727701	0	-0.804086	-5.68003	1.35231	0.541075	6	1.30725	0.125832	2.47237	0.03095
CAMSAP3	3	6	-0.455678	-1.95158	0.89515	0.511713	0	0.991432	-3.89032	3.17733	0.557659	0	-0.549371	-5.43131	1.64156	0.689556	1	-0.56164	-2.90229	1.13797	0.544751
CAMTA2	17	22	0.310411	-0.320031	0.932152	0.329338	1	-0.298685	-2.59654	1.24156	0.739044	5	0.47534	-0.579816	1.35709	0.348987	5	-0.0501444	-1.13322	0.858733	0.91962
CAND1	0	10	-2.59945	-7.46517	-0.504034	0.00942506	0	-1.77301	-6.68477	0.585546	0.159202	0	-1.0733	-5.93537	1.004	0.38443	0	-1.36388	-6.22616	0.715538	0.247883
CAND2	10	11	0.104657	-0.780335	0.983361	0.813817	0	-1.13415	-6.02605	1.09668	0.379717	1	-0.527348	-2.76509	0.941782	0.524712	5	0.138409	-1.00192	1.15514	0.799095
CAPN2	1	0	2.0447	-0.886932	7.02803	0.168066	0					0					1	2.74446	-0.187807	7.72806	0.06557
CAPRIN1	7	11	0.163914	-0.826649	1.09883	0.735839	0	0.270852	-4.59098	2.34186	0.857964	0	-1.28428	-6.14281	0.77036	0.278103	6	0.931703	-0.113558	1.8971	0.078362
CAPRIN2	3	5	-0.118693	-1.63052	1.25559	0.867257	0	-0.131059	-5.02072	2.11083	0.928903	0	-0.915063	-5.80727	1.32069	0.490759	3	0.712138	-0.852149	2.12549	0.350003
CAPZA2	0	1	1.97085	-3.01567	4.91036	0.317464	0	4.14428	-0.864653	7.14036	0.0837991	0	2.96852	-2.02373	5.92232	0.170601	0	3.09119	-1.90137	6.04576	0.158118
CAPZB	15	3	1.75943	0.683013	3.11932	0.000840099	3	2.56306	0.868217	4.20649	0.00441776	2	1.3951	-0.425589	3.07047	0.122482	5	1.40643	0.0191858	2.91917	0.0469746
CARD10	5	3	0.711603	-0.631584	2.18889	0.297971	0	-0.346699	-5.31373	2.30097	0.823698	1	0.347622	-2.00793	2.18869	0.732389	1	0.391881	-1.94713	2.20486	0.697353
CARD11	7	19	-0.559381	-1.48342	0.261051	0.186901	2	0.265357	-1.44605	1.57173	0.728089	0	-2.03792	-6.88799	-0.0339225	0.0449569	3	-0.400492	-1.73718	0.631998	0.475389
CARD9	0	1	-0.614706	-5.59787	2.31649	0.693548	0	2.13636	-2.84748	5.06923	0.285759	0	0.873359	-4.10999	3.80501	0.621477	0	0.0850412	-4.8982	3.01643	0.95877
CARM1	14	10	0.870852	0.0569902	1.72015	0.0360104	3	1.67641	0.154459	2.97529	0.0326699	1	-0.0208621	-2.2623	1.46173	0.98117	7	1.08019	0.0585704	2.06217	0.0388083
CARMIL2	3	5	0.88944	-0.627955	2.28228	0.233387	0	1.22723	-3.65975	3.44672	0.482131	2	1.63395	-0.124995	3.11952	0.0658905	1	0.843234	-1.51603	2.65296	0.425158
CARNMT1	1	2	-0.047892	-2.53555	2.2217	0.966021	1	2.004	-0.758381	4.46008	0.144302	0	0.237881	-4.73536	2.98083	0.885519	0	-0.248991	-5.23604	2.69642	0.877052
CARS2	1	0	0.648286	-2.28437	5.63204	0.677234	0					0					0
CARTPT	1	0	0.985735	-1.9457	5.96899	0.51865	0					0					1	1.71404	-1.21777	6.69746	0.249834
CASC3	8	9	0.228361	-0.751775	1.19157	0.640843	1	0.093437	-2.26151	1.83774	0.924978	3	0.485906	-0.916285	1.65466	0.461522	3	0.291586	-1.1103	1.45952	0.653417
CASK	12	17	-0.0341336	-0.809076	0.712453	0.929193	1	0.31884	-1.9373	1.80794	0.731629	4	0.366125	-0.820367	1.34172	0.511551	4	-0.207654	-1.41532	0.789717	0.700835
CASKIN1	26	30	0.416587	-0.113168	0.946977	0.122443	1	-0.0266755	-2.23284	1.35036	0.974966	5	0.0490392	-0.987524	0.898088	0.917657	14	0.648381	0.00472567	1.25896	0.0484134
CASP3	1	1	0.416196	-2.11762	2.94998	0.723067	0	2.39651	-2.58777	5.33046	0.242776	0	0.939399	-4.04407	3.87134	0.597726	0	0.41063	-4.57272	3.34227	0.80838
CASR	1	3	-0.601154	-2.96359	1.24662	0.534166	0	1.32245	-3.61568	3.79986	0.464639	0	0.00750722	-4.8966	2.35149	0.996053	0	-0.769945	-5.67365	1.57238	0.577042
CATSPER2	13	10	0.598553	-0.244518	1.47378	0.163903	1	1.07195	-1.31149	2.77488	0.324295	3	0.829529	-0.575387	1.99697	0.223064	4	0.287344	-0.986996	1.41299	0.636555
CATSPERG	3	9	-0.590917	-2.03416	0.648873	0.36017	1	0.95134	-1.4046	2.667	0.370761	2	0.463494	-1.24658	1.81659	0.552538	0	-1.6894	-6.57884	0.516031	0.157552
CAV1	2	0	1.86229	-0.65616	6.79187	0.158081	1	4.11625	1.18321	9.10017	0.00820675	0					1	1.92224	-1.00972	6.90571	0.195516
CBFA2T2	0	3	-1.11479	-6.02697	1.25976	0.407041	0	1.81686	-3.1361	4.36506	0.343458	0	0.130618	-4.77272	2.47225	0.932386	0	-0.361603	-5.27775	2.02823	0.805474
CBFA2T3	3	6	0.22247	-1.26435	1.56478	0.752421	0	1.8983	-2.98106	4.07509	0.313694	0	-0.340276	-5.22627	1.86318	0.810798	1	0.600366	-1.68847	2.22427	0.542492
CBFB	1	0	1.7381	-1.1978	6.72317	0.243793	0					1	2.92736	-0.0146848	7.91494	0.0510807	0
CBL	6	10	0.0298567	-1.02239	1.0097	0.953237	1	0.93648	-1.32411	2.4647	0.349717	0	-1.19186	-6.05211	0.873623	0.323215	4	0.612975	-0.624762	1.69205	0.307623
CBLN1	6	12	-0.306886	-1.35058	0.648369	0.53519	0	-0.779764	-5.66639	1.39608	0.559739	3	0.400464	-0.972561	1.51135	0.529426	2	-0.585518	-2.26118	0.684979	0.392361
CBLN2	6	8	0.236589	-0.854114	1.28296	0.659759	1	1.66196	-0.594464	3.18607	0.124505	0	-1.16164	-6.02672	0.934501	0.342963	4	0.653598	-0.607311	1.78044	0.288651
CBLN4	6	6	0.398082	-0.754101	1.56125	0.491232	0	0.626887	-4.26597	2.85541	0.699629	1	0.23383	-2.05436	1.84696	0.805481	4	1.01749	-0.295603	2.26181	0.122442
CBX1	3	3	0.212138	-1.41004	1.86124	0.791432	0	0.651496	-4.3099	3.2276	0.702218	0	-0.268898	-5.18351	2.11861	0.85603	3	1.05574	-0.68088	2.86073	0.227049
CBX2	1	0	1.73683	-1.19445	6.72003	0.243297	0					0					0
CBX3	3	1	1.43345	-0.431967	3.79537	0.132398	0	3.33908	-1.64593	6.27486	0.135041	2	2.62304	0.600836	5.01774	0.0130822	1	0.809328	-1.95674	3.57486	0.55008
CBX4	3	5	-0.0314017	-1.52942	1.33013	0.964449	0	0.4529	-4.4686	2.84732	0.780183	1	0.530635	-1.7581	2.16336	0.587858	2	0.436753	-1.30312	1.89098	0.585506
CBX5	1	5	-0.948226	-3.23515	0.679744	0.270728	0	0.803673	-4.11931	3.14307	0.634626	0	-0.819029	-5.70103	1.3784	0.536855	1	0.0172183	-2.27186	1.64815	0.985262
CBX6	0	2	-0.988905	-5.9374	1.60369	0.492492	0	1.07792	-3.8543	3.60325	0.539236	0	0.315011	-4.61501	2.83532	0.844781	0	-0.136881	-5.11315	2.63411	0.931931
CBX7	3	6	-0.135965	-1.60209	1.16916	0.841591	0	-0.323042	-5.23854	2.06695	0.826621	1	0.270263	-2.0137	1.87654	0.775984	0	-1.19041	-6.0642	0.959435	0.337865
CBX8	6	4	0.669037	-0.552319	1.97477	0.281053	1	2.08992	-0.222356	3.79792	0.0704802	3	1.44599	-0.0756389	2.88105	0.0613211	1	0.229938	-2.08109	1.93672	0.812685
CCAR1	11	24	-0.336254	-1.07061	0.334492	0.332725	0	-0.994052	-5.84366	0.803599	0.372708	5	0.213274	-0.787593	1.03386	0.645077	5	-0.174197	-1.20372	0.660221	0.702697
CCAR2	6	14	-0.499149	-1.54274	0.436714	0.303402	0	-0.9659	-5.87486	1.26318	0.470698	2	-0.0252594	-1.66536	1.1869	0.971048	3	-0.24155	-1.62659	0.874026	0.690742
CCDC106	8	18	-0.276203	-1.18641	0.554779	0.523521	2	1.50465	-0.123791	2.68702	0.0663626	2	-0.0345387	-1.65171	1.13106	0.959339	3	-0.695545	-2.1115	0.448448	0.2489
CCDC127	7	12	0.00551044	-0.979948	0.929678	0.990832	2	1.15964	-0.57028	2.52573	0.167221	2	0.192851	-1.4604	1.43829	0.789657	3	0.0735685	-1.32907	1.22229	0.907913
CCDC142	5	23	-1.27072	-2.31807	-0.400237	0.00326218	0	-1.73356	-6.59343	0.319054	0.115744	1	-1.23817	-3.43684	0.12224	0.0796589	3	-0.801818	-2.13382	0.218982	0.132246
CCDC149	1	0	0.918105	-2.0141	5.90168	0.54925	0					0					1	1.43655	-1.49628	6.42038	0.338359
CCDC22	3	2	0.650153	-1.0295	2.47638	0.441009	0	2.64929	-2.28265	5.17716	0.200991	1	1.33137	-1.06048	3.34936	0.235041	1	0.6926	-1.81029	2.83506	0.545126
CCDC6	5	9	0.0579001	-1.11041	1.14541	0.91831	0	-0.703534	-5.63761	1.71882	0.625533	0	-0.866058	-5.73237	1.23473	0.499863	3	0.644901	-0.786516	1.87056	0.347214
CCDC71L	5	9	-0.2779	-1.44216	0.783859	0.613725	0	0.48721	-4.38571	2.60603	0.756791	3	0.686636	-0.706278	1.84348	0.302637	1	-1.06317	-3.38375	0.571102	0.222294
CCDC74A	12	16	0.228935	-0.550807	0.983819	0.556933	0	-1.22146	-6.11286	0.989736	0.337343	1	-0.788687	-3.00693	0.621866	0.311067	10	0.946929	0.111352	1.73748	0.0273321
CCDC74B	37	59	-0.0251684	-0.450807	0.388544	0.906013	3	-0.150696	-1.47319	0.817648	0.786415	13	0.305414	-0.32239	0.861651	0.323041	11	-0.37541	-1.07211	0.231491	0.236231
CCDC85B	4	8	0.0884717	-1.20505	1.27679	0.886338	0	0.336804	-4.54891	2.52571	0.828688	2	0.641896	-1.05977	2.00625	0.415638	1	-0.13122	-2.39762	1.42612	0.883701
CCDC88A	9	9	0.454251	-0.487749	1.39474	0.338887	1	0.617846	-1.91421	2.44354	0.588431	1	-0.0472479	-2.28527	1.43086	0.957106	4	0.520532	-0.767716	1.65729	0.403557
CCK	4	7	0.094562	-1.20429	1.28851	0.879133	0	0.0207439	-4.90984	2.43015	0.989353	0	-0.852219	-5.72546	1.28416	0.512225	3	0.666976	-0.789872	1.92347	0.340936
CCL2	1	0	1.63097	-1.30021	6.61413	0.274236	0					0					1	2.38032	-0.551084	7.36357	0.108582
CCL4L2	4	11	-0.705451	-1.96725	0.393177	0.214095	1	0.903962	-1.40642	2.52351	0.379525	2	0.434673	-1.23506	1.7122	0.563314	1	-1.13441	-3.44231	0.459	0.179286
CCM2L	1	5	-1.49729	-3.9137	0.411447	0.129156	0	1.03341	-3.88277	3.35307	0.550454	0	-0.44431	-5.32556	1.74856	0.750013	0	-1.75955	-6.7192	0.785027	0.199626
CCNA2	0	1	-0.945312	-5.92863	1.98625	0.5368	0	1.74147	-3.24374	4.67772	0.366195	0	0.430067	-4.55367	3.36268	0.799898	0	0.0201354	-4.96342	2.95231	0.990182
CCNC	8	15	-0.375748	-1.2765	0.458073	0.382368	0	-1.25512	-6.13009	0.8704	0.30623	5	0.502012	-0.578514	1.43252	0.337605	3	-0.46678	-1.82795	0.609597	0.418924
CCND1	2	2	0.621427	-1.34075	2.62823	0.518914	0	1.0327	-3.94949	3.8669	0.565121	1	1.3247	-1.12596	3.45435	0.251479	1	1.14009	-1.40698	3.47693	0.34376
CCND2	5	4	0.545286	-0.730578	1.87333	0.395949	0	0.593979	-4.30763	2.90345	0.715257	2	1.13973	-0.618438	2.6618	0.182462	2	0.541074	-1.21693	2.06185	0.509493
CCND3	0	1	-1.4154	-6.39897	1.51681	0.34572	0	-0.332513	-5.3178	2.60395	0.834725	0	0.0364584	-4.94788	2.97056	0.982259	0	-0.245067	-5.22913	2.68835	0.878459
CCNI2	1	6	-1.24131	-3.57249	0.421828	0.153678	0	-0.0715074	-4.9966	2.36052	0.962774	0	-0.696414	-5.57152	1.45935	0.601856	0	-1.54978	-6.46711	0.76541	0.225433
CCNJ	4	12	-0.399244	-1.62324	0.644796	0.467996	0	-0.0728673	-4.93258	1.9848	0.959517	1	-0.191409	-2.41505	1.2435	0.821649	1	-0.786019	-3.06152	0.730045	0.345916
CCNK	2	10	-1.21019	-2.88354	0.0723081	0.0655811	1	0.69019	-1.62785	2.26981	0.493833	0	-1.28025	-6.14141	0.789504	0.282762	1	-1.05033	-3.32457	0.490849	0.200743
CCNL1	6	18	-0.375117	-1.37262	0.499688	0.413039	0	-0.182349	-5.04093	1.86141	0.897077	3	0.219022	-1.12887	1.27238	0.718817	1	-1.08976	-3.3056	0.312709	0.143436
CCNT1	5	10	0.151001	-1.02049	1.24258	0.790516	0	0.273637	-4.59533	2.38064	0.857396	1	-0.0567242	-2.30002	1.43368	0.948733	4	0.837035	-0.456264	2.01297	0.191584
CCNT2	5	10	-0.492002	-1.62761	0.534697	0.353135	0	-1.079	-6.04628	1.46638	0.460161	1	-0.425136	-2.66729	1.05721	0.614408	4	0.195822	-1.06387	1.29118	0.74173
CCNY	2	1	1.18264	-0.840945	3.5782	0.243824	1	3.82046	1.27743	6.35872	0.00679321	1	1.87699	-0.63496	4.38894	0.127393	0	0.457862	-4.52545	3.38941	0.787739
CCNYL1	0	1	-0.752574	-5.73576	2.17869	0.62658	0	1.61633	-3.36769	4.54965	0.395655	0	0.266595	-4.7168	3.19836	0.873271	0	0.189013	-4.7943	3.12057	0.909341
CCR10	11	24	-0.34389	-1.04374	0.271008	0.282819	0	-0.0992966	-4.57584	1.32503	0.92647	1	-0.802338	-2.91552	0.360212	0.214281	8	0.094715	-0.687504	0.756206	0.794983
CCR6	1	1	0.429194	-2.08873	2.94713	0.712335	0	2.55065	-2.43372	5.48482	0.220431	0	0.960993	-4.02255	3.89313	0.590129	1	1.21709	-1.29544	3.72963	0.306316
CCR7	2	2	0.616537	-1.40023	2.79189	0.54008	0	2.21495	-2.74498	4.85504	0.268356	2	1.96751	-0.0365871	4.09163	0.0540017	0	-0.072117	-5.06114	2.947	0.964768
CCT6A	4	3	0.60141	-0.912117	2.26174	0.435474	0	1.05997	-3.8654	3.54373	0.543766	1	1.25798	-1.13283	3.18875	0.25854	2	0.991084	-1.00521	2.98752	0.315037
CD44	1	3	-0.104216	-2.49985	1.78255	0.918243	0	1.37088	-3.56202	3.82239	0.449769	0	-0.233758	-5.16727	2.22297	0.877477	1	0.734713	-1.67119	2.66265	0.496309
CD6	8	16	0.0749924	-0.820729	0.879724	0.86163	1	0.562162	-1.64453	1.87169	0.536946	1	-0.488552	-2.68309	0.83996	0.530219	2	-0.447569	-2.12296	0.775314	0.510787
CDAN1	6	20	-0.618075	-1.60007	0.231498	0.159617	0	-0.650588	-5.52107	1.44663	0.625128	2	-0.201575	-1.81087	0.945161	0.758916	2	-0.712893	-2.32638	0.441814	0.250294
CDC16	6	12	-0.184511	-1.22959	0.77588	0.711565	0	-0.936967	-5.84399	1.32783	0.487279	0	-1.58252	-6.43977	0.466231	0.159667	2	-0.139999	-1.79506	1.11143	0.84167
CDC20	2	5	-0.725126	-2.47553	0.745527	0.341073	0	-0.0879842	-4.99892	2.2764	0.953504	0	-0.867307	-5.75117	1.33887	0.511559	2	0.127096	-1.64646	1.62308	0.874776
CDC23	3	3	0.6645	-0.96347	2.35687	0.412458	0	1.82547	-3.09439	4.25918	0.335752	0	0.252432	-4.66843	2.69983	0.873515	1	0.945296	-1.43576	2.90532	0.382537
[truncated: 3,656 more rows]

## Sheet: SD2-burden_GATOR1_NAFE_fhx
gene	familial_NAFE_carrier	familial_NAFE_logOR	familial_NAFE_logOR_lci	familial_NAFE_logOR_hci	familial_NAFE_pval	nonfamilial_NAFE_carrier	nonfamilial_NAFE_logOR	nonfamilial_NAFE_logOR_lci	nonfamilial_NAFE_logOR_hci	nonfamilial_NAFE_pval
[truncated: 4 more rows]

[truncated: 27 more sheets: SD3-SLC6A1_GABRB3_mpc, SD4a-geneset_burden_ptv, SD4b-geneset_burden_mpc, SD5-GATOR1_ptv, SD6-burden_GABAA_domain_mpc, SD7-ion_channel_structure_ddg, SD8-burden_ion_channel_ddg, SD9-burden_GABAA_domain_ddg, SD10a-gd_burden_cnv, SD10b-gene_burden_cnv_del, SD10c-gene_burden_cnv_del_ptv, SD10d-gene_burden_cnv_dup, SD11a-geneset_burden_gge_gwas, SD11b-gene_burden_gge_gwas, SD12a-pre_postnatal_TF-targets, SD12b-pre_postnatal_GO, SD12c-prenatal_TF_targets_GO, SD13a-geneset_burden_ndds, SD13b-gene_burden_ndds, SD13c-EPI_genes_ndds …]
